# Supplementary material for: Formation of supramolecular channels by reversible unwinding-rewinding of bis(indole) double helix via ion coordination
Source: Nat Commun. 2022 Oct 31;13:6507. doi: 10.1038/s41467-022-34159-y (PMC9622825; doi:10.1038/s41467-022-34159-y)
Supplement: Supplementary file 3 — Source Data [file 41467_2022_34159_MOESM3_ESM.xlsx]

## Sheet: Figure 1f
Figure 1f. DMSO-d6 Titration
DMSO addition (uL)	d (g, Indole N-H)	d (c, Central N-H)	d (i, Terminal N-H)	d (f, Indole C-H)
0	11.719	9.41	7.778	8.416
5	11.73	9.42	8.108	8.424
10	11.739	9.436	8.252	8.427
15	11.73	9.446	8.398	8.402
20	11.707	9.467	8.583	8.384
25	11.698	9.479	8.663	8.368
30	11.698	9.489	8.721	8.355

## Sheet: Figure 5a
Figure 5a. Activity comparison
t	Blank	1a	1b	1c	1d
0	-5.82582	-4.31181	-4.77678	-0.8179	-6.36633
0.1	-6.64009	-4.01387	-4.37729	-0.02729	-6.49224
0.2	-5.22819	-4.05636	-4.75797	-1.11975	-6.1267
0.3	-5.29177	-3.52974	-4.13756	-1.64443	-6.16837
0.4	-5.68303	-3.63486	-4.86778	-1.92927	-6.05364
0.5	-5.34328	-4.24956	-4.85193	-1.8346	-6.41655
0.6	-5.75615	-4.31054	-4.15501	-1.38161	-5.93275
0.7	-5.28174	-4.14418	-4.41582	-1.44635	-6.23461
0.8	-5.09177	-3.94689	-4.35892	-1.11766	-6.58197
0.9	-5.42665	-4.4851	-4.37732	-1.14506	-6.7513
1	-6.54523	-3.74251	-4.86102	-1.08945	-5.64645
1.1	-6.84742	-3.92096	-4.54413	-1.6708	-6.73108
1.2	-7.51336	-4.21097	-4.53695	-1.33861	-6.15884
1.3	-6.49853	-4.42097	-4.85166	-0.7566	-6.58918
1.4	-5.83829	-3.90777	-4.7266	-2.36822	-5.94134
1.5	-5.70872	-4.34702	-5.00728	-2.41712	-6.02217
1.6	-5.14801	-4.38111	-4.70533	-1.2945	-6.02848
1.7	-5.99948	-4.23379	-4.52571	-1.28599	-6.05293
1.8	-5.60176	-4.86076	-4.92613	-1.15652	-6.66031
1.9	-4.82517	-4.3448	-4.92313	-1.60425	-6.15388
2	-4.85111	-4.39421	-5.04784	-1.38621	-7.25665
2.1	-5.92191	-4.11938	-4.92713	-1.24184	-5.97003
2.2	-6.60385	-4.12781	-4.80461	-0.4559	-6.69784
2.3	-7.31762	-4.12205	-4.88402	-1.6207	-6.51735
2.4	-6.88736	-4.59456	-4.86976	-1.90745	-6.42183
2.5	-6.66139	-4.48974	-5.02073	-2.52557	-6.42144
2.6	-6.83737	-3.97647	-4.86257	-1.45842	-6.08983
2.7	-6.88057	-4.11593	-4.64102	-1.15231	-5.78045
2.8	-6.15819	-3.85815	-4.5922	-0.80501	-6.5739
2.9	-7.06845	-4.20278	-4.94796	-1.53406	-6.45309
3	-6.28903	-4.59637	-4.82694	-1.36977	-5.89216
3.1	-6.13796	-4.06749	-4.99949	-0.7631	-7.0105
3.2	-6.48474	-4.35412	-5.43086	-1.10369	-6.76558
3.3	-6.71475	-3.96394	-4.79615	-1.21133	-6.70913
3.4	-7.36399	-4.60357	-4.53969	-1.95102	-5.80517
3.5	-8.16744	-3.95574	-5.36034	-2.24002	-6.48195
3.6	-7.38118	-4.32664	-5.20592	-0.66825	-6.74635
3.7	-7.31908	-4.91693	-4.8156	-0.47414	-6.98464
3.8	-6.63925	-4.53689	-5.14483	-1.07509	-5.98198
3.9	-6.87157	-4.75948	-4.67529	-1.12602	-6.10968
4	-7.55833	-4.70835	-4.84881	-1.6358	-6.04868
4.1	-7.17458	-4.45533	-5.30649	-1.75748	-6.21262
4.2	-6.22759	-4.37682	-5.35182	-1.02303	-6.39811
4.3	-6.20554	-4.47615	-4.55526	-1.83479	-6.24553
4.4	-7.08723	-4.65067	-4.98346	-2.73641	-6.44182
4.5	-8.08611	-4.39519	-4.70689	-2.62787	-5.94625
4.6	-7.59661	-4.68083	-5.01512	-2.67365	-6.35649
4.7	-7.44815	-4.94091	-4.93144	-2.03257	-6.34271
4.8	-7.31078	-5.0125	-4.52972	-1.8409	-7.2588
4.9	-6.70116	-4.34432	-4.94685	-1.07754	-6.42178
5	-6.47123	-4.83936	-5.13108	-1.72584	-6.50089
5.1	-6.95863	-5.12006	-5.3348	-2.03511	-7.27165
5.2	-6.95103	-4.82786	-5.3792	-1.70203	-6.64023
5.3	-6.7238	-4.88063	-5.30308	-1.94492	-5.65703
5.4	-6.83414	-4.7518	-5.11837	-2.00029	-6.98968
5.5	-6.50725	-4.82723	-5.32213	-2.97297	-6.23343
5.6	-6.87769	-5.06623	-4.79004	-2.97142	-6.49234
5.7	-7.28589	-4.72418	-5.2056	-2.42927	-6.40929
5.8	-6.75149	-4.82939	-5.51929	-2.10799	-6.6094
5.9	-7.02386	-4.85737	-5.47732	-1.54271	-6.59922
6	-7.16367	-4.67637	-5.35036	-1.73948	-6.27616
6.1	-6.63476	-5.00733	-5.41592	-2.08902	-7.16608
6.2	-6.86478	-4.55626	-5.22698	-1.63866	-5.61113
6.3	-6.77778	-4.98	-5.25469	-2.13646	-6.84473
6.4	-6.47677	-5.12742	-4.80409	-1.76622	-6.19307
6.5	-6.56456	-4.74416	-5.2185	-3.00583	-7.21032
6.6	-6.78254	-4.2697	-5.38667	-2.48916	-6.78903
6.7	-7.91268	-4.57689	-5.73561	-2.68562	-6.61237
6.8	-7.58296	-4.21346	-5.88716	-2.75176	-6.41369
6.9	-6.38654	-4.43753	-5.21926	-2.18541	-6.69538
7	-6.61538	-4.64974	-5.08703	-1.25179	-6.55996
7.1	-6.58778	-4.53756	-5.4003	-1.96393	-5.98225
7.2	-7.38286	-4.53285	-5.3466	-1.76702	-6.34728
7.3	-6.56612	-4.68561	-5.15243	-1.2492	-6.80479
7.4	-6.66483	-4.30071	-5.69974	-1.6991	-7.07805
7.5	-6.50125	-4.54874	-5.02183	-2.51269	-6.40071
7.6	-7.06885	-4.18498	-5.60915	-3.02159	-6.80327
7.7	-6.92068	-4.39636	-5.39084	-2.26517	-6.52926
7.8	-6.86519	-4.89436	-5.1674	-2.07501	-6.81955
7.9	-7.40142	-4.35101	-5.30919	-1.72793	-6.88583
8	-7.28666	-4.61942	-5.47372	-1.26118	-6.23405
8.1	-6.79529	-4.25443	-5.6418	-2.19213	-6.93581
8.2	-7.31045	-4.88353	-5.13271	-1.82779	-6.4706
8.3	-7.22769	-4.49459	-5.27047	-1.93743	-6.33995
8.4	-6.66406	-4.51913	-6.04055	-1.59892	-6.82177
8.5	-7.15078	-4.72557	-5.61305	-2.42095	-6.99736
8.6	-6.58348	-4.44471	-5.61435	-2.52818	-6.49755
8.7	-7.29601	-4.58221	-5.77635	-2.44464	-6.9294
8.8	-7.58674	-4.67382	-5.54219	-1.86052	-6.92067
8.9	-7.16033	-4.8201	-5.31837	-1.50857	-6.50385
9	-6.76146	-4.98097	-5.65943	-2.01224	-6.52687
9.1	-6.70403	-5.10096	-5.40424	-2.08455	-6.5289
9.2	-7.29087	-4.63903	-5.08793	-1.7544	-6.88354
9.3	-7.50963	-4.69841	-5.40654	-1.17865	-6.50129
9.4	-7.22694	-4.62442	-5.2346	-1.66214	-7.29504
9.5	-6.96089	-4.78961	-6.21782	-2.45421	-6.60202
9.6	-7.00557	-4.27574	-5.42534	-2.24036	-6.52912
9.7	-7.88876	-3.99738	-5.73812	-2.11986	-6.21125
9.8	-8.53206	-5.4803	-5.44275	-2.27199	-7.25481
9.9	-7.93981	-5.07127	-5.78397	-1.68951	-7.28576
10	-7.6601	-4.72926	-5.60783	-1.67681	-6.43809
10.1	-7.62144	-4.7133	-6.30681	-2.04013	-7.23045
10.2	-6.75152	-4.59669	-5.50355	-1.23295	-6.71741
10.3	-6.90744	-4.46857	-6.00512	-1.35106	-6.52647
10.4	-7.37797	-4.27921	-5.65921	-2.12246	-7.04768
10.5	-7.19075	-4.77724	-5.37071	-2.84194	-6.56579
10.6	-6.92906	-5.03754	-5.73655	-2.25191	-6.82124
10.7	-6.49795	-4.38631	-5.82731	-2.02532	-6.8914
10.8	-7.36661	-4.70444	-6.263	-1.26394	-6.19643
10.9	-7.2384	-4.33308	-5.64771	-1.81009	-6.60957
11	-7.04556	-4.39877	-5.9614	-1.89041	-6.71293
11.1	-6.84453	-4.42376	-6.22285	-1.71959	-6.32416
11.2	-7.09018	-4.8801	-5.52926	-0.30389	-7.11607
11.3	-6.98241	-4.82076	-5.59609	-1.31525	-6.21623
11.4	-7.12216	-5.0494	-6.06974	-2.57321	-6.03616
11.5	-7.48449	-5.39524	-5.59636	-2.13631	-6.66489
11.6	-7.00542	-5.18602	-6.05451	-1.72095	-6.63463
11.7	-6.77184	-4.67046	-5.3406	-1.66087	-6.62487
11.8	-7.33343	-4.95343	-5.75849	-2.0091	-6.80701
11.9	-8.08077	-4.80267	-5.87523	-1.69743	-6.41747
12	-7.84332	-4.3993	-5.93475	-2.07415	-6.75177
12.1	-7.13301	-4.65206	-5.72014	-1.68827	-6.88459
12.2	-7.31763	-4.92199	-6.48962	-2.93306	-7.18406
12.3	-7.03848	-4.34721	-5.89707	-2.95895	-6.84115
12.4	-7.26163	-4.59991	-5.96989	-2.31362	-6.71243
12.5	-7.56992	-4.81218	-5.73295	-1.75246	-7.0391
12.6	-7.1571	-4.56471	-5.94987	-1.67612	-7.20599
12.7	-6.34216	-4.5648	-5.76687	-1.42761	-6.57621
12.8	-6.86844	-4.96804	-5.65154	-2.00572	-6.40848
12.9	-7.19831	-4.7568	-5.95633	-1.676	-5.90589
13	-6.78141	-4.83088	-6.09001	-1.40404	-6.22199
13.1	-6.78779	-5.35418	-6.10866	-1.79392	-6.8685
13.2	-6.6497	-5.39559	-5.93104	-2.20408	-6.49439
13.3	-7.43606	-4.8461	-5.90453	-2.02078	-7.04948
13.4	-6.8641	-4.71451	-6.06225	-2.19013	-6.89639
13.5	-7.20472	-4.75062	-6.33261	-2.09331	-6.8644
13.6	-7.2102	-4.89622	-5.82875	-1.91438	-6.92206
13.7	-6.67184	-5.4992	-5.89233	-1.86791	-7.51275
13.8	-6.68324	-5.09757	-5.96737	-2.09856	-6.79215
13.9	-7.17611	-4.64891	-6.12567	-1.89369	-6.96296
14	-7.55754	-5.10301	-5.75728	-1.9594	-6.77485
14.1	-7.41641	-5.37734	-5.96566	-1.95871	-6.34463
14.2	-7.72267	-4.72339	-5.94458	-2.56519	-6.85892
14.3	-6.88167	-5.03378	-6.03399	-3.16079	-7.10799
14.4	-6.87964	-4.89271	-6.39552	-1.28012	-6.67736
14.5	-7.19569	-4.89459	-6.01543	-1.64583	-6.76207
14.6	-6.75423	-4.93776	-5.78673	-1.67476	-6.53922
14.7	-6.85194	-5.0674	-6.10904	-1.68164	-6.71812
14.8	-5.9881	-4.64765	-5.57373	-1.17084	-6.91122
14.9	-6.79016	-5.12764	-6.06159	-1.25548	-6.39269
15	-7.02867	-4.63796	-6.32527	-1.66029	-6.95868
15.1	-7.60545	-4.80825	-6.17326	-2.19546	-6.43995
15.2	-7.54097	-5.11602	-5.89157	-2.8167	-6.65262
15.3	-7.15438	-5.32914	-6.28074	-2.51521	-6.62472
15.4	-6.89592	-5.13726	-6.18321	-2.10062	-6.81451
15.5	-6.89628	-4.73379	-6.55223	-1.87605	-6.18797
15.6	-6.90175	-5.44092	-6.26566	-1.7932	-6.77231
15.7	-7.44855	-5.23702	-6.27233	-1.66488	-6.93607
15.8	-6.86145	-5.43235	-5.78913	-1.14973	-7.24666
15.9	-6.50628	-5.13557	-5.9071	-1.52955	-6.9887
16	-6.12875	-5.17949	-6.15798	-1.64899	-6.8366
16.1	-7.27076	-4.22938	-6.10813	-2.68	-7.17751
16.2	-7.44399	-4.88329	-6.47331	-2.97548	-6.87997
16.3	-7.59504	-5.14654	-6.55696	-1.52024	-6.96847
16.4	-7.66271	-4.59258	-5.84936	-2.34681	-6.39275
16.5	-7.17595	-5.39491	-7.01673	-2.60279	-7.21541
16.6	-7.22403	-4.83635	-6.26965	-2.42991	-6.17757
16.7	-6.64871	-4.81135	-6.4979	-2.18557	-6.78275
16.8	-7.3616	-5.12809	-6.38004	-2.17936	-6.72519
16.9	-7.44577	-4.89939	-6.55744	-1.41956	-6.79959
17	-6.68746	-5.12567	-6.07478	-2.51723	-6.63864
17.1	-6.59995	-5.26108	-6.68217	-2.83766	-6.71047
17.2	-7.09782	-5.00717	-6.62422	-2.6076	-6.00675
17.3	-7.6209	-4.75773	-5.90687	-2.65854	-7.13738
17.4	-7.83348	-4.7491	-6.15345	-2.49475	-6.74134
17.5	-7.72323	-4.97358	-6.1733	-2.60137	-6.3711
17.6	-7.22354	-5.14318	-6.63741	-2.1558	-6.37457
17.7	-6.78084	-5.573	-5.93106	-2.71674	-7.22913
17.8	-7.28997	-5.35974	-6.31543	-2.46717	-6.95796
17.9	-7.34894	-4.84335	-6.55222	-1.91603	-6.41319
18	-7.44535	-5.54488	-6.6926	-2.59056	-6.74776
18.1	-7.13597	-5.39426	-6.63519	-2.99534	-6.86695
18.2	-7.08048	-5.33364	-6.29445	-2.83217	-6.68225
18.3	-7.48166	-5.18943	-6.42676	-2.00076	-6.10235
18.4	-7.84016	-5.68919	-6.91808	-1.59717	-6.00825
18.5	-8.31571	-5.21427	-6.43425	-2.13177	-6.68922
18.6	-7.98	-5.62416	-6.53078	-2.52537	-7.00056
18.7	-7.12263	-4.97633	-6.24928	-2.023	-6.50824
18.8	-7.02719	-5.06044	-5.81962	-2.0914	-6.81607
18.9	-6.89306	-5.06536	-6.42297	-2.05517	-7.08883
19	-7.69807	-5.06565	-6.30811	-2.96498	-6.84656
19.1	-7.04221	-5.56879	-6.47841	-3.49379	-6.86292
19.2	-6.85912	-4.92033	-6.22874	-3.34381	-7.01182
19.3	-6.73717	-5.10907	-6.37788	-2.11106	-6.75997
19.4	-7.25594	-4.95452	-6.40639	-2.24088	-6.82555
19.5	-7.34585	-5.40043	-6.61763	-2.57592	-6.94682
19.6	-6.55856	-4.3589	-6.24394	-2.07006	-6.40155
19.7	-5.82071	-4.03502	-6.93164	-1.28415	-7.13496
19.8	-4.05954	-2.88542	-6.68764	0.24002	-7.16302
19.9	-3.2979	-4.03374	-6.15986	-0.61081	-6.3214
20	-3.34658	-4.81738	-6.32881	-1.68625	-7.2636
20.1	-4.20197	-4.20482	-6.46305	-2.45631	-7.58993
20.2	-4.12616	-3.33503	-6.94003	-1.62639	-6.05807
20.3	-3.38819	-1.96377	-6.49882	-0.92741	-6.90622
20.4	-2.5866	-1.96106	-6.54095	-0.1358	-6.73784
20.5	-1.13829	-2.63993	-6.72347	0.20709	-6.97721
20.6	-0.88133	-3.30601	-9.14277	0.05198	-6.41818
20.7	-0.71889	-4.00194	-10.3691	0.30276	-6.34901
20.8	0.03533	-3.40372	-7.39193	0.5525	-6.6516
20.9	0.39787	-2.91987	-5.31061	0.13212	-6.35725
21	1.12493	-2.12046	-4.9591	-1.36038	-6.55682
21.1	0.34722	-1.0898	-5.42458	-0.76832	-6.39593
21.2	-0.1677	-0.66601	-7.26696	-0.19292	-6.52607
21.3	0.70569	-0.22352	-9.19915	0.58904	-5.72549
21.4	1.33456	-0.96664	-7.11156	0.70765	-6.55344
21.5	0.12969	-0.91041	-6.57328	0.96513	-6.04067
21.6	-0.92535	-0.47317	-4.46827	1.23576	-6.33778
21.7	-1.3153	-0.6433	-3.55428	0.87361	-5.56955
21.8	-1.555	-0.62419	-4.94402	0.86349	-5.45745
21.9	-1.50031	-0.48346	-3.77795	0.47274	-4.94638
22	-1.44161	0.19819	-4.4371	-0.4416	-4.21328
22.1	-2.18672	-0.28487	-4.42294	-1.0153	-4.75878
22.2	-1.15073	-1.2489	-4.49471	-0.85814	-3.84706
22.3	-1.13254	-1.84033	-3.5472	-0.82738	-3.96188
22.4	-0.88349	-2.2955	-3.0578	0.18113	-3.34091
22.5	-1.91796	-2.32983	-1.48144	-0.45352	-3.16891
22.6	-2.74787	-1.98263	-0.43258	-0.42306	-2.76858
22.7	-3.05393	-2.419	-1.07885	-0.77718	-2.18738
22.8	-2.34563	-1.92339	-0.79175	-0.00418	-1.65487
22.9	-2.0899	-2.04389	1.06255	-0.4079	-1.12012
23	-1.85693	-2.36426	0.05466	-1.72329	-0.67715
23.1	-3.36544	-1.69495	-0.75151	-1.52434	-0.49194
23.2	-4.07543	-1.75576	-1.33289	-1.17546	0.02146
23.3	-3.07862	-1.55886	-0.9348	-0.98014	-0.79165
23.4	-3.34949	-1.00322	-1.09919	-0.19896	-1.03545
23.5	-3.44851	-0.92022	-0.98896	0.86669	-0.56352
23.6	-3.49033	-1.46441	-1.19656	0.91438	-0.93162
23.7	-3.15515	-1.55181	-1.33372	-0.19873	-1.23383
23.8	-2.61577	-1.25732	-0.73948	0.21442	-1.75153
23.9	-1.43872	-1.40273	-0.72441	0.04536	-1.51614
24	-1.51357	-0.8034	-0.69123	-0.55217	-1.94345
24.1	-2.04073	-0.62819	-0.89827	-0.67433	-2.32888
24.2	-2.55323	-0.96702	-0.5367	-0.59324	-2.13637
24.3	-3.38486	-0.91887	-0.44052	-0.29375	-2.23401
24.4	-2.04934	-0.87365	-0.15176	0.12042	-2.66659
24.5	-1.55738	-0.75171	-0.57592	0.4744	-2.25312
24.6	-2.41433	-0.291	0.71979	-0.07825	-1.90384
24.7	-1.64742	-0.85105	0.9003	0.0023	-2.42662
24.8	-1.43625	-0.40494	1.29999	-0.08954	-2.04392
24.9	-0.79867	-0.50695	1.48937	0.48905	-2.30674
25	-0.69074	-0.51734	1.12401	-0.51931	-2.38289
25.1	-0.56171	-0.72146	0.73686	-0.34255	-2.39688
25.2	-0.24361	-0.38086	0.09957	-0.3275	-2.55948
25.3	0.56966	-0.53427	0.11024	0.09017	-2.2184
25.4	0.95429	-0.16307	-0.00448	0.84864	-2.47493
25.5	0.74406	-0.4039	-0.29102	0.69442	-2.60887
25.6	-0.42194	0.36077	-0.09573	0.17399	-2.33217
25.7	-0.23356	-0.75809	0.39982	0.19449	-2.22074
25.8	-0.22861	-0.64849	0.14919	0.83378	-1.19274
25.9	-0.01288	-1.17948	0.59346	-0.21014	-1.55578
26	-0.31718	-1.41707	0.38601	-1.19011	-1.50241
26.1	-0.58943	-1.35746	0.89348	-1.31243	-1.53207
26.2	0.16604	-1.52907	0.63046	0.42658	-1.85148
26.3	-0.16772	-1.47484	0.30036	-0.01116	-2.65148
26.4	0.82937	-1.42673	0.49601	-0.09191	-1.77688
26.5	0.17082	-1.94887	0.44063	0.56793	-2.05969
26.6	-0.42567	-2.02902	-0.94539	0.218	-1.39336
26.7	-0.23166	-1.99332	-0.53277	0.14566	-2.09064
26.8	-0.02546	-1.55373	-0.20607	0.34117	-2.90568
26.9	-0.14872	-1.55672	-0.8932	-0.18548	-2.44943
27	-0.04188	-0.93943	-1.03016	-1.3591	-2.50913
27.1	-0.47479	-0.96904	-0.93168	-1.4736	-2.40527
27.2	0.08928	-0.44054	-0.70158	-0.4308	-3.04157
27.3	0.32204	-0.94575	-1.11615	-0.10891	-1.88518
27.4	1.01824	-0.88952	-1.18584	0.48928	-2.36566
27.5	0.21053	-0.622	-0.62734	0.29859	-2.11355
27.6	-0.17596	-0.39906	-0.72246	0.04592	-1.81622
27.7	-0.82347	-0.55987	-0.94643	-0.50106	-2.17737
27.8	-0.24276	-0.44218	-0.73976	-0.39302	-2.1473
27.9	0.4169	0.20022	-1.34359	-1.23674	-2.17083
28	0.59125	-0.22664	-0.65908	-1.5976	-2.38402
28.1	0.54754	0.64211	-0.8101	-1.15631	-2.08181
28.2	-0.11334	-0.26088	-0.26013	-0.33941	-1.898
28.3	0.46149	0.01102	-1.08455	0.4161	-1.77114
28.4	0.43462	0.09718	-0.59521	-0.28998	-2.55475
28.5	0.36074	-0.46071	-0.94313	-0.0258	-2.37535
28.6	-0.00894	-0.88654	-0.68691	0.06384	-2.24656
28.7	-0.07549	-0.86234	-0.69254	0.81429	-2.71322
28.8	-0.46718	-1.41287	-1.12108	0.61462	-2.48248
28.9	-0.23222	-1.64445	-1.1719	-0.17526	-1.10974
29	0.76203	-1.52524	-0.78328	0.25708	-2.14247
29.1	-0.0302	-1.79757	-0.6107	0.04726	-2.40767
29.2	0.15363	-0.90837	-0.90904	0.24086	-2.09842
29.3	-0.20015	-1.46268	-0.60914	1.11471	-1.63768
29.4	-0.148	-0.78892	-0.57649	1.19133	-2.28087
29.5	0.35181	-1.09543	-1.02248	0.70389	-2.14901
29.6	0.5628	-0.99668	-0.79318	0.68999	-1.61852
29.7	0.00567	-1.45045	-0.59807	0.91672	-2.17999
29.8	-0.40033	-1.10772	-0.25247	0.98373	-2.33794
29.9	-0.62603	-1.24546	-0.39255	0.11499	-1.81513
30	-0.11467	-0.69539	-0.07454	-0.65656	-1.89137
30.1	0.33739	-1.15356	-0.31016	-0.24702	-1.72345
30.2	-0.26675	-0.54887	-0.08629	0.7392	-1.93934
30.3	-0.82223	-0.98718	0.24746	0.53436	-2.27886
30.4	-0.62503	-1.0371	0.43548	0.12165	-1.57417
30.5	-0.28076	-0.82694	0.25158	0.46061	-2.15316
30.6	-0.38824	-0.468	-0.24883	0.04664	-1.78903
30.7	-0.43215	-0.98163	-0.57242	-0.3476	-1.46858
30.8	-0.80333	-0.5473	-0.07778	0.13936	-1.96208
30.9	-0.77841	-0.99642	-0.08197	-0.08924	-2.26246
31	-0.29238	-0.94005	0.17032	-1.10822	-2.29343
31.1	-0.07973	-0.5157	-0.0717	-0.47708	-1.53082
31.2	0.21514	-1.11257	-0.17797	-0.52224	-1.35837
31.3	-0.04656	-0.88389	0.21663	0.2656	-1.78299
31.4	-0.2758	-1.26101	-0.18676	0.74868	-0.7877
31.5	0.70694	-0.97458	-0.02204	0.92624	-1.45469
31.6	0.62516	-0.93119	0.01579	0.92384	-0.88228
31.7	0.4481	-1.77494	0.13609	1.06217	-0.82899
31.8	0.13254	-1.27164	-0.03433	0.8905	-1.31938
31.9	-0.45683	-1.07726	0.10683	0.39767	-2.0324
32	0.35844	-1.40077	0.52898	-0.48542	-2.06109
32.1	0.23711	-1.03904	0.49247	-0.33914	-1.69562
32.2	1.35688	-0.89193	0.87149	0.57019	-1.63444
32.3	0.69625	-1.35609	-0.13688	0.45714	-1.31103
32.4	0.56203	-0.60253	-0.13214	0.6703	-2.25512
32.5	0.09134	-0.74394	0.14982	0.59914	-2.37205
32.6	1.1507	-1.15054	0.05657	0.23844	-1.73228
32.7	0.57372	-0.45624	0.18753	0.73451	-2.07479
32.8	-0.10712	-0.39177	-0.18219	0.33162	-1.50302
32.9	-0.25061	-0.84114	0.08058	-0.19525	-1.59382
33	0.18386	-0.74458	0.25421	-0.66702	-1.3998
33.1	-0.02663	-0.91903	0.33149	-0.26129	-1.13954
33.2	0.53397	-0.90873	0.05349	-0.08512	-1.7059
33.3	0.46523	-0.38602	0.13474	-0.12027	-1.30284
33.4	0.60797	-0.52533	-0.10282	0.44953	-1.84778
33.5	-0.28866	-0.42956	0.2499	0.46549	-2.03714
33.6	0.18063	-0.3834	0.0183	0.31653	-0.97024
33.7	0.63508	-0.91499	0.11374	-0.05514	-1.53062
33.8	0.26929	-1.33617	0.33982	0.75702	-1.34167
33.9	-0.64355	-0.68299	0.20606	0.22551	-2.21047
34	-0.55932	-0.62113	0.615	-0.84671	-1.5701
34.1	-0.94671	-1.29114	0.1827	-0.6934	-1.89214
34.2	0.5568	-1.20927	0.33565	0.40986	-2.01299
34.3	1.01158	-1.48183	0.52751	0.5584	-1.77317
34.4	0.80118	-1.18727	0.11552	0.51704	-1.45782
34.5	1.11259	-0.93497	0.02943	0.64703	-1.82345
34.6	0.30962	-0.75066	-0.07177	0.743	-1.57399
34.7	0.55189	-1.06605	0.3677	0.65658	-1.66505
34.8	0.52284	-1.187	0.40883	0.59749	-1.30925
34.9	0.15935	-0.84884	0.07569	0.65964	-1.27486
35	-0.00952	-1.02237	0.16814	-0.06877	-1.2565
35.1	-0.53201	-0.89776	0.42409	-0.14223	-2.36964
35.2	-0.62461	-0.31909	-0.21034	0.29047	-2.5692
35.3	0.06595	-0.86673	0.01631	0.24265	-1.65275
35.4	0.17848	-0.76314	0.00878	0.12697	-1.52432
35.5	0.74641	-0.34547	0.07962	0.15857	-1.527
35.6	0.7865	-1.1644	0.35387	-0.16245	-1.12783
35.7	0.83427	-0.63725	-0.36182	0.09721	-1.11421
35.8	0.31962	-0.84409	0.16827	0.76228	-1.41495
35.9	0.88171	-0.61718	0.08809	0.67321	-2.24767
36	0.82977	-0.80041	0.01997	-0.40281	-1.53431
36.1	0.74748	-1.23507	0.07979	-1.33598	-1.73377
36.2	-0.42734	-0.75027	0.52833	-0.30979	-1.75483
36.3	-0.15526	-0.4922	0.50631	-0.77777	-2.04584
36.4	-0.36318	-1.24284	0.45788	0.21819	-1.10743
36.5	-0.37782	-0.85356	0.25295	0.4003	-1.41441
36.6	0.2318	-1.01435	0.61525	0.227	-1.31034
36.7	0.57155	-0.82559	0.66474	0.39662	-1.54614
36.8	0.89341	-0.85949	0.52043	0.61888	-1.82172
36.9	0.88213	-0.65453	0.71815	0.17918	-1.64518
37	0.08773	-0.90702	0.5113	-0.27265	-1.4255
37.1	0.77202	-0.39588	0.42944	-0.89504	-1.47293
37.2	0.40347	-0.67767	0.45028	0.06304	-1.85966
37.3	0.68772	-0.76887	0.29256	0.87804	-2.0368
37.4	0.13414	-0.82148	0.58289	0.04671	-1.22172
37.5	0.35463	-0.78419	0.20351	0.82432	-1.18712
37.6	0.39541	-0.85565	-0.03197	0.87472	-2.01236
37.7	0.7601	-0.08666	0.23553	0.53326	-1.2884
37.8	1.37643	-0.54804	0.53442	1.35436	-1.83248
37.9	0.93003	-0.71026	0.70321	0.29225	-1.82259
38	0.74784	-0.11898	0.25077	0.02123	-0.62117
38.1	1.05084	-1.02639	0.44606	-0.17501	-1.7008
38.2	1.28354	-0.77496	0.06839	0.12953	-1.65514
38.3	1.02093	-0.7097	0.52236	0.00739	-1.37475
38.4	0.1986	-0.86914	0.11667	0.19209	-1.23956
38.5	0.29004	-1.08361	0.20923	0.79982	-1.64529
38.6	0.05154	-0.45297	0.38802	0.37392	-1.34683
38.7	0.88212	-1.04534	0.65847	0.56522	-1.58914
38.8	0.57566	-0.56001	0.46409	0.6296	-1.56275
38.9	0.36747	-0.61177	0.75037	0.60543	-1.06057
39	0.26904	-0.49824	0.15195	-0.05927	-0.89115
39.1	-0.00631	-0.59053	0.63442	-0.27214	-1.66036
39.2	0.45241	-0.27014	0.52757	0.68689	-1.53573
39.3	0.85552	-0.54104	0.27935	0.46986	-1.81435
39.4	0.02911	-0.56571	-0.15202	0.12002	-1.51298
39.5	-0.35426	-0.43399	0.33952	0.67501	-1.63166
39.6	0.09185	-0.84702	0.11972	0.41772	-1.57732
39.7	0.5063	-0.2079	0.30871	0.39846	-2.02239
39.8	0.45192	-0.46865	0.40456	0.56316	-1.84048
39.9	1.45172	-0.78697	0.00667	0.46296	-0.82514
40	0.83285	-0.57395	0.2511	0.51673	-1.27837
40.1	0.70281	-0.48808	0.62287	-1.15359	-1.83904
40.2	1.01509	-1.03164	0.21948	-0.70137	-2.02469
40.3	0.83893	-0.4945	0.04903	0.69877	-1.73129
40.4	0.75159	-0.49374	-0.02614	1.02367	-2.01883
40.5	-0.19357	-0.63234	0.34772	0.88724	-1.7182
40.6	-0.06975	-0.80412	0.26904	0.71162	-1.1848
40.7	0.08059	-0.65652	0.18044	0.11647	-1.30737
40.8	0.41306	-0.65074	0.56768	1.28785	-1.40016
40.9	1.02881	-0.67853	-0.20441	0.78545	-1.05634
41	0.92807	-0.66338	0.34572	0.27489	-2.01552
41.1	-0.0103	-0.72836	0.29681	-0.45638	-2.14346
41.2	-0.10618	-0.59535	0.55615	-0.18159	-1.50328
41.3	0.22974	-0.37425	0.05603	0.77846	-0.98705
41.4	0.39828	-1.36783	0.65458	0.46082	-1.1575
41.5	0.14472	-1.02012	-0.01272	0.55409	-1.31463
41.6	-0.32205	-0.889	-0.14828	0.72116	-2.1249
41.7	-0.75404	-0.96868	0.13517	1.19549	-1.11724
41.8	0.16261	-0.6557	0.41457	1.05459	-2.24764
41.9	0.2481	-0.5516	0.5069	0.39291	-1.40668
42	0.57918	-0.53153	-0.04365	-0.42731	-1.56189
42.1	0.13104	-0.66574	0.40622	-0.7364	-2.45268
42.2	0.02642	-0.89646	0.10424	0.65368	-1.67731
42.3	0.03812	-0.42889	0.6035	0.50005	-0.7979
42.4	0.26122	-0.86925	0.30808	0.86299	-1.36
42.5	1.06326	-0.67875	0.22216	0.56277	-1.37959
42.6	-0.22262	-0.76775	0.56724	0.87213	-1.37855
42.7	-0.43383	-0.42691	0.72604	0.73938	-1.7683
42.8	-0.00661	-0.78767	0.75236	0.82301	-1.21872
42.9	0.18962	-0.58778	0.32227	0.49941	-1.6398
43	0.26768	-0.61643	0.07888	-0.21458	-1.76315
43.1	0.78577	-0.18114	0.59402	0.58059	-1.92076
43.2	0.26944	-0.64184	0.19119	0.79937	-1.5516
43.3	-0.07824	-0.19024	0.20714	1.07294	-1.75759
43.4	0.19168	-0.58264	0.34149	0.49156	-1.55345
43.5	0.61895	-0.53936	0.29337	1.06432	-1.24576
43.6	0.91571	-0.60167	0.08829	0.142	-0.28791
43.7	-0.36389	-0.3159	0.0688	0.78888	-1.95117
43.8	-0.12619	-0.42969	-0.16981	1.31168	-2.21202
43.9	-0.82628	-0.45473	0.08616	-0.15614	-1.4448
44	-1.36621	-1.0168	0.64072	-0.41199	-1.46797
44.1	-0.43533	-0.9086	0.39237	0.54781	-1.78991
44.2	-0.06616	-0.85475	0.47364	0.48737	-1.3768
44.3	0.1221	-0.48419	0.2778	1.09665	-2.1856
44.4	-0.37298	-0.60724	1.02283	0.93465	-1.82584
44.5	-0.09346	-0.42067	0.42504	0.46899	-1.57324
44.6	-0.40432	-0.37133	0.79044	0.3959	-1.34771
44.7	-0.04833	-0.3537	0.16232	0.46234	-1.36592
44.8	0.58366	-0.32671	0.69795	0.2308	-1.97526
44.9	-0.23705	-0.65264	0.58549	0.17358	-0.8215
45	-0.3626	-0.59094	0.57676	0.16029	-1.1018
45.1	0.21229	-0.55906	0.16936	0.31485	-0.34192
45.2	0.04079	-0.3545	0.44113	-0.1603	-1.61757
45.3	0.73132	-0.45426	0.37496	0.47607	-1.34117
45.4	0.71382	0.01967	0.14272	0.62245	-1.41165
45.5	0.01172	-0.15548	-0.15046	0.69531	-1.42159
45.6	0.13241	0.05496	0.22667	0.30288	-1.37076
45.7	0.65152	0.10819	0.78823	0.45917	-1.87199
45.8	0.61199	-0.45191	-0.42743	0.7653	-1.77162
45.9	-0.57694	-0.34971	0.21701	0.48227	-2.02117
46	-0.42467	-0.6032	0.01091	-0.19772	-1.99597
46.1	1.25163	-0.15828	0.20449	-0.22774	-1.77378
46.2	0.85	-0.37344	-0.17433	1.73878	-1.14525
46.3	0.59472	-0.87456	-0.00638	0.69954	-1.40014
46.4	0.15329	-0.7412	-0.16063	0.3799	-1.89921
46.5	-0.20758	-0.64953	0.34272	0.77431	-1.56711
46.6	0.38123	-0.78579	0.08148	0.55015	-1.61376
46.7	0.546	-0.93906	0.39425	0.60892	-1.1666
46.8	-0.28834	-0.36963	0.65293	0.47885	-1.55157
46.9	-0.77454	-0.63879	0.72024	-0.15576	-1.66868
47	-0.49975	-0.57409	0.34797	-0.33165	-1.59539
47.1	-0.20794	-0.60844	0.43542	0.52855	-1.54594
47.2	-0.14815	-0.94239	0.43968	0.97292	-1.00908
47.3	-0.01117	-0.5881	0.69632	0.89847	-0.80221
47.4	0.60404	-0.75318	0.41229	1.19091	-1.14698
47.5	-0.14047	-0.04809	0.36839	-0.05988	-1.49876
47.6	0.18793	-0.65994	0.29124	0.20346	-1.85061
47.7	0.79687	-0.21639	0.33848	0.67525	-0.71193
47.8	0.76272	-0.18809	0.92263	0.17054	-0.25918
47.9	-0.56068	0.36162	0.26565	-0.42735	-1.13462
48	-0.68559	-0.64973	-0.13544	-0.08862	-1.24568
48.1	-0.39589	-0.26951	-0.15786	0.42293	-1.34254
48.2	-0.30618	-0.35117	0.17643	0.96535	-0.50409
48.3	0.17173	-0.27366	0.24106	1.26143	-0.98511
48.4	0.42122	-0.34101	-0.01125	0.83089	-0.91778
48.5	0.39769	-0.38985	0.42215	1.37387	-1.05612
48.6	-0.33868	-0.40478	0.19927	1.00455	-0.57961
48.7	0.07656	-0.64124	0.52033	0.69064	-0.75957
48.8	0.16069	0.21791	0.0807	-0.08881	-1.70598
48.9	-0.61498	-0.74447	0.5019	-0.69195	-1.39786
49	-0.58374	-0.12934	0.12826	0.54502	-0.66353
49.1	-0.89631	-0.5112	0.53522	1.15461	-1.05112
49.2	-0.47453	0.02844	0.53743	1.43848	-0.5225
49.3	-0.75877	-0.33954	0.05843	0.39349	-1.25323
49.4	-0.25495	-0.58421	0.43211	0.52442	-1.07301
49.5	0.95986	-1.02817	0.2905	0.63787	-0.80725
49.6	0.54063	-0.15235	0.30781	0.5724	-1.13178
49.7	0.47136	-0.6908	0.42295	0.25668	-0.55227
49.8	0.1022	-0.49932	0.38789	-0.294	-0.7211
49.9	0.39547	-0.52827	0.78293	-0.40964	-1.03536
50	0.41646	-0.73453	0.14162	0.04855	-1.39811
50.1	-0.22603	-0.82519	0.35441	0.43915	-0.31206
50.2	-0.59286	-0.46827	0.50509	0.30198	-1.13748
50.3	-1.1261	-0.31672	-0.07038	0.05634	-0.82159
50.4	-0.6465	-0.4698	0.57345	0.55384	-0.93188
50.5	-0.68659	-0.42179	0.75192	1.00165	-0.62792
50.6	0.46884	-0.31752	0.45142	1.27	-1.3571
50.7	0.61285	-0.5099	0.55526	0.50529	-0.46313
50.8	0.59764	-0.46968	0.42835	-0.21662	-0.54684
50.9	0.50056	-0.92224	0.36285	-0.50151	-0.6157
51	0.06369	0.02752	0.77005	-0.34292	-1.01382
51.1	0.15363	-0.84806	0.37975	0.33451	-0.34187
51.2	0.27026	-0.13185	0.86439	0.6452	-0.13317
51.3	-0.27569	-0.12588	-0.11375	0.43313	-1.31584
51.4	-1.06845	-0.65222	0.84283	0.34208	-1.16329
51.5	-0.18821	-0.20625	0.37415	0.78432	-0.18891
51.6	-0.16613	-0.6282	0.36863	1.52946	-0.56388
51.7	0.71813	-0.33754	0.50607	0.11936	-0.94575
51.8	0.66962	-0.41364	0.405	-0.35525	-0.54816
51.9	0.87952	-0.29504	0.49749	0.73115	-1.15787
52	0.33729	-0.58254	0.64816	0.98098	-0.49611
52.1	0.03049	-0.55144	0.41837	0.81182	-1.41925
52.2	0.4957	-0.35002	0.60886	0.74793	-1.23574
52.3	0.38329	-0.78238	0.27124	0.42924	-0.60316
52.4	-0.41231	-0.45762	0.05762	0.48171	-0.82343
52.5	0.08259	-0.6866	0.80112	0.39371	-0.76093
52.6	-0.28517	0.15522	0.07016	1.24408	-1.14358
52.7	0.40405	-0.43024	0.09565	0.68177	-0.71986
52.8	1.05048	-0.68761	0.27559	-0.26961	-0.76376
52.9	1.52686	-0.22815	-0.1253	0.08808	-0.72583
53	0.23339	-0.22576	-0.18631	1.33006	-1.30449
53.1	0.1105	-0.60231	0.20811	1.21959	-1.02261
53.2	0.10739	-0.27642	-0.01143	1.25805	-1.18607
53.3	0.80292	-0.44963	0.43432	0.78554	-1.10901
53.4	0.42085	-0.61838	0.12835	0.78648	-0.60667
53.5	0.22205	-0.21987	0.50296	0.55644	-0.85284
53.6	-0.5179	-0.10959	0.88798	0.46633	-0.6568
53.7	0.64518	-0.02079	0.14517	1.43778	-0.57153
53.8	0.12177	0.0024	0.51389	0.41603	-1.07055
53.9	1.03681	-0.11129	0.16697	-0.65272	-0.88389
54	0.91091	-0.28296	0.45543	-0.88881	-0.57579
54.1	0.97204	0.08196	0.48459	0.07993	-0.36881
54.2	0.2063	-0.07813	0.60719	0.37808	-1.23664
54.3	0.91835	-0.23471	0.47423	0.56305	-0.95611
54.4	1.36542	-0.51799	0.01051	0.78452	-0.79914
54.5	0.51513	-0.40787	0.09822	0.59152	-0.98905
54.6	0.58355	-0.90629	0.40118	0.92101	-0.63623
54.7	-0.13487	-0.29254	-0.000631021	1.05955	-0.808
54.8	0.1809	-0.33951	0.35177	0.87296	-1.16979
54.9	0.60924	-0.49042	0.11309	0.15965	-0.5264
55	0.51758	-0.16751	0.46996	-0.87128	-0.59979
55.1	0.85203	-0.25131	0.78441	0.65223	-0.34153
55.2	0.59023	-0.18775	0.91158	1.05907	-1.06934
55.3	0.23765	0.35618	0.20506	1.15185	-1.02332
55.4	0.14772	0.28435	0.21057	0.79273	-0.8842
55.5	0.96662	-0.12078	0.42999	0.42672	-0.64656
55.6	0.65998	-0.00192	0.63903	0.65584	-1.04296
55.7	0.02282	0.41846	0.40156	1.07012	-1.17639
55.8	0.12372	0.03803	-0.30235	1.14491	-1.04627
55.9	0.59899	0.02611	0.06095	-0.14852	-0.57219
56	1.02107	-0.39878	0.09307	-0.45602	-1.09648
56.1	0.64585	-0.15597	0.33238	-0.25475	-1.11713
56.2	0.94919	0.18426	0.24542	1.05235	-0.41104
56.3	-0.08322	-0.11783	0.17414	0.69577	-0.69819
56.4	0.81808	0.04862	-0.43357	0.9152	-1.24192
56.5	0.91388	-0.02667	-0.33987	0.08739	-1.01823
56.6	0.77712	-0.50904	-1.06961	1.22765	-1.34006
56.7	-0.1635	-0.11172	-1.04652	0.64487	-0.62236
56.8	-0.45866	-0.58202	-0.56821	0.97617	-0.39865
56.9	-1.19206	0.01773	-0.75539	0.94857	-1.07297
57	-0.67607	-0.07113	-0.07086	-0.12949	-0.9384
57.1	0.40564	0.05654	-0.09088	-0.60089	-0.39246
57.2	-0.43927	-0.000203499	-0.53887	-0.08243	-0.83459
57.3	0.39256	-0.09705	-0.1888	1.00052	-1.15255
57.4	0.13768	-0.02712	-0.07178	0.53751	-0.85701
57.5	0.39806	-0.56865	-0.18157	0.9649	-0.24864
57.6	0.11842	-0.06464	-0.55314	0.26231	-0.42574
57.7	0.70198	-0.34067	0.03675	0.31146	-0.83085
57.8	1.02017	0.13319	-0.27361	0.72692	-0.76711
57.9	0.0564	0.45347	-0.38241	0.53799	-1.05266
58	-0.39956	0.45495	-0.17873	0.39961	-0.73954
58.1	-1.13806	0.05534	-0.30365	-0.11129	-0.12529
58.2	-1.00175	-0.04878	-0.62702	-0.36829	-0.56765
58.3	0.35087	-0.20256	-0.31099	-0.22041	-0.68842
58.4	0.37036	0.2639	-0.02828	-0.07348	-1.58036
58.5	0.79548	0.04153	-0.86897	0.14633	0.13837
58.6	0.96974	-0.1087	0.031	0.20168	-1.20923
58.7	0.46126	-0.10478	-0.47802	0.17398	-0.65155
58.8	-0.19413	0.62038	-0.6641	0.39441	-0.7397
58.9	0.41781	0.0631	-0.76227	0.17111	-0.31339
59	0.17407	-0.33028	-0.34084	0.97163	-0.52909
59.1	0.07135	0.26919	-0.55923	0.80144	-0.46618
59.2	-0.59449	0.14653	-0.76028	-0.10782	-0.67304
59.3	-0.46555	-0.28742	-0.20356	0.13986	-1.1536
59.4	-0.44835	-0.39083	-0.85052	0.43082	-0.99715
59.5	0.58466	-0.03013	-0.11121	0.94336	-0.95706
59.6	0.63297	-0.51393	-0.54307	1.01563	-0.41081
59.7	0.84916	-0.45403	0.00345	0.66115	-0.692
59.8	0.57019	-0.06848	-0.28373	0.90525	-1.30146
59.9	-0.13784	-0.50175	0.17217	0.09476	-0.47587
60	1.07201	-1.20121	0.07925	1.2285	-0.6053
60.1	0.65282	-0.73638	0.16452	2.00769	-0.72573
60.2	0.7585	-0.98003	0.51419	0.54257	-0.87559
60.3	0.03581	-1.20562	0.38653	0.00949	-0.80026
60.4	-0.43037	-1.11279	0.06265	-0.50012	-0.44394
60.5	0.48994	-1.39945	0.01214	0.03119	-0.35954
60.6	0.43644	-1.46135	0.1013	0.01394	-1.06195
60.7	0.32709	-1.59299	0.38716	0.55951	0.13177
60.8	1.38777	-0.97108	0.48057	0.64637	-0.51181
60.9	0.80418	-0.52133	0.27528	0.88587	-0.27149
61	1.23291	-0.94342	-0.30483	0.46841	0.24251
61.1	0.12564	-0.18637	-0.23616	0.69451	-0.69198
61.2	0.22154	-0.22691	-0.58649	0.90928	-0.81228
61.3	0.95547	-0.19814	-1.19277	0.16117	-0.82699
61.4	0.32285	-0.02217	-0.84172	-0.16329	-0.39591
61.5	0.41813	-0.16066	-0.70427	-0.39494	-0.37374
61.6	0.37812	-0.20351	-0.70883	0.50397	-0.54104
61.7	0.18309	0.13148	-0.32855	0.75184	-0.90672
61.8	-0.66106	0.38973	-0.63625	0.71822	-0.87853
61.9	0.19562	0.28914	-0.8658	0.84517	-0.76305
62	1.37985	-0.32311	-0.72694	0.43716	-0.34728
62.1	0.65159	-0.01638	-0.63943	0.21276	-1.00731
62.2	0.78425	-0.0054	-0.54354	0.55773	-0.94335
62.3	1.07737	-0.000452244	-0.68414	0.97501	-1.4565
62.4	0.31342	-0.01017	-1.0158	0.52858	0.32698
62.5	0.99799	-0.33761	-0.95735	-0.46017	-0.02222
62.6	0.06307	-0.36904	-1.19087	-0.06445	-0.94855
62.7	1.15388	-0.8098	-0.84944	1.30732	-0.60624
62.8	0.77011	-0.88471	-0.74428	1.03267	-0.87682
62.9	0.34197	-0.92281	-0.78246	1.33375	-0.46137
63	0.21324	-1.25432	-0.61851	1.43808	-0.34205
63.1	0.20901	-1.1158	-0.62381	1.09168	-0.80094
63.2	1.08228	-0.85214	-0.39654	1.22578	-0.23446
63.3	1.18921	-0.7883	-0.96479	1.11446	-0.46586
63.4	0.29585	-0.48932	-0.63548	0.8549	0.06482
63.5	0.52066	0.11129	-0.42662	-0.35215	-0.13349
63.6	0.74688	0.26301	-0.28637	-0.02986	-0.7903
63.7	1.34403	-0.18595	-0.35546	0.68753	-0.55197
63.8	0.37761	-0.09934	-0.78044	1.19028	-0.77119
63.9	0.40207	-0.44343	-0.80432	0.84189	-1.05818
64	0.18227	0.09783	-0.40554	0.75771	-1.2267
64.1	0.73578	0.20841	-0.79638	0.32704	0.00444
64.2	1.07615	-0.11176	-0.52424	0.9887	-0.81904
64.3	1.03619	0.04761	-1.15556	0.67236	-0.60063
64.4	0.91056	0.15521	-1.29494	1.20787	-0.59111
64.5	0.2382	-0.1044	-1.20894	0.05616	-0.78035
64.6	0.98287	-0.58117	-0.63436	-0.272	-0.77313
64.7	0.9056	-0.01401	-0.73534	0.3747	-0.29056
64.8	0.48351	-0.20484	-0.55255	1.3016	-1.0753
64.9	-0.07588	0.01569	-0.27123	1.11281	-0.54248
65	-0.22247	0.26448	-1.08757	1.21592	-0.72482
65.1	-0.22759	0.49401	0.29782	0.93	-0.65488
65.2	-0.16782	-0.30841	-0.25799	0.88478	-0.82385
65.3	-0.31156	-0.2533	-0.42611	0.92148	-0.88471
65.4	0.16859	-0.08601	0.24352	1.31027	-1.11309
65.5	0.34523	-0.49278	1.04442	0.20317	-0.22152
65.6	0.93016	-0.56274	-0.41856	-0.21515	0.18192
65.7	0.42513	-0.22532	0.14887	0.10097	-0.61786
65.8	0.56843	-0.2487	-0.07373	0.60198	-0.33728
65.9	0.66918	1.33547	0.3633	1.06935	-0.28468
66	0.33378	0.27906	0.47859	0.93072	-0.67459
66.1	0.19924	-0.0053	0.4569	0.81301	0.02224
66.2	0.10699	-0.21022	0.03279	0.58862	-0.51275
66.3	-0.47874	-0.12888	-0.18136	0.53774	-0.33205
66.4	-0.08714	-0.26502	-0.22663	1.42203	-0.45397
66.5	-0.09772	-0.67238	-0.68626	0.93424	-0.62753
66.6	0.74802	-0.15509	-0.61109	0.34371	-0.30492
66.7	0.86994	-0.018	-0.72735	-0.33124	-0.40403
66.8	0.62628	-0.21572	-0.71676	0.71097	0.048
66.9	0.18402	-0.10459	-1.10013	1.07276	-0.86908
67	0.42179	0.06597	-1.06476	0.8627	-0.56465
67.1	0.84997	0.43585	-0.42086	0.90112	-0.42897
67.2	0.87278	0.31963	-0.17343	0.93146	0.05836
67.3	0.22365	-0.15896	0.22418	1.90253	-0.62444
67.4	-0.25096	-0.26758	0.02312	1.80482	-0.60966
67.5	-0.20623	0.0452	-0.20191	1.21107	-0.66541
67.6	-0.25671	-0.26315	0.0312	0.47575	-0.22346
67.7	0.25568	-0.08313	0.65923	-0.28554	-1.11481
67.8	0.68999	0.01474	0.14441	0.33787	-0.39284
67.9	0.60015	0.05211	0.66852	1.4149	-0.32362
68	0.26376	-0.04132	0.28324	1.69499	-0.8007
68.1	0.55089	0.17428	1.18443	0.68926	-0.24356
68.2	0.60131	0.30145	0.71143	0.54555	-0.44002
68.3	1.02392	-0.69354	0.29405	0.82277	-0.71717
68.4	-0.28615	0.59195	-0.3454	1.05962	-0.46911
68.5	-0.63287	0.42633	-0.12668	0.99442	-0.96052
68.6	-0.44962	-0.08488	-0.15957	0.76976	-0.80916
68.7	0.05463	-0.40816	-0.44821	-0.46705	-0.00261
68.8	-0.51913	-0.23641	-0.67285	-0.22238	-0.39222
68.9	-0.05596	0.33296	-0.35871	-0.56622	-0.63763
69	0.6572	0.10734	-0.86127	-0.04959	-0.6366
69.1	0.678	-0.06834	-0.95741	0.83643	0.03974
69.2	-0.16943	-0.12993	-0.88922	0.55836	-0.72099
69.3	-0.26205	0.07544	-0.92914	0.32665	-0.4154
69.4	0.18814	-0.17711	-0.73242	0.25857	-0.06786
69.5	0.000199325	0.16931	-0.63843	0.91701	-0.45045
69.6	0.44005	0.01426	-0.44182	0.81117	-0.12633
69.7	0.05474	-0.00718	0.39426	0.58881	0.11245
69.8	-0.66731	0.27441	0.36892	-0.51096	-0.36942
69.9	-0.73184	0.07919	0.43345	-0.13115	-0.46663
70	-0.38172	-0.10183	-0.02138	0.99589	-0.23346
70.1	-0.51161	0.0741	0.11329	0.67359	-0.61861
70.2	0.45186	-0.05953	1.02675	0.55933	-0.31163
70.3	0.93485	-0.01451	0.46658	1.26748	0.02389
70.4	1.15544	-0.21616	0.54764	0.76017	-0.92969
70.5	0.13848	0.00111	0.38115	0.42528	-0.62807
70.6	0.04383	-0.14654	0.84801	0.91636	-0.86842
70.7	0.36719	-0.14692	0.24468	1.39452	-1.03885
70.8	0.3926	0.07513	-0.54372	0.70543	-0.34294
70.9	0.14399	0.69422	-0.21229	0.72982	-0.37495
71	-0.1986	0.28179	-0.35844	-0.32769	-0.72375
71.1	-0.16868	-0.13708	-0.57466	0.21848	-0.4344
71.2	0.25424	0.19061	-1.05948	0.76078	-0.56141
71.3	0.48775	0.43743	-0.39038	0.65065	-0.42752
71.4	1.24512	0.03934	-0.57214	0.7389	-0.93388
71.5	1.17424	0.31601	-0.07456	1.15347	-0.59891
71.6	0.64272	0.48174	-0.94968	0.5462	-0.37028
71.7	-0.02091	0.23777	0.4036	1.12302	-0.18379
71.8	0.51345	-0.26032	0.05157	0.88459	-0.35134
71.9	1.14415	0.6618	0.42205	1.27262	-0.13872
72	0.60645	0.06658	0.28002	0.3784	-1.19249
72.1	0.51504	-0.2652	0.29766	0.28023	-0.2447
72.2	0.18066	-0.12233	0.45281	0.22023	-0.2778
72.3	0.26786	-0.000944554	0.66763	0.0293	-0.69198
72.4	0.89459	0.27688	0.57492	-0.01785	-0.50984
72.5	0.50239	-0.00902	0.26227	0.64988	-0.10604
72.6	0.92678	0.44098	0.82246	0.83598	0.1012
72.7	0.63401	0.31105	0.32983	0.50952	-1.10788
72.8	-0.09749	0.14652	-0.10935	0.64631	-0.16768
72.9	0.55175	0.00274	-0.47923	0.99737	-0.598
73	0.35424	0.14389	-0.45717	1.57544	0.08641
73.1	0.47782	-0.11433	-0.9187	1.01893	-0.20843
73.2	-0.3904	-0.28555	-0.3565	0.08917	-0.19333
73.3	0.05989	0.34577	-0.53536	-0.225	-0.46306
73.4	-0.47168	-0.0369	-0.0523	0.32223	-1.38443
73.5	0.49201	-0.26261	-0.09793	0.21059	0.24377
73.6	0.72283	0.36922	0.05946	1.24249	-0.48586
73.7	0.60975	0.30231	0.30599	0.85929	-0.16941
73.8	0.10857	0.14523	0.24385	0.60009	-0.42671
73.9	0.25107	0.29389	0.42439	1.01895	-0.8419
74	0.5976	0.86142	0.56294	0.51732	-0.62638
74.1	0.69336	0.50869	0.63475	0.61305	0.0777
74.2	0.00309	0.29637	0.91475	-0.0022	-1.34756
74.3	-0.7004	0.26414	0.61867	0.20962	-0.11109
74.4	-0.29277	0.05469	0.26004	0.16247	-0.09397
74.5	0.21539	0.49339	-0.06961	0.87403	-0.15712
74.6	0.30419	0.31705	0.03011	0.69843	-0.83936
74.7	0.61689	0.55792	-0.3492	0.9501	-0.52219
74.8	0.80178	-0.37962	-0.71863	0.67384	-0.26729
74.9	0.40499	0.43001	-0.96181	0.64418	-0.43128
75	-0.01418	0.16372	-0.88211	0.25117	-0.38728
75.1	-0.13657	-0.21379	-0.88757	1.29248	0.19882
75.2	0.11059	-0.54224	-0.60786	0.75866	-0.47592
75.3	0.30011	-0.25791	-0.87926	-0.29815	-0.68371
75.4	0.21538	-0.74358	-0.95604	-0.06631	-0.1427
75.5	-0.59715	-0.41903	-0.38866	0.1645	-0.75927
75.6	-0.15643	-0.49849	-0.58782	0.34481	0.24603
75.7	-0.46356	-1.19764	-0.39588	0.55074	-0.8148
75.8	-0.26006	-1.28435	-0.00305	0.77589	-0.90283
75.9	-0.24323	-0.70817	-0.28221	0.57536	-0.05747
76	0.48416	-1.54898	-0.31353	0.63001	-0.74149
76.1	0.29519	-0.95113	-0.07333	0.37431	-0.98627
76.2	0.54249	-0.58458	-0.17957	0.96205	-0.41352
76.3	0.30278	-0.2522	0.09494	1.34645	-0.32497
76.4	0.34774	-0.20715	0.31942	0.45618	0.3373
76.5	0.51693	-0.42811	0.25466	0.15236	-0.3538
76.6	0.07883	-0.22615	0.72909	0.09751	0.31319
76.7	-0.61571	0.01208	0.57108	0.87867	0.02637
76.8	-0.11549	0.52715	0.10741	0.62842	-0.27999
76.9	-0.1598	-0.00427	0.44506	0.8832	-0.18858
77	0.58132	0.40926	0.76803	0.59002	-0.23258
77.1	0.88374	0.40204	0.7663	0.29343	-0.35085
77.2	1.28113	0.1294	0.52078	0.81769	-0.68679
77.3	0.11781	0.90371	0.66073	0.45486	0.05544
77.4	-0.13227	0.25938	0.48361	0.82123	-0.02678
77.5	0.8389	-0.19607	-0.1893	0.41372	-0.49633
77.6	0.36044	-0.01898	-0.2065	-0.20784	-0.53294
77.7	-0.42906	-0.17931	-0.31809	0.12819	0.10805
77.8	0.22938	-0.44488	-0.54708	-0.36319	-0.02749
77.9	-0.18633	-0.4612	-0.67925	0.13636	-0.1336
78	0.89025	0.2078	-0.5847	0.48979	0.11571
78.1	1.26506	-0.33705	-0.92371	1.03132	-0.18066
78.2	0.24047	0.21086	-0.75927	0.9953	-0.44322
78.3	-0.24067	-0.20932	-0.43422	0.54795	0.08029
78.4	0.03821	-0.36018	-0.77144	0.55355	-0.40948
78.5	0.97328	-0.41577	-0.83351	0.15318	0.44488
78.6	0.93738	-0.64797	-0.49662	0.76936	-0.21383
78.7	0.41898	0.41061	-0.58044	0.83616	0.08826
78.8	-0.2247	-0.10555	-0.16721	0.18863	-0.49953
78.9	-0.15471	0.28427	0.08735	-0.21482	-0.98677
79	0.03498	0.70205	1.11581	-0.17023	-0.13189
79.1	0.96042	0.50383	0.72389	0.75238	0.41271
79.2	0.74077	0.73118	0.2204	0.919	-0.15636
79.3	0.43466	-0.02617	0.89099	0.74521	-0.28672
79.4	-0.01789	0.49962	0.23023	0.57979	-0.33038
79.5	0.12438	0.62315	1.01993	0.4725	-0.19218
79.6	0.62309	0.28756	0.83513	1.11089	-0.50585
79.7	0.34023	0.49918	0.47525	0.86531	-0.65569
79.8	0.65182	0.83391	0.88365	0.28795	0.21674
79.9	-0.3549	0.6348	-0.12808	-0.28278	0.44833
80	-0.39974	0.18729	-0.37604	0.77449	-0.24492
80.1	0.14617	0.15731	-0.07293	1.26159	-0.3909
80.2	0.56914	0.31851	-0.63219	1.30525	-0.01821
80.3	0.83424	0.34191	-0.61329	1.19761	0.50329
80.4	0.01069	0.05228	-0.39977	0.98849	-0.17768
80.5	-0.02257	0.32938	-0.79066	0.99274	-0.68495
80.6	0.77821	0.10966	-0.71888	1.66409	-0.74116
80.7	1.04229	-0.05371	-0.49435	1.12579	-0.53568
80.8	1.0344	0.04724	-0.44519	0.43167	-1.19476
80.9	0.44424	0.13042	0.03223	-0.30758	0.06634
81	0.13918	0.27394	-0.33281	-0.03017	-0.04378
81.1	-0.49066	0.74387	-0.67205	0.14274	-0.23601
81.2	-0.16284	0.65137	-0.42243	-0.36563	0.54781
81.3	0.12406	-0.05216	-0.52005	0.88036	0.85218
81.4	0.52004	0.58135	-0.79999	1.214	-0.54842
81.5	1.05604	0.68978	-0.9098	0.98985	-0.57089
81.6	0.76653	0.66149	-0.18861	0.39806	-0.02217
81.7	-0.11779	0.81802	-1.37211	0.33202	-0.15195
81.8	-0.11299	0.25576	-0.73956	0.30568	-0.52324
81.9	0.82697	1.12724	-0.36535	1.20292	-0.72663
82	0.60722	0.71485	-0.14005	0.97892	0.27361
82.1	0.59412	0.24829	-0.87304	-0.28143	-0.39454
82.2	-0.06909	0.33539	-0.01187	-0.44409	-0.08925
82.3	-0.07097	0.19443	-0.5975	0.26473	0.21735
82.4	-0.63369	-0.28429	-0.80701	0.51103	-0.29302
82.5	0.37003	0.39188	-0.89535	0.89029	0.20705
82.6	1.16074	0.41834	-0.62109	0.67023	-0.38908
82.7	0.78307	0.31596	-0.4932	0.71446	-0.51388
82.8	0.4907	0.76601	-0.52183	0.45449	-0.18992
82.9	0.44454	-0.05121	-0.12732	0.41225	-0.3466
83	0.57157	0.72128	-0.31936	1.36231	-0.25973
83.1	0.25294	0.48369	-0.67297	0.51756	-0.13233
83.2	0.93938	0.58577	-0.566	0.30577	0.60363
83.3	0.60759	0.29071	-0.75914	-0.0719	0.25914
83.4	-0.09174	0.25308	-0.7579	0.05929	0.07802
83.5	0.79257	0.79076	-0.30752	0.25801	-0.41065
83.6	0.54121	0.24415	-0.91315	0.61707	0.35519
83.7	1.05049	0.52002	-0.26534	1.19727	-0.51463
83.8	1.08519	0.44009	-0.90497	0.85694	-0.07711
83.9	1.07578	1.21246	-0.32474	0.7375	-0.14719
84	0.58994	0.55367	-0.74703	0.50268	-0.48353
84.1	0.44754	0.33896	-0.16443	0.90214	-0.35202
84.2	0.57736	0.29664	-0.27394	1.04804	-0.03791
84.3	0.74247	0.275	-0.73789	0.45869	-0.20672
84.4	0.03003	0.28791	-0.74999	-0.27573	-0.18587
84.5	-0.19864	0.29874	-0.70451	-0.2308	-0.69414
84.6	-0.76929	0.67149	-0.55982	0.33254	0.26179
84.7	-0.86407	-0.17727	-0.41919	0.35658	0.52336
84.8	-0.58969	0.46607	-0.76535	0.62381	0.44245
84.9	-0.41305	0.30912	-0.94923	1.08179	-0.07316
85	-0.20146	0.71125	-0.26106	0.99701	-0.21819
85.1	0.53744	0.67332	-0.49154	0.61063	0.44846
85.2	1.34036	0.40775	-0.6877	0.82465	0.43236
85.3	0.60707	0.83612	-0.80681	1.19135	0.13441
85.4	-0.30575	0.54356	-0.72152	0.77036	0.36128
85.5	0.73057	0.31596	-0.72728	1.29734	-0.68044
85.6	0.77336	0.36804	-0.29771	0.79148	0.48684
85.7	0.67835	0.74089	-0.0481	-0.19998	0.02179
85.8	0.59822	0.58589	0.34249	0.94446	0.67921
85.9	0.04414	0.38765	-0.17945	0.73024	0.12857
86	0.06963	0.61226	0.2613	1.23214	-0.01204
86.1	0.22334	0.4689	0.49637	0.68522	-0.26286
86.2	1.06653	0.37422	0.82925	0.30514	0.33824
86.3	0.70395	0.92805	0.97657	1.02134	0.12711
86.4	0.50569	0.80521	0.55911	1.09469	0.22723
86.5	0.74956	0.42438	0.5423	1.11469	-0.05326
86.6	0.15753	0.23906	0.61751	0.56703	-0.22669
86.7	-0.06245	0.43943	-0.08539	-0.18114	-0.2826
86.8	0.18985	0.642	0.32426	-0.33889	-0.16146
86.9	0.25442	0.33711	-0.42326	-0.08216	0.22209
87	-0.30936	0.32038	-0.11147	0.13245	-0.24343
87.1	-0.43145	0.41718	-0.72536	1.08764	0.09948
87.2	-0.47567	0.07032	-0.69744	1.19366	-0.23397
87.3	0.26664	0.39387	-0.5396	1.35567	-0.14186
87.4	0.64819	0.62818	-0.93186	1.38646	0.23885
87.5	0.98051	-0.05907	-0.80227	0.94656	-0.73713
87.6	0.2596	0.22246	-0.57813	1.01231	0.34513
87.7	-0.15538	0.32426	-0.64019	0.07295	0.5218
87.8	-0.01114	0.55752	-0.71367	-0.32191	-0.03034
87.9	0.35686	0.72794	-0.43808	-0.01162	0.46907
88	0.46337	0.21502	-0.7013	0.4852	-0.19323
88.1	0.17862	0.48199	-0.24914	0.9462	0.49362
88.2	-0.17899	0.35817	-0.61231	0.99193	-0.17353
88.3	-0.14311	0.27823	-0.42084	1.34069	0.13831
88.4	0.78733	0.20327	-0.14039	0.61787	0.24697
88.5	1.06326	0.24151	-0.19168	0.62338	-0.08985
88.6	0.48988	0.63816	-0.46149	1.30537	-0.26101
88.7	0.04791	0.26615	-0.50105	1.80288	0.28124
88.8	0.0977	0.81433	-0.60304	0.96278	-0.10534
88.9	0.36715	-0.00381	-0.84719	0.23056	-0.20947
89	0.73416	0.35567	-0.68834	-0.13604	0.0345
89.1	0.78072	0.14483	-0.64468	0.086	0.28466
89.2	0.07056	-0.08704	-0.52718	0.24292	-0.17903
89.3	0.01232	0.84123	-0.8172	0.66664	0.66218
89.4	-0.06827	0.51204	-0.09819	1.11806	0.01936
89.5	0.31915	0.29121	-0.00808	0.93849	-0.23725
89.6	0.7813	0.02731	0.03107	0.8084	0.02843
89.7	1.00118	0.61741	0.52715	0.6389	-0.35201
89.8	0.11539	0.31159	0.29679	1.35214	0.19056
89.9	-0.11082	0.5959	0.63499	0.76048	-0.60086
90	0.59764	0.62554	0.64414	0.71107	-0.7439
90.1	0.4091	0.2123	0.8637	-0.39383	0.14811
90.2	0.62455	0.49024	0.43978	0.6065	0.02177
90.3	0.12058	0.55359	1.05743	1.35586	0.75626
90.4	-0.59781	-0.12239	0.83455	1.1985	0.76923
90.5	-0.37585	0.41753	0.75815	1.18252	-0.15894
90.6	0.39534	0.28242	0.55774	1.28586	0.30019
90.7	0.46827	1.02418	0.11126	0.53596	-0.19315
90.8	0.38948	0.59583	-0.72167	0.58976	0.27071
90.9	0.63034	0.43885	-0.24724	1.20653	-0.15156
91	-0.59071	0.40077	-0.64378	1.01668	-0.02694
91.1	0.17591	0.48173	-0.45188	0.5212	0.40697
91.2	0.51469	0.07708	-0.93601	-0.81146	0.48333
91.3	0.92042	0.86359	-0.17665	0.23942	-0.0971
91.4	0.42005	0.20397	-0.48507	0.83395	0.20804
91.5	-0.1485	0.62175	-0.52138	0.69895	0.34201
91.6	0.04845	0.96544	-0.47922	1.08545	-0.38408
91.7	0.852	0.37019	-0.62724	1.1575	-0.0309
91.8	0.60284	0.74581	-0.24956	0.36765	0.19851
91.9	0.72183	-0.03053	-0.58652	0.73036	0.72838
92	0.4278	0.23655	-0.88193	1.58972	-0.40085
92.1	-0.06583	0.68864	-0.35269	1.35469	0.762
92.2	0.4649	0.17763	-0.21772	0.7753	-0.43524
92.3	0.27306	0.77643	-0.59991	0.47376	0.14406
92.4	0.38146	1.15747	0.11919	0.65391	0.25771
92.5	-0.09641	0.22455	-0.19797	0.89544	0.05324
92.6	-0.54754	0.47311	-0.16492	1.07651	0.34661
92.7	0.41052	0.91448	0.37329	1.03398	0.05092
92.8	0.46791	0.88288	0.70147	1.10482	-0.08023
92.9	0.91808	0.73695	0.38504	0.56482	0.66494
93	-0.03986	0.19702	1.16271	1.31343	0.59753
93.1	0.29699	0.22404	0.29375	1.24709	0.40287
93.2	-0.20632	-0.21498	0.63669	0.97872	0.16674
93.3	0.15716	-0.23946	0.19071	0.20277	-0.36814
93.4	0.49254	-0.66702	1.11018	-0.10932	-0.06478
93.5	0.03546	-0.99198	0.90148	1.20006	0.07999
93.6	-0.0345	-0.81974	0.73478	1.38416	-0.03977
93.7	-0.23084	-0.76438	0.35548	1.22053	0.51821
93.8	-0.11728	-0.61996	-0.25731	1.08529	-0.12658
93.9	-0.19008	-0.66152	-0.83604	1.0376	-0.14156
94	-0.27285	-0.93853	-0.80396	0.87808	0.23078
94.1	0.45034	-0.58846	-0.49644	0.6159	0.17163
94.2	0.23574	-0.51277	-0.54508	1.02224	0.49539
94.3	1.00383	-0.02695	-0.23329	1.07285	-0.12575
94.4	0.20006	-0.14133	-0.5957	1.02934	0.17742
94.5	-0.35263	0.8141	-0.63444	0.29537	0.67276
94.6	0.51287	1.05614	-0.61763	0.14334	-0.49709
94.7	0.32086	0.57622	-0.64155	0.25422	0.38989
94.8	0.45241	0.66584	-0.43006	0.47107	0.11816
94.9	-0.29345	0.99628	-0.27508	0.65142	0.30059
95	-0.13499	0.52401	0.0626	0.6357	-0.48204
95.1	-0.04433	0.84769	0.5186	1.14085	0.0171
95.2	0.43874	1.18078	0.29937	1.20422	0.36023
95.3	0.54765	0.3904	0.285	0.48647	0.47166
95.4	0.79705	0.28186	0.64592	0.75164	0.4322
95.5	0.40039	0.89454	0.66499	1.57543	0.23855
95.6	0.28943	0.78655	0.18216	0.71357	-0.08113
95.7	0.38191	-0.15377	0.7386	0.34878	-0.04256
95.8	0.48828	0.61412	1.0707	-0.04075	0.93493
95.9	0.74587	-0.07348	0.74761	-0.06698	0.69018
96	0	0	0	0	0
96.1	-0.19889	0.34356	0.76692	0.34425	-0.07864
96.2	-0.31893	-0.13116	-0.10943	0.51435	0.41726
96.3	-0.38679	0.40869	-0.0295	0.8137	0.10232
96.4	-0.22804	0.26329	-0.69494	1.1498	-0.31448
96.5	0.5825	-0.28335	-0.25669	0.85198	0.21905
96.6	0.91677	0.12361	-0.06676	0.2599	-0.01391
96.7	0.5987	0.6868	-0.57636	0.87914	0.69736
96.8	0.40748	0.65547	-0.94565	1.10124	0.03167
96.9	-0.08916	0.77073	-0.24945	0.86727	0.15507
97	0.19145	0.59218	0.02504	0.36408	-0.01918
97.1	0.91638	-0.02197	-0.27934	0.08482	0.11858
97.2	0.63742	0.50211	-0.80795	-0.06699	0.50579
97.3	0.2139	1.01344	-0.23311	-0.21994	0.5622
97.4	0.38629	0.7029	-0.18798	0.27492	0.60727
97.5	1.13764	0.91387	0.0308	0.91198	0.45995
97.6	0.74175	0.72049	0.31826	0.61472	0.12516
97.7	0.90439	1.00578	0.28947	0.34573	0.41098
97.8	0.51024	-0.01663	-0.01933	1.04742	-0.03901
97.9	0.75455	0.41799	0.71957	1.42457	0.80017
98	-0.02627	0.35153	0.895	0.5983	0.70689
98.1	0.41784	0.21694	1.15644	0.30123	0.47492
98.2	0.87383	0.08909	1.35472	-0.15225	0.48478
98.3	0.82461	0.18408	0.75755	0.01778	-0.76432
98.4	0.38281	0.44853	0.92778	0.96072	0.26404
98.5	-0.27662	0.38378	1.35693	1.01408	0.14464
98.6	-0.52083	0.51874	2.55857	1.16891	0.05753
98.7	-0.09571	0.97471	1.26228	1.32777	0.43807
98.8	-0.30407	0.44101	-0.29574	0.79466	0.71975
98.9	-0.19825	0.86932	0.00742	0.65567	-0.0334
99	0.70683	0.51699	0.28836	3.76846	0.38293
99.1	0.67933	0.49897	1.28414	2.74575	-0.000884206
99.2	5.98021	0.18604	2.54179	0.97527	-0.25555
99.3	2.23738	1.10951	3.9455	0.45791	-13.8425
99.4	0.52942	2.40769	4.94294	1.10076	-4.61489
99.5	-0.20843	1.43324	4.32211	0.42713	0.40695
99.6	-1.42472	0.62179	4.41079	1.49108	0.6286
99.7	-0.59248	0.36016	3.10737	1.30824	0.49904
99.8	-1.12639	0.67876	2.99448	1.52131	0.11895
99.9	-1.48439	0.48957	3.04185	2.45351	0.67316
100	-0.06414	0.83379	3.18718	2.27867	-0.08248
100.1	0.00801	1.7779	3.77974	3.06678	0.69473
100.2	0.12079	2.25347	3.69384	2.93091	-0.03648
100.3	0.58207	2.75344	3.68513	2.16104	0.81399
100.4	0.88737	3.31114	3.00796	1.8709	0.55277
100.5	0.60937	3.70479	2.00558	1.30779	0.50588
100.6	0.50617	3.68081	1.57904	2.53057	0.76924
100.7	0.09591	3.81185	1.49741	2.92882	0.20096
100.8	0.1024	3.85349	1.77052	2.93726	0.51499
100.9	0.24139	4.15792	2.06301	2.78766	0.39098
101	1.18429	3.6097	2.44057	2.36595	0.03777
101.1	0.83242	2.75309	2.50814	2.20263	0.60463
101.2	0.66354	2.61273	2.5475	3.15402	1.14977
101.3	0.35116	3.3035	2.49835	3.88846	0.86007
101.4	0.24173	3.55951	2.92978	3.41876	0.80186
101.5	0.88138	3.74199	3.31071	2.71178	1.2281
101.6	0.9775	3.62345	3.29507	2.88935	0.88894
101.7	1.05308	3.22707	4.04144	3.55114	0.77506
101.8	0.86326	3.27866	4.48924	4.86387	1.10995
101.9	1.00415	3.33325	5.148	4.37903	1.13467
102	0.58331	3.23621	5.86993	4.40081	0.84412
102.1	0.97235	3.41277	5.95502	4.68193	1.47072
102.2	1.20436	3.80165	5.55912	4.4225	0.8666
102.3	0.87474	3.85357	5.30454	3.80295	0.76587
102.4	0.17961	3.67359	5.02922	4.03936	0.93716
102.5	0.1325	4.0504	4.16072	4.49066	0.95461
102.6	0.78675	2.89711	4.17389	4.14738	0.99181
102.7	1.13747	3.6084	4.10557	4.27407	1.21797
102.8	1.19324	4.02642	3.22486	3.92917	1.15444
102.9	0.52102	3.72866	4.78189	4.26664	0.53468
103	0.24885	4.65416	4.23024	4.0426	0.90545
103.1	0.93422	4.36044	4.38363	5.37614	1.59769
103.2	1.06725	4.7616	4.99046	5.77873	1.65351
103.3	1.68125	4.72421	4.77667	4.49812	1.89436
103.4	0.78554	4.11723	5.30295	4.57512	1.17105
103.5	0.37661	3.89454	5.84053	3.9134	1.63863
103.6	-0.02817	3.85046	5.46003	4.75283	1.03224
103.7	-0.1332	4.96679	6.51086	4.70188	1.61518
103.8	-0.35533	4.99531	7.43373	4.89653	1.26933
103.9	0.65695	4.40946	7.84644	4.15476	1.25668
104	0.65355	4.56952	8.86806	3.70622	1.51454
104.1	1.0806	4.38291	9.3671	4.32727	1.31332
104.2	1.09569	4.7562	9.02546	4.31137	0.81575
104.3	1.55842	5.08908	9.38994	4.36844	1.63431
104.4	0.80756	4.82365	9.35945	5.65453	0.40923
104.5	0.274	4.89729	9.81986	6.06093	1.51504
104.6	0.64205	5.91211	9.80974	5.10703	0.94005
104.7	1.43501	5.28409	10.0654	5.30457	1.89044
104.8	0.79673	5.72046	9.94206	4.91896	1.40483
104.9	0.46726	6.05818	9.86714	4.65475	1.44579
105	0.08583	6.55911	9.15116	4.26821	1.28158
105.1	0.08979	6.47987	8.9045	3.73111	1.32041
105.2	-0.1923	6.81343	8.13084	4.29326	1.88026
105.3	0.44538	6.89394	9.36679	4.49958	0.8249
105.4	0.39603	6.44393	9.34451	4.72224	1.43821
105.5	0.48018	6.87589	10.4598	4.9357	0.92857
105.6	1.46031	6.87402	10.431	4.49054	2.02628
105.7	1.09683	6.29107	11.3238	3.837	1.59116
105.8	1.29918	7.2652	11.4694	4.27099	1.20337
105.9	0.87942	6.47104	12.0882	5.07065	1.50701
106	1.49592	7.06595	12.4402	5.52372	1.99573
106.1	1.2272	6.99356	12.8472	5.51061	2.16363
106.2	1.14391	7.0754	13.5309	5.56451	1.47626
106.3	1.07311	7.02489	13.3707	5.7934	1.43662
106.4	0.20372	6.9251	13.3165	6.74124	1.01675
106.5	0.15176	7.18288	13.9329	7.01943	1.35997
106.6	0.86775	7.03428	13.6759	6.48648	1.51012
106.7	0.46941	6.81034	13.1107	6.44574	2.06611
106.8	0.7845	6.59864	12.7814	5.99131	0.93239
106.9	1.88107	7.36793	11.7908	5.64731	1.56165
107	1.26183	7.14258	11.61	6.30356	1.94072
107.1	0.88858	7.50995	11.692	6.32553	1.3827
107.2	1.10195	7.29449	11.6248	5.28991	1.00264
107.3	0.50644	6.93981	12.3579	5.10905	1.43829
107.4	1.00138	7.56119	12.9538	5.24256	1.43878
107.5	1.94891	7.89132	13.3681	6.22064	1.08168
107.6	1.77836	7.95244	14.1407	6.4133	2.24681
107.7	1.09859	7.65104	14.1953	6.84558	2.65327
107.8	1.02907	7.85805	14.7953	6.86506	0.99773
107.9	0.6214	8.26042	15.3912	6.79204	1.95397
108	1.34062	7.94012	16.0194	6.37836	1.46128
108.1	1.27102	8.86665	16.5986	6.02433	1.1419
108.2	1.60871	8.08798	16.5723	7.33014	1.38015
108.3	1.24329	8.15761	16.9897	6.46472	2.06487
108.4	1.02843	7.35319	16.9402	6.17739	1.44418
108.5	1.21258	8.34934	17.165	5.48694	1.47138
108.6	0.68103	8.44862	16.817	5.65089	2.19972
108.7	1.55445	7.7524	16.5994	6.61145	1.71237
108.8	1.45939	7.03998	15.8783	7.03389	2.09436
108.9	1.23068	7.54155	15.2914	7.5892	1.98321
109	0.77986	7.76272	15.3485	7.69712	2.0636
109.1	1.2534	8.11835	14.8735	7.68119	1.33534
109.2	1.26336	7.55724	15.2319	6.94189	0.88613
109.3	1.72576	8.14277	15.4651	7.00488	1.1082
109.4	1.74146	8.77828	16.085	7.31191	2.27478
109.5	1.28203	8.98095	16.5546	7.90333	1.35484
109.6	1.05467	8.78551	17.0032	7.86891	1.49491
109.7	1.14644	9.31339	17.2501	7.42091	1.98001
109.8	1.25363	9.43202	17.7013	7.08645	1.1667
109.9	1.94558	9.74243	17.8224	6.93231	1.67834
110	2.0474	9.23266	18.4717	7.29213	2.17415
110.1	1.50353	9.35325	18.6785	7.25118	1.47369
110.2	1.46008	9.34348	19.161	8.10337	1.51291
110.3	1.63812	9.87934	19.0748	8.32254	2.1667
110.4	1.60963	9.54675	19.6302	8.18528	2.12462
110.5	1.44393	9.56717	19.3222	7.6403	1.27351
110.6	1.72323	10.0773	19.8418	8.04866	1.84144
110.7	1.15808	10.4874	20.0739	7.54962	1.68327
110.8	0.64605	10.0284	20.0702	8.47183	2.26284
110.9	1.22448	10.0412	19.8321	7.84265	1.503
111	1.37353	10.2625	19.5516	7.95126	1.77334
111.1	2.08679	9.88121	18.826	7.42968	2.38801
111.2	1.67119	10.001	17.8356	7.03379	2.3851
111.3	1.28839	10.4519	18.2055	7.3962	1.54415
111.4	0.54	9.80746	18.6065	8.02034	1.87684
111.5	0.95964	8.76956	19.1564	8.24063	1.7865
111.6	1.36616	9.44285	19.5267	9.09316	2.41022
111.7	2.24341	9.79583	20.4344	8.24381	1.0181
111.8	1.8539	9.30563	20.4727	8.4028	1.75152
111.9	0.95518	9.02807	20.9617	8.54542	2.09362
112	1.22264	8.98454	20.6912	8.19726	1.50607
112.1	0.76148	8.80366	22.0069	7.61824	2.0539
112.2	1.97075	9.00512	22.1251	7.26957	2.62643
112.3	1.49127	8.8968	22.7434	7.12154	1.42652
112.4	1.89624	8.85205	22.9977	7.6182	1.97392
112.5	1.26917	9.36457	22.2717	7.44318	2.58222
112.6	1.69531	9.03986	22.4156	8.46797	2.02055
112.7	1.31683	9.40427	22.3537	8.55093	2.27929
112.8	1.33853	9.16329	22.4428	8.09728	1.7194
112.9	2.16228	9.90459	22.131	8.82152	1.4518
113	0.94865	9.66424	21.4585	8.54775	2.2875
113.1	2.09418	9.59147	20.1334	7.89286	2.04522
113.2	1.54232	10.0245	19.6433	7.19633	1.87592
113.3	0.96778	9.14546	19.3698	6.63119	2.07573
113.4	0.93371	9.59625	19.7172	7.55041	2.10637
113.5	1.24062	9.36714	20.792	8.20201	1.11659
113.6	1.94716	9.09829	22.4132	7.76322	1.36357
113.7	1.30747	9.16348	23.1686	7.78585	1.77436
113.8	0.93362	10.066	23.134	6.815	2.13999
113.9	1.05551	10.4846	23.6118	6.50748	1.60071
114	0.45471	10.6005	23.2763	7.27075	2.16872
114.1	0.8961	10.6523	23.7316	7.76287	2.34382
114.2	1.6305	10.8662	24.539	7.93367	2.10428
114.3	1.45997	11.1622	25.5284	6.62066	1.17671
114.4	2.07665	11.0582	25.6227	5.65541	2.34986
114.5	1.61308	11.2217	25.1273	6.64078	1.92985
114.6	1.11158	10.835	26.26	7.00366	2.97424
114.7	1.05099	10.6889	26.161	8.09362	1.87702
114.8	1.31218	10.3859	26.2016	8.62457	2.13266
114.9	1.65178	10.9927	26.1147	8.79833	1.69509
115	1.9179	10.8925	26.1539	8.71651	2.32385
115.1	1.71319	11.2338	25.4021	8.06645	2.63715
115.2	1.11811	11.3275	24.4808	7.84157	2.75105
115.3	0.45975	11.4428	23.6718	7.63106	2.25978
115.4	0.63146	11.4858	23.9776	7.71018	2.25859
115.5	0.54053	11.2016	24.2413	6.75339	2.17056
115.6	0.45397	10.4799	24.859	7.03359	1.64647
115.7	0.55415	11.6507	25.9214	6.84146	2.08175
115.8	0.94654	11.3035	26.4174	6.68701	2.49219
115.9	1.49953	11.2624	26.7354	7.4607	1.46444
116	1.89313	11.7639	27.4591	8.06499	2.20432
116.1	1.89494	11.17	27.1032	8.55633	1.86893
116.2	1.57407	11.6633	27.405	8.85903	3.02381
116.3	2.05626	11.4745	28.3029	8.70488	2.75047
116.4	1.47846	11.6795	28.4422	9.48629	2.64125
116.5	1.38907	11.903	28.2213	8.62053	2.47351
116.6	1.8884	12.0289	28.4461	8.20057	2.18357
116.7	2.04179	12.244	28.509	7.51621	3.08446
116.8	1.72189	12.7825	28.9388	8.17326	2.4483
116.9	1.07232	12.5892	28.4793	9.20817	2.84032
117	1.18509	12.4231	28.39	9.17771	2.48769
117.1	0.66764	12.5347	27.3528	9.0342	1.45337
117.2	0.43274	13.3815	27.6198	9.06134	2.28502
117.3	0.79678	13.0483	27.8665	8.70617	2.33566
117.4	1.70724	13.2887	28.1212	8.65528	2.05733
117.5	2.16348	13.1453	28.4464	9.22813	2.60838
117.6	2.26164	13.7428	28.9505	8.88765	1.65133
117.7	2.18646	13.7408	29.1211	8.45957	2.08022
117.8	2.34178	14.0136	29.6378	8.46604	2.31155
117.9	1.6074	13.8299	29.9576	7.9755	2.00111
118	1.07766	14.0775	30.542	8.08758	2.43509
118.1	2.06755	13.3235	30.8856	8.23463	1.82527
118.2	2.51382	13.9587	31.0269	9.25803	2.8532
118.3	2.42787	14.6616	31.3733	9.71309	2.09348
118.4	1.61258	14.1547	31.7163	9.0177	2.09791
118.5	1.57686	13.6096	31.5949	9.52857	2.85231
118.6	1.69247	14.2636	31.7007	9.46495	2.54398
118.7	1.4038	14.2802	31.8985	10.3083	2.63722
118.8	1.53735	14.3834	31.708	8.362	2.78467
118.9	2.22151	14.7206	31.3577	8.60982	2.27157
119	1.96499	14.5368	30.8873	8.01194	2.25466
119.1	1.83289	14.3714	31.1753	9.20027	2.6442
119.2	1.52805	13.8925	30.7711	8.99293	2.85022
119.3	1.47965	14.3202	30.557	9.3495	2.07544
119.4	1.32098	14.9541	31.8243	9.71188	2.7849
119.5	1.75468	15.1529	32.3313	9.61642	3.22028
119.6	1.72463	14.5653	32.3368	9.45563	2.34529
119.7	2.41103	14.9137	32.5054	9.582	2.74572
119.8	2.01119	15.1542	33.7091	10.2513	2.70193
119.9	1.31298	14.4037	33.7536	9.85508	2.45933
120	1.2293	14.9304	33.7136	8.84906	2.49422
120.1	1.11301	14.2477	33.7839	8.55013	2.81593
120.2	1.47672	14.6143	34.2326	9.49363	1.76385
120.3	1.73756	14.5852	34.0723	9.73422	2.62484
120.4	1.83915	15.2073	34.3726	9.40836	3.0685
120.5	2.7263	15.4052	34.3344	9.80186	2.69205
120.6	2.27579	15.5798	34.0334	9.27105	2.94186
120.7	1.82633	15.8386	32.9875	9.77142	2.25523
120.8	1.78894	15.9129	33.366	10.4466	2.67019
120.9	1.70919	15.4656	33.2871	9.52228	3.19749
121	2.40708	15.6809	33.2809	8.90292	2.33853
121.1	2.56943	15.3759	33.3629	8.81573	2.87862
121.2	2.27392	15.9279	34.1959	8.98951	2.57218
121.3	1.50355	15.7567	34.9737	9.25575	2.39709
121.4	1.18265	16.4327	35.9472	9.02337	2.48123
121.5	0.9893	16.2566	36.1133	8.84814	1.94836
121.6	1.09518	16.0444	35.8561	9.85864	3.18706
121.7	1.17454	16.1252	35.4201	10.2708	2.80156
121.8	2.07936	16.3033	36.1067	9.28265	2.54057
121.9	1.99481	16.3167	36.4804	10.0705	2.42478
122	2.80956	16.2517	36.4293	9.68965	2.88654
122.1	2.68513	16.1921	36.7893	9.62087	2.40102
122.2	2.49786	16.6187	36.2602	8.61955	2.82456
122.3	2.57983	16.553	35.5924	8.18044	3.28573
122.4	1.50448	16.8947	35.245	9.33534	2.18069
122.5	1.35033	16.485	35.3438	9.07454	2.85022
122.6	2.22122	17.3313	35.4108	9.33952	2.43947
122.7	1.98128	16.9262	35.4783	9.58753	2.76083
122.8	2.08375	17.014	36.7037	10.0055	3.72413
122.9	1.33605	17.3072	37.6016	10.2113	1.80087
123	1.05214	17.1889	39.0951	9.70689	2.76057
123.1	1.05644	17.1836	38.0791	10.5055	2.61322
123.2	0.78369	16.6264	38.373	10.1518	3.19108
123.3	0.87673	16.1194	38.5057	9.93888	2.55121
123.4	1.16198	16.125	38.3723	9.20974	3.50925
123.5	1.63836	16.7388	38.7485	7.93428	2.13117
123.6	1.35854	16.4137	38.746	8.05807	2.95486
123.7	1.73669	16.6882	38.5267	8.86885	2.82117
123.8	2.28645	16.695	37.7134	9.25473	2.58124
123.9	2.11423	16.6156	37.4706	8.62216	2.42183
124	2.70141	16.9931	37.8002	9.04837	3.06557
124.1	2.06368	17.2751	37.8754	9.68338	2.42242
124.2	2.02732	17.364	38.3663	8.82299	3.08282
124.3	2.15801	17.3618	39.1657	9.06521	2.25064
124.4	3.0134	17.9805	40.0569	9.86773	3.23845
124.5	2.82602	17.8648	40.6848	9.62101	2.64972
124.6	2.21935	18.158	40.9919	9.79812	3.37781
124.7	1.91504	18.1654	40.2957	8.94792	2.34282
124.8	1.65167	18.4109	40.1899	9.32141	2.92874
124.9	1.5756	18.2663	40.8909	7.99008	3.03317
125	2.308	18.284	40.8238	8.93765	3.13098
125.1	2.33058	18.4292	40.789	9.83508	3.15883
125.2	3.02609	18.3609	40.1898	10.1936	3.2216
125.3	2.80043	18.6863	40.1641	10.2723	2.71073
125.4	2.79526	18.8556	39.6801	9.42206	2.49795
125.5	1.37578	18.9515	39.8146	9.54669	3.03056
125.6	1.75231	18.9725	40.8547	10.005	2.68402
125.7	2.531	18.9954	41.0143	9.36032	3.28761
125.8	2.34097	18.1719	41.5039	8.57716	2.64964
125.9	3.2031	18.1144	42.5697	8.72779	2.9437
126	2.28231	17.6148	42.6266	9.49808	3.06027
126.1	1.65112	17.6348	42.9741	10.1494	3.70083
126.2	1.50774	17.6858	42.458	9.68981	2.84083
126.3	1.63632	17.8656	42.5323	9.78967	3.0335
126.4	2.10847	18.0197	42.675	9.19636	2.73971
126.5	2.53605	18.7247	43.7736	9.40954	3.22123
126.6	2.11374	18.8945	43.4851	10.3393	3.38383
126.7	2.62778	18.4848	42.2667	10.3519	3.41796
126.8	2.51124	18.9509	42.6979	9.83041	3.27804
126.9	2.41706	19.7142	42.2439	9.1815	2.27679
127	1.89335	19.8168	42.2441	8.91242	2.9094
127.1	1.71118	20.0502	43.0435	9.86643	3.08428
127.2	2.70294	19.6643	43.6955	9.53827	3.26696
127.3	2.7632	19.9042	44.3143	9.57139	2.79659
127.4	2.77555	20.2621	44.5908	10.6745	3.09713
127.5	1.36314	20.1944	44.6847	10.4335	3.30973
127.6	1.64136	20.0103	44.7087	9.76539	3.29888
127.7	1.3643	19.8134	44.3804	9.78891	3.46601
127.8	1.24324	20.0088	44.7779	10.3548	3.38245
127.9	1.44275	20.2259	44.88	10.5582	2.96109
128	1.67606	20.2089	45.0367	9.5021	3.29728
128.1	1.88333	19.989	44.8151	9.30031	2.876
128.2	0.86637	20.4703	43.852	9.54973	3.91268
128.3	1.55774	20.5056	44.2601	11.0676	3.08048
128.4	2.62645	20.0031	44.0892	11.2688	3.5749
128.5	2.89326	19.8072	44.5242	10.5943	2.74147
128.6	2.83261	20.2856	45.0965	11.0614	3.2272
128.7	2.56771	19.8455	45.276	10.0527	2.84682
128.8	1.51502	20.5533	46.4083	10.824	3.24167
128.9	2.08212	21.2127	46.4358	11.023	3.25613
129	1.75826	20.707	46.6764	10.8149	2.53085
129.1	2.89346	21.1396	46.0955	10.6314	3.48026
129.2	2.61593	21.0017	46.875	10.0472	3.11856
129.3	2.2544	21.2322	46.8872	10.8205	3.25541
129.4	1.15006	21.4844	47.5896	11.173	3.00669
129.5	1.87721	21.3081	47.5137	10.6353	2.99904
129.6	1.64396	21.7218	46.699	10.9593	2.93814
129.7	1.50505	22.026	46.0555	11.2156	2.59303
129.8	1.13901	22.0097	45.7733	10.5317	3.28797
129.9	1.49134	22.0168	46.0983	10.6351	3.85962
130	1.58027	21.9854	46.6411	10.8331	3.36623
130.1	2.09389	21.8284	46.9424	11.4946	3.51855
130.2	2.19908	22.0558	47.3819	9.75015	3.06044
130.3	2.52845	22.2055	48.0816	9.49435	3.21089
130.4	2.79528	22.1436	48.5599	9.16178	3.46227
130.5	2.96376	21.7873	48.8345	9.87505	3.74362
130.6	2.71488	22.0855	48.5351	10.2317	3.33345
130.7	2.92815	22.4553	48.134	11.0383	2.79632
130.8	3.39681	22.6589	48.3833	11.0128	3.09699
130.9	2.42448	22.7534	48.6393	10.7433	3.08666
131	3.41896	21.8149	48.8269	11.0895	3.78946
131.1	2.51218	22.6437	48.8374	10.9542	3.34828
131.2	2.51717	22.8349	47.8807	10.4697	3.70648
131.3	2.08429	22.8128	48.1547	10.0374	4.27973
131.4	1.68472	22.7543	48.3965	9.90098	3.33011
131.5	1.99477	23.235	48.3506	9.90958	3.76275
131.6	2.69763	23.2551	49.1855	9.50188	3.494
131.7	2.70513	22.8053	49.6534	9.63523	3.98023
131.8	2.77832	22.8882	49.7976	10.6155	3.34504
131.9	3.36815	23.3826	50.5669	11.5228	3.94199
132	3.23646	22.998	50.7474	10.9795	3.57162
132.1	2.22668	22.5544	50.5823	10.2969	3.28559
132.2	2.66662	23.289	51.074	10.7718	4.23253
132.3	2.71451	22.9065	50.1447	11.3745	4.34595
132.4	2.41069	22.9663	50.5104	11.2594	3.89274
132.5	3.00151	22.7631	50.9069	10.1334	3.9903
132.6	2.34477	23.2049	50.9628	10.2442	3.20476
132.7	2.29911	23.1018	50.7595	10.7698	3.28854
132.8	2.22604	22.7497	50.5728	9.73132	2.80645
132.9	1.37864	23.1621	50.3016	10.6037	3.19567
133	1.86219	23.4232	49.4329	11.3186	3.70367
133.1	1.30534	23.4777	50.3162	10.9277	2.96739
133.2	1.65222	23.5755	50.5158	10.9904	3.42977
133.3	1.65116	23.1477	50.9775	10.5781	4.08398
133.4	1.81879	24.2718	52.323	11.4569	3.64528
133.5	1.59274	24.4691	52.4515	10.4478	4.11381
133.6	2.03765	24.6273	52.4997	10.1319	3.92789
133.7	2.26323	24.0286	52.7852	9.40738	3.4109
133.8	2.94892	23.7999	51.8008	10.8819	3.48455
133.9	3.07999	24.0693	51.5726	12.1166	3.88219
134	3.04803	23.9969	52.8154	11.3679	4.25928
134.1	3.39218	24.189	53.1191	11.3116	3.312
134.2	2.2177	23.3004	53.0241	11.0792	3.45631
134.3	2.13639	23.7888	52.2973	10.1308	3.42602
134.4	2.38957	23.8693	51.8029	10.3293	4.70595
134.5	2.68501	24.0902	52.1336	10.7989	3.79697
134.6	2.57728	24.5759	52.147	11.6001	3.72251
134.7	3.04699	24.7251	51.9639	11.5205	3.88159
134.8	2.30403	24.5901	52.3102	10.4	3.8304
134.9	2.31078	24.3163	53.7591	10.4262	3.85966
135	2.10975	24.9009	54.2704	10.5966	3.62347
135.1	2.18239	25.3422	54.227	10.3009	3.94803
135.2	2.21469	24.7703	54.4866	10.7658	3.87655
135.3	2.27961	24.579	53.7494	10.9578	3.93354
135.4	3.4238	25.4308	54.056	11.7772	3.49993
135.5	2.93648	25.2834	55.0169	10.8834	3.95283
135.6	3.24229	24.7291	54.3495	11.248	3.19107
135.7	2.69369	25.0614	54.4638	12.2651	3.73146
135.8	3.25775	25.1593	53.7027	11.5386	4.07024
135.9	2.37879	24.945	53.589	10.703	3.80107
136	3.40789	24.7007	53.7279	9.61362	3.72547
136.1	3.32867	24.9367	53.1236	9.94886	4.15935
136.2	2.77829	24.6556	52.8421	11.1931	3.88229
136.3	2.98325	25.6899	54.2632	11.201	3.6824
136.4	3.03449	25.556	55.021	11.6542	3.85052
136.5	1.9217	25.835	55.6606	11.1954	4.03443
136.6	1.87446	25.8791	56.7635	11.0241	3.72516
136.7	1.78549	26.7677	56.0197	11.1383	4.192
136.8	1.6312	25.6936	55.7597	10.6641	3.60866
136.9	2.20412	25.0478	55.1833	10.499	4.13706
137	1.57246	24.8209	55.4045	10.6239	3.93092
137.1	1.73332	24.5972	56.5504	10.5789	4.14643
137.2	1.88236	24.5219	56.3914	9.68218	3.45918
137.3	2.74352	24.283	55.1788	10.3331	3.69202
137.4	3.29727	24.7896	54.7894	9.9304	4.27257
137.5	3.56155	25.1657	55.1712	9.97762	4.21498
137.6	2.80367	25.607	54.9099	10.6177	4.65101
137.7	2.36918	25.9757	55.0014	11.0337	4.09344
137.8	2.49698	26.2283	56.2296	11.7616	3.45666
137.9	2.77216	27.1886	57.7544	11.0778	3.90117
138	3.31034	26.4595	57.7659	10.3917	4.30095
138.1	3.19193	26.4955	57.5956	10.8359	4.42072
138.2	2.99843	26.6498	56.9669	11.6942	3.47411
138.3	2.77527	27.2512	56.9818	10.6165	3.59503
138.4	2.14625	27.2134	57.1106	10.1881	4.30238
138.5	2.08688	27.5823	57.8177	9.82486	3.65354
138.6	3.00227	27.0714	58.0174	9.59036	3.88386
138.7	3.26773	27.2276	57.1744	10.1446	4.50571
138.8	2.90944	27.7359	56.4017	9.70288	4.48847
138.9	3.42545	27.3546	56.4638	11.1765	3.5221
139	3.26166	27.4382	57.1664	11.9913	3.28433
139.1	2.81887	27.1916	57.0308	11.9062	4.82657
139.2	2.38502	26.3187	57.6869	10.9219	4.74059
139.3	2.20044	27.1345	58.7657	12.1073	4.67008
139.4	2.77642	26.3731	58.7325	11.7635	4.30685
139.5	3.01478	27.062	59.1249	11.5562	4.38401
139.6	3.99656	26.2674	58.9907	10.9937	4.3326
139.7	3.21353	26.0815	58.2283	10.2382	3.77855
139.8	2.22404	26.1713	58.9249	10.6443	4.80586
139.9	2.59428	26.4028	59.3144	10.3661	3.95404
140	2.42065	27.1817	59.2812	10.3403	4.42802
140.1	1.7169	27.4853	58.2117	10.5106	4.06512
140.2	2.18629	27.8641	57.6925	11.4756	4.74873
140.3	2.22113	28.5831	58.1193	11.8567	4.52977
140.4	2.14283	28.4359	58.4252	11.4322	4.00304
140.5	3.12391	28.5801	58.3801	10.9162	3.83538
140.6	4.15917	28.6393	58.7069	11.6287	3.93337
140.7	3.39143	29.2286	59.5507	11.3202	4.14
140.8	2.92207	29.2534	60.5087	11.7999	4.63298
140.9	2.80768	29.316	60.4282	10.2546	4.38568
141	3.3363	29.1763	61.0121	9.94074	4.46326
141.1	3.83022	29.1189	60.3471	9.82661	4.3298
141.2	3.25216	29.3212	60.2837	10.0702	3.40599
141.3	3.16564	29.0134	60.6637	11.3596	3.95465
141.4	2.99925	29.2749	60.5419	12.0182	3.92901
141.5	2.31448	28.8399	61.0465	11.7801	4.18908
141.6	2.20789	28.9775	59.6745	11.9337	5.20055
141.7	1.82513	28.8686	59.1121	11.3921	4.64807
141.8	1.96371	28.3422	59.1924	11.5508	5.06797
141.9	2.56477	29.309	59.9578	11.7788	4.47696
142	2.49833	29.4409	59.9554	11.7422	4.15178
142.1	3.55311	29.1756	60.5247	10.3519	4.21335
142.2	2.99443	29.6874	61.2094	10.3378	4.51271
142.3	3.50816	29.1552	62.0596	9.99416	4.99509
142.4	2.97527	29.6477	62.4826	9.80215	4.4027
142.5	2.59941	29.5805	62.7974	10.3531	4.48504
142.6	3.3039	29.872	61.5953	11.6693	4.85098
142.7	3.61467	30.3524	61.4787	11.7461	4.3604
142.8	3.10509	30.3198	61.7938	10.9665	4.52512
142.9	3.20702	31.1625	61.6904	11.0229	4.7278
143	2.57859	30.8758	62.6495	11.5615	3.68921
143.1	2.18129	30.2934	62.1091	11.7972	4.03348
143.2	2.00759	30.9751	61.3878	11.5971	4.76446
143.3	1.80325	31.3222	60.7606	10.7328	4.33122
143.4	1.95527	30.9633	60.5662	10.6354	4.34901
143.5	2.1978	31.1463	61.23	11.0296	4.05319
143.6	2.50879	30.9339	62.5016	11.0169	3.83032
143.7	2.35497	30.6771	63.3633	11.5207	4.66775
143.8	3.49975	31.3639	63.2223	11.9544	4.82552
143.9	3.50528	30.4251	63.1783	12.1942	5.29354
144	3.56639	30.8291	63.4541	11.8518	3.73797
144.1	3.17367	30.7688	62.2092	11.5373	4.38482
144.2	3.76582	30.9628	63.1861	12.4884	3.58972
144.3	3.46036	31.1118	63.6418	12.4972	4.35993
144.4	3.74537	30.8424	63.1151	11.715	4.72748
144.5	3.12239	31.5776	62.9948	11.0739	4.76666
144.6	2.70373	31.3433	62.012	10.2963	4.31006
144.7	2.17545	31.5147	62.241	12.2781	4.74622
144.8	2.24526	31.6364	62.478	12.5799	4.59247
144.9	1.81426	31.5134	63.7519	12.0325	4.63504
145	2.37629	31.6455	63.9928	12.1512	4.76677
145.1	2.44463	32.3369	64.669	11.5268	4.89962
145.2	2.50326	32.2057	64.1815	11.5509	5.24406
145.3	3.92487	32.013	64.3251	12.8055	4.45809
145.4	3.80338	32.2206	63.6884	12.6299	4.65228
145.5	3.23117	32.1323	64.4866	12.0842	5.22536
145.6	3.16767	31.7141	65.1939	11.6539	4.33867
145.7	2.99196	32.6781	64.6163	11.1797	4.59792
145.8	3.55556	32.5804	64.1328	11.5392	5.71506
145.9	3.29792	32.8929	63.6124	11.4456	4.8347
146	3.55459	32.8332	63.509	11.8637	4.44181
146.1	2.90394	32.8692	63.8242	11.8773	3.84884
146.2	2.54537	32.7048	64.5298	12.1654	4.46214
146.3	2.57131	32.0662	65.0098	11.8911	4.75737
146.4	2.74805	32.7557	65.7242	12.3543	4.82799
146.5	3.43678	32.6915	65.7798	12.2874	5.3026
146.6	3.80872	32.8966	65.1759	12.2635	4.73699
146.7	4.15924	32.9468	65.0577	12.4543	4.52165
146.8	3.36706	32.8066	65.7002	12.5877	3.98145
146.9	3.34539	32.8553	66.0763	11.7152	4.88958
147	3.68871	32.7991	65.589	10.6941	5.0256
147.1	4.2051	33.2195	65.0618	11.2608	4.55865
147.2	3.5554	33.1267	64.455	11.3474	4.8762
147.3	3.62372	32.5071	64.4612	11.0534	4.76889
147.4	2.87871	32.7024	64.3777	12.2442	4.95526
147.5	2.53182	33.1827	64.9123	12.9146	4.89682
147.6	1.75097	33.3863	66.0116	12.6776	4.74032
147.7	2.64143	33.2308	66.4557	12.0214	4.97617
147.8	2.49068	33.962	66.8487	11.9568	4.15675
147.9	1.95229	34.2216	66.7717	11.8354	4.57309
148	2.64149	33.6249	65.9576	12.6462	4.93525
148.1	2.50113	34.1473	66.6096	11.9941	4.47992
148.2	3.28287	34.1907	66.8364	11.0473	5.10741
148.3	3.58568	34.0889	66.9381	10.6631	5.13598
148.4	3.42779	34.0904	65.7627	10.8646	4.62509
148.5	3.1166	34.7917	65.3767	11.2404	5.14914
148.6	3.47762	33.9153	65.5276	11.7128	4.96773
148.7	4.39047	34.9274	65.04	12.3402	4.25892
148.8	3.77965	34.5064	66.3665	12.8459	4.36728
148.9	3.25516	34.5883	67.0097	11.9133	4.56487
149	2.74133	34.4461	67.7435	12.2785	4.90753
149.1	2.41965	33.9641	68.2053	12.616	5.07952
149.2	2.13849	34.3398	68.4712	11.6041	4.67301
149.3	2.59228	34.7022	67.4848	11.1097	4.62742
149.4	2.05702	34.2656	66.4604	10.1723	4.94512
149.5	2.2169	34.38	67.8008	10.8187	4.86646
149.6	2.32589	35.0346	67.9038	11.2981	4.42244
149.7	2.22354	35.1113	67.3878	11.0168	5.00545
149.8	2.67526	35.2689	66.5896	11.5229	4.75316
149.9	3.53956	34.6486	66.801	11.9952	3.89338
150	3.76243	35.1841	66.2907	12.3158	5.45169
150.1	4.1871	35.0316	67.6022	12.4648	4.90362
150.2	2.63094	35.3827	67.773	11.2033	4.36739
150.3	3.81886	35.4425	68.8673	11.7959	5.085
150.4	3.42219	35.3045	68.9363	12.5468	4.49695
150.5	4.1369	35.4697	68.9599	11.9733	4.41287
150.6	4.91645	35.5864	68.7276	10.5642	3.95926
150.7	3.52695	35.5664	68.4475	10.9776	5.08467
150.8	2.85527	36.1555	69.3426	12.6384	4.83274
150.9	3.23459	35.685	68.5234	12.4838	4.41845
151	2.61727	35.1687	68.3841	12.3867	4.9027
151.1	3.21211	36.4012	68.5616	12.4849	4.87302
151.2	2.53619	35.9332	67.6747	12.2186	4.79483
151.3	3.20975	36.0889	67.4832	12.1002	5.37151
151.4	3.68659	35.9543	67.6974	12.8279	4.74319
151.5	4.22807	36.187	68.6356	12.5624	5.14764
151.6	3.61527	36.3254	69.8709	12.7072	5.39627
151.7	3.3012	35.7596	69.824	12.1664	5.05649
151.8	3.90636	35.7536	69.8596	11.1353	4.55802
151.9	3.90874	36.4718	69.6269	11.048	5.18418
152	3.59225	35.6108	68.5466	10.865	5.76811
152.1	3.4849	35.8965	68.9036	11.7362	4.94884
152.2	3.65062	35.0359	69.9826	11.6696	5.14724
152.3	2.92786	36.0353	70.0877	12.3033	5.32146
152.4	2.44566	35.5597	69.5053	12.9675	5.32695
152.5	2.72736	35.6525	68.4519	12.878	4.74598
152.6	2.66858	36.2754	68.6703	12.1084	4.5501
152.7	2.13482	35.3333	69.2205	12.1929	5.43087
152.8	2.89179	35.7334	69.8531	12.7561	5.02508
152.9	2.88269	36.2493	70.0013	12.7358	5.98266
153	3.3905	35.8485	71.4192	12.0946	5.13721
153.1	3.24642	36.889	71.2306	11.3692	5.03128
153.2	3.48276	36.2041	70.6341	11.4728	5.12826
153.3	3.37206	36.2152	70.0691	12.0807	4.54434
153.4	3.57563	36.3761	70.2627	12.3273	5.17684
153.5	3.9153	37.0235	70.887	12.4132	5.12811
153.6	3.90133	37.2289	71.2278	12.9908	5.81521
153.7	4.49466	37.0413	69.9096	12.7292	5.38452
153.8	3.70886	37.2519	69.9247	12.5106	5.8192
153.9	3.40869	37.2809	70.075	11.8712	4.72772
154	2.69588	37.7861	69.9493	12.2721	5.0919
154.1	2.58283	37.8535	70.4885	12.8232	5.26491
154.2	2.37401	37.8866	71.3672	12.3332	5.35252
154.3	2.52144	38.1653	71.848	12.1345	5.4875
154.4	2.18032	38.3859	72.3175	12.0057	5.51381
154.5	2.74567	37.8263	71.4552	11.5638	5.15364
154.6	2.65492	38.3002	70.9019	11.8912	4.43248
154.7	2.79078	38.5774	71.3894	12.463	5.51655
154.8	3.35641	38.4905	71.5746	13.036	5.56926
154.9	3.85632	38.6741	71.857	12.5076	5.46035
155	3.87646	38.4162	71.1089	12.8908	5.34789
155.1	4.32288	38.0374	70.23	12.9399	5.24364
155.2	3.03945	38.7961	70.595	13.7479	5.54046
155.3	3.58322	38.3371	71.1055	13.0926	5.36515
155.4	3.74882	37.6335	71.1985	11.9612	4.69611
155.5	4.01277	38.2404	72.3051	11.8196	5.88538
155.6	3.82948	38.2156	72.4585	12.0482	5.41575
155.7	3.3402	38.4595	72.5929	12.3377	4.78272
155.8	2.94217	39.0711	72.0838	12.935	5.59252
155.9	2.72984	38.5271	71.912	12.6765	5.6381
156	2.38377	38.4138	72.344	13.0153	4.73176
156.1	3.05451	38.6184	72.7357	12.9031	4.79772
156.2	2.53636	38.8352	72.5479	12.9565	5.30356
156.3	3.12459	39.0925	70.8216	12.6006	5.53669
156.4	2.95858	38.8657	71.5779	12.4812	4.7008
156.5	3.53561	39.3504	71.1852	12.8873	5.68458
156.6	4.29354	39.5681	71.6748	12.7388	5.27982
156.7	4.23839	40.0252	73.1241	12.4888	5.18203
156.8	3.61398	39.1276	73.426	11.4095	5.68378
156.9	2.99346	39.6456	73.4045	11.5012	5.77058
157	3.70422	39.828	72.9255	11.7846	6.06629
157.1	3.8997	39.8612	72.2166	11.7147	5.23389
157.2	4.27894	39.5702	72.8932	12.0404	5.91192
157.3	3.72422	39.9723	73.1388	12.8199	5.10203
157.4	3.01877	40.1738	73.592	13.2791	5.13671
157.5	2.76061	39.8607	72.404	12.414	5.45878
157.6	3.23338	40.3064	71.9978	12.141	5.51802
157.7	2.37553	39.8814	72.2227	12.7178	4.81968
157.8	3.33414	40.0762	72.1108	13.0277	4.77102
157.9	3.84335	40.3259	73.3461	12.5408	5.34239
158	4.22878	39.4876	73.0565	11.5736	5.44886
158.1	3.94908	39.5438	73.7717	12.0938	4.88991
158.2	4.17221	38.336	74.582	11.9009	5.11127
158.3	2.94642	38.4031	74.3014	11.9671	5.24932
158.4	3.41697	38.8899	73.4478	12.5924	6.03291
158.5	3.77631	39.0073	74.0354	13.0553	5.49964
158.6	3.46399	39.9753	74.042	12.9821	5.02073
158.7	3.78666	39.8894	74.2961	13.4448	5.19598
158.8	3.38904	39.9448	74.106	12.312	5.86948
158.9	3.16211	40.4537	73.5192	13.1826	5.10051
159	2.63394	40.7696	72.7357	13.669	5.36642
159.1	2.90099	40.2724	72.7831	12.5326	5.70766
159.2	2.85945	40.7129	73.4555	11.7889	5.40109
159.3	3.16617	41.0313	74.9183	11.8582	5.54266
159.4	3.60232	41.1247	75.0576	11.4841	5.38421
159.5	3.23444	41.0829	75.2555	12.7559	5.3697
159.6	4.0298	41.3771	75.1275	12.7841	5.50108
159.7	4.31667	41.1138	74.3445	13.6809	5.6473
159.8	4.336	41.3783	74.7649	14.2412	6.43627
159.9	3.51968	41.5823	74.8216	12.6085	5.81881
160	4.11579	41.5952	74.1764	13.1837	5.47515
160.1	4.45884	41.9318	74.118	13.1218	5.67577
160.2	3.89759	41.7188	73.3351	13.6455	5.71234
160.3	4.24982	41.576	73.9431	12.4204	5.57828
160.4	3.36278	42.022	74.053	11.5877	5.0729
160.5	2.91741	41.8637	75.1034	11.8347	5.5173
160.6	2.99596	41.7397	76.0671	12.1493	6.61659
160.7	2.98161	41.849	75.3266	12.247	5.53979
160.8	2.6437	42.1389	75.9324	13.4557	5.2464
160.9	4.05233	41.9327	75.1241	13.4761	6.46018
161	4.28154	42.358	75.0952	13.5681	5.60691
161.1	4.1636	42.4338	75.881	12.9295	5.1573
161.2	4.22766	41.8952	75.9162	13.4471	5.41914
161.3	2.83047	41.7278	75.922	13.1638	5.86319
161.4	4.34886	42.1713	75.1253	12.2528	5.81322
161.5	4.1497	42.2516	74.7255	11.7487	5.71943
161.6	3.3534	42.4777	74.6863	12.6311	6.65958
161.7	3.19843	42.1278	74.8386	13.7576	5.55139
161.8	3.04551	42.2458	76.0692	13.2389	5.89671
161.9	3.55698	42.4605	76.051	13.6138	5.801
162	2.39661	41.8378	76.585	13.0819	5.68092
162.1	2.58884	43.3061	75.7695	13.4007	5.36153
162.2	2.5927	43.1089	75.5064	12.7894	5.90375
162.3	2.85596	42.8813	75.9804	13.6585	5.59022
162.4	2.66949	42.5635	76.0067	13.3266	5.91068
162.5	2.80617	43.2184	76.0884	13.4695	5.49479
162.6	3.82703	43.1793	75.6804	12.3499	5.69652
162.7	4.43771	43.2948	74.638	12.2151	5.92723
162.8	3.7112	43.5198	74.8547	12.4662	5.34281
162.9	3.14711	43.6954	75.2202	11.9436	6.39832
163	4.13648	43.1932	76.2382	12.6585	5.75257
163.1	3.66278	43.2426	77.1581	13.4474	5.42524
163.2	3.91035	43.8241	77.1109	13.6145	5.88958
163.3	4.43495	43.6101	77.5573	13.7245	5.45957
163.4	4.05915	43.8877	77.2692	13.1931	5.73973
163.5	3.39698	42.9449	76.1633	14.0378	6.68147
163.6	3.65891	42.789	76.599	13.8112	5.80379
163.7	2.84918	42.455	76.8525	12.6291	6.04013
163.8	2.28619	41.828	76.4915	12.356	5.37549
163.9	2.63312	42.4729	75.6001	13.46	6.33923
164	2.68574	42.6362	75.0666	14.1345	5.8796
164.1	3.07197	42.9133	75.5696	13.6654	6.25973
164.2	3.42024	42.617	75.893	13.8269	5.90265
164.3	3.79518	43.3595	76.8183	13.1703	5.09965
164.4	4.60644	43.9311	77.7351	13.6231	5.10669
164.5	3.6002	43.7203	78.1994	13.413	5.30511
164.6	3.22585	43.7571	77.459	13.9931	5.87577
164.7	4.41614	43.6044	77.7776	13.5283	5.98449
164.8	4.6436	43.9815	77.2233	12.3113	6.6895
164.9	4.47295	44.3249	77.5339	13.4108	5.92147
165	4.55627	44.1012	77.59	13.8682	6.36587
165.1	3.98126	44.1006	77.9306	13.9392	5.38793
165.2	3.66814	44.1665	76.5368	13.8416	5.52084
165.3	3.11233	44.2781	75.9397	13.9236	6.12087
165.4	2.74811	44.7563	76.291	13.2498	5.82127
165.5	2.69265	44.5906	76.8284	14.3318	5.96704
165.6	2.70099	44.8216	77.0396	13.2442	5.84486
165.7	3.34734	45.2453	78.2159	12.8158	6.27659
165.8	4.12508	44.5844	78.3327	12.1945	6.22243
165.9	4.08443	45.0902	78.2837	12.342	5.29799
166	5.24242	44.9331	78.9957	13.7603	5.98423
166.1	4.50604	44.8962	77.6253	13.9269	6.52852
166.2	4.04185	44.849	77.4757	13.7373	5.57998
166.3	3.96202	45.348	78.1067	14.2956	5.99353
166.4	4.87954	45.1442	78.3228	13.7053	5.94608
166.5	4.33968	45.5949	77.3337	12.7086	5.77535
166.6	4.60489	45.3177	76.7956	13.8676	6.27466
166.7	3.98084	45.8009	76.598	13.8836	6.34505
166.8	4.10193	46.4832	77.2383	13.7356	5.90944
166.9	2.9978	45.9379	78.4024	12.2446	5.44378
167	3.34467	45.9806	78.6299	12.5774	5.84742
167.1	2.94516	45.7824	79.1603	12.6455	6.07671
167.2	3.18822	46.3239	78.9676	12.7826	5.9762
167.3	3.06648	45.7208	79.0264	13.2791	5.97071
167.4	4.09349	44.8582	78.8392	13.0945	6.20394
167.5	4.66706	45.1859	78.7702	14.1235	5.7335
167.6	4.49448	46.5161	79.2768	13.7825	5.65208
167.7	4.22273	45.8967	78.4132	13.5014	6.20885
167.8	3.6869	45.3595	77.8509	14.3749	5.77299
167.9	5.31626	45.9145	77.3364	13.9622	6.70659
168	5.09596	45.6598	77.6726	13.7367	6.29839
168.1	4.82973	46.274	78.0447	12.4587	6.27812
168.2	4.09893	46.1273	78.9338	13.5258	6.01567
168.3	4.01159	46.2509	78.8694	13.9899	5.69289
168.4	3.16095	46.1737	79.9522	13.9619	6.19452
168.5	3.20224	46.4537	79.5303	13.764	5.42191
168.6	3.39901	46.8763	79.1753	14.3748	5.90097
168.7	3.11567	46.3688	78.8344	13.1031	6.68675
168.8	2.56687	46.5859	79.1363	14.0695	6.4906
168.9	3.11941	46.7685	79.7034	13.9655	6.18651
169	2.21358	47.3865	79.6607	14.5412	6.55631
169.1	4.13088	46.8069	78.3469	13.2571	6.40082
169.2	4.19282	47.4212	77.5301	12.8195	6.1602
169.3	4.10675	47.4171	77.7952	12.9935	5.41541
169.4	4.45457	46.8073	78.3168	13.1185	6.63721
169.5	3.84164	47.2001	78.7234	13.3915	6.1228
169.6	3.74233	47.7108	80.6604	13.73	5.62688
169.7	4.16146	47.908	80.6631	14.1054	6.14987
169.8	4.49285	47.9072	80.7014	13.566	7.19957
169.9	4.96342	47.4003	79.7815	13.3556	6.16573
170	4.39372	47.7802	79.0408	13.4732	6.05782
170.1	3.14364	47.5717	80.0216	14.3334	7.11964
170.2	3.29057	47.7285	80.0511	13.9363	6.26007
170.3	3.01835	48.1092	80.1213	13.3713	6.27063
170.4	3.20269	48.0383	78.8281	12.5895	6.54338
170.5	3.31017	47.5479	78.9596	12.8379	5.86568
170.6	4.12869	47.9618	78.8477	12.9091	6.14903
170.7	5.18363	48.0876	79.091	13.6333	5.98795
170.8	5.11503	48.0977	79.7364	13.8746	6.29199
170.9	4.51113	47.8975	81.0442	14.2485	5.85158
171	3.73751	47.3049	80.5826	13.7616	6.73753
171.1	4.34818	47.8284	81.1797	13.5041	5.83787
171.2	4.95628	48.1512	80.2203	14.3314	6.72133
171.3	4.44649	48.3193	80.0152	14.3772	6.56742
171.4	4.27716	48.2319	80.8748	14.4389	6.53268
171.5	4.19316	48.4891	80.8538	12.5674	6.19673
171.6	2.80418	48.4499	80.5457	11.946	6.25437
171.7	3.36185	48.3618	79.3795	12.575	6.58288
171.8	2.13324	48.5796	79.2631	12.5822	6.40589
171.9	2.83123	48.7723	79.3825	14.0345	5.91396
172	2.95498	49.2552	79.1299	14.1054	6.04824
172.1	3.40122	48.6843	79.9076	14.7921	6.48303
172.2	3.01635	48.6055	80.7615	13.1466	6.28283
172.3	3.64908	48.9714	80.977	13.3163	5.99734
172.4	3.92223	48.6188	81.681	13.6107	6.54865
172.5	4.54567	49.7922	81.4763	14.043	6.12601
172.6	4.8918	49.5414	80.6321	13.2538	7.20881
172.7	4.23279	49.3335	80.7959	12.6988	6.52093
172.8	4.10965	48.835	81.7218	12.5501	6.54233
172.9	4.59315	49.005	81.3133	12.7998	6.6792
173	5.07156	48.2124	79.7301	13.5849	6.47825
173.1	4.35577	49.1494	80.2212	14.006	6.29868
173.2	4.07976	48.6139	80.1512	14.2453	7.13801
173.3	3.75455	48.1416	80.5889	14.0805	6.50012
173.4	4.01607	48.6986	80.4265	13.7933	6.86587
173.5	3.14565	48.1557	81.9352	14.6064	6.21913
173.6	2.96355	48.8095	82.6956	15.2556	6.04575
173.7	3.55463	48.4149	82.1089	13.8901	6.40571
173.8	3.32357	48.443	81.2532	12.852	6.2188
173.9	2.98602	49.0845	81.0825	13.0559	6.68453
174	2.97768	48.7925	81.5909	14.7238	6.16748
174.1	3.46188	49.5599	81.5974	14.493	6.50774
174.2	4.83847	49.0973	81.6279	13.6195	6.41348
174.3	4.74849	49.9394	80.3749	13.9282	6.68141
174.4	4.62232	49.4972	80.5397	13.5531	6.32932
174.5	4.08448	49.8957	80.6911	13.4554	6.04282
174.6	4.06453	49.5355	80.9076	14.0953	6.92687
174.7	4.55699	49.6824	81.4137	13.8586	7.33728
174.8	4.808	49.6968	83.217	14.7131	6.23987
174.9	4.87606	49.7327	82.6376	13.4986	7.76962
175	5.01923	50.2272	82.4722	12.4504	6.89556
175.1	4.30607	50.2687	81.4527	13.4634	6.85056
175.2	3.66802	50.1711	81.8689	13.7265	6.11071
175.3	2.85485	50.215	81.5342	14.262	6.175
175.4	3.44788	49.9434	82.2366	14.2795	6.472
175.5	3.63673	50.6278	80.7882	14.4863	6.38565
175.6	4.39588	50.5049	80.3464	14.4416	6.06347
175.7	4.72957	50.2736	80.4147	14.1477	6.92474
175.8	4.35637	50.8863	81.3872	15.1204	6.87212
175.9	4.37014	50.5821	81.4515	14.8255	6.9531
176	4.03566	51.0305	81.9888	13.8212	6.76545
176.1	4.42692	51.0299	83.1579	12.951	6.39667
176.2	4.09477	51.5301	83.3443	13.3982	6.54616
176.3	4.17512	51.6421	82.3831	14.3793	7.42563
176.4	4.37981	51.1703	81.6401	14.3478	6.76669
176.5	4.28239	51.5544	82.1565	14.6263	6.59271
176.6	3.87429	51.379	82.8554	13.908	6.55239
176.7	2.87055	51.1333	82.509	14.8573	6.388
176.8	3.24329	51.1435	81.617	14.4734	6.89561
176.9	3.52853	51.5823	81.0502	14.5339	6.87389
177	2.97682	50.843	80.9422	14.986	6.84613
177.1	3.50218	50.6827	81.3637	13.5236	5.85557
177.2	3.7767	50.7516	82.2888	13.7155	7.29842
177.3	4.74235	50.434	82.7544	13.2546	6.53856
177.4	4.88921	50.1908	83.3727	13.6418	6.58298
177.5	5.06186	50.466	83.1792	13.1965	6.56073
177.6	4.42605	50.1556	83.0877	13.5111	6.53025
177.7	4.61429	50.3892	82.8182	14.5394	7.18074
177.8	5.1599	51.2163	83.2048	14.5392	6.56574
177.9	4.62979	51.2011	84.0281	13.6099	6.2723
178	4.11574	50.7544	82.4734	14.1362	6.82641
178.1	3.54337	51.0257	81.4102	14.3386	6.93837
178.2	3.50476	51.8757	81.3274	14.7781	6.14418
178.3	3.06068	52.2931	81.882	13.6203	7.35875
178.4	2.85316	52.0999	81.732	14.1113	7.06094
178.5	2.90679	51.4085	82.9765	13.8443	7.12831
178.6	3.30081	52.1438	83.2398	13.5824	6.77405
178.7	3.35421	51.6778	83.6688	14.1089	6.42557
178.8	3.39775	52.0978	83.3509	14.0296	5.97483
178.9	3.72428	51.956	82.6425	14.4812	6.38831
179	4.69246	52.1271	83.1816	14.5394	6.81906
179.1	4.82276	51.8586	82.9171	14.3423	7.19053
179.2	5.01255	52.6302	83.3493	14.3692	7.21656
179.3	4.05726	52.8149	82.5534	14.4408	6.85542
179.4	3.93232	52.0194	82.3367	14.1598	6.89814
179.5	5.13436	52.0699	81.7921	13.2727	7.90197
179.6	4.58652	53.0967	81.6908	13.2214	6.77928
179.7	4.15465	52.766	82.2258	14.4997	6.79633
179.8	4.06445	52.5847	83.7053	14.5186	6.99734
179.9	3.53886	52.3721	84.4056	14.4252	6.54052
180	3.23597	53.1444	84.5803	15.7756	7.37494
180.1	3.18595	52.9116	83.8355	14.0646	6.22622
180.2	2.98986	53.0547	83.1731	15.1819	6.05203
180.3	3.6542	52.7293	83.9431	14.8135	6.94551
180.4	3.23583	53.1343	83.629	14.3462	7.19026
180.5	3.57774	53.0369	84.316	13.3756	6.82796
180.6	4.24512	53.7515	82.8264	13.585	6.4337
180.7	4.99059	53.5551	82.4331	14.4181	6.06595
180.8	5.1004	53.6009	82.8115	14.3214	7.21224
180.9	4.35572	53.333	82.9177	14.6992	7.19229
181	4.53722	53.8685	83.3348	14.8272	6.74178
181.1	4.66852	53.264	84.3948	15.2923	7.21814
181.2	4.65307	53.1882	84.7881	14.5157	7.46639
181.3	5.10743	52.9469	84.8813	14.8113	7.16548
181.4	4.14717	52.4218	84.5308	14.875	6.89978
181.5	3.71413	52.5364	83.4462	14.9701	6.71448
181.6	3.91965	52.0816	83.4555	14.395	6.5434
181.7	3.74066	52.7025	84.0163	14.0782	6.15936
181.8	3.6961	52.3697	83.6187	12.9292	6.60427
181.9	4.32568	52.3074	83.1471	13.5733	6.58648
182	3.78932	52.2886	83.0294	13.9794	7.59162
182.1	5.14951	53.3246	82.9663	14.3876	6.44716
182.2	4.26171	53.2379	83.2482	14.7354	7.02331
182.3	4.94577	53.1723	83.7989	14.9952	6.519
182.4	3.82107	54.1903	84.4614	14.6172	6.98657
182.5	4.98133	53.8966	85.3834	14.4764	6.39642
182.6	5.63277	53.8315	85.0061	14.8021	7.19225
182.7	5.36193	54.1356	84.7831	14.9855	7.23643
182.8	4.46714	54.3518	84.2046	14.1015	7.2382
182.9	3.97939	54.3074	84.1902	13.6465	7.44129
183	3.72599	54.679	85.1286	15.5786	6.49074
183.1	4.07187	54.4512	84.6077	15.4139	7.62014
183.2	3.67306	54.3293	83.3988	14.8257	7.28142
183.3	3.58537	54.7574	83.3281	15.1565	6.60614
183.4	3.74037	54.5039	83.8086	14.6326	7.48321
183.5	4.36119	54.8249	84.3886	15.3626	7.02859
183.6	4.72023	54.5245	84.6306	14.897	7.6399
183.7	5.1119	55.1778	85.4232	15.5707	6.96222
183.8	4.79861	55.1433	85.2167	14.5688	7.29461
183.9	4.14836	55.1601	85.2446	13.686	7.05373
184	4.44211	55.0256	84.87	13.9292	6.96526
184.1	4.14173	55.3495	84.9273	13.7589	6.57438
184.2	4.15075	55.4738	85.0849	13.5757	7.66166
184.3	4.96499	55.5926	84.174	14.4513	7.39347
184.4	5.04417	55.5837	83.6898	14.6562	7.5173
184.5	3.96998	55.3777	83.1942	15.1277	7.67769
184.6	3.85502	55.4798	83.6214	14.1621	7.63653
184.7	3.397	55.2509	83.7442	14.3815	6.38627
184.8	3.7677	55.6427	84.1009	14.7805	7.12222
184.9	3.52039	55.7334	85.5005	14.5483	7.8281
185	4.04234	54.7225	84.9213	14.0494	7.27248
185.1	4.95571	54.8616	85.9566	13.4189	6.73594
185.2	5.49773	55.096	84.9541	13.5763	6.63292
185.3	4.25695	55.1036	85.1496	14.3571	7.16136
185.4	4.13829	55.0055	85.6311	14.5425	7.27496
185.5	5.15689	55.1103	85.2852	15.7588	7.18428
185.6	4.87776	55.2105	84.8297	15.1092	7.42117
185.7	4.36812	54.8073	84.2908	15.1137	7.59929
185.8	4.6178	54.9573	83.8287	15.4666	6.87322
185.9	5.00884	55.4543	84.371	14.7905	7.21863
186	4.87534	54.9164	83.7536	14.1563	7.53513
186.1	3.56063	55.2556	85.1933	13.9021	7.19442
186.2	3.55394	55.5706	86.1724	13.8806	6.95213
186.3	3.21334	55.5755	85.7579	13.2189	8.17386
186.4	3.62588	55.5677	86.0486	14.4502	7.26846
186.5	3.26103	56.0541	85.1719	15.7009	7.52658
186.6	3.35098	55.9249	85.0071	15.0802	7.34188
186.7	3.37606	55.9272	86.0163	14.8012	6.93137
186.8	4.92002	56.1012	85.3771	15.9789	7.53941
186.9	5.32552	56.0162	85.1193	16.0495	7.20766
187	5.10117	55.8563	84.3853	15.2312	7.5308
187.1	4.43197	56.634	84.0546	14.6783	7.37812
187.2	4.68815	56.283	84.5367	13.5018	6.46579
187.3	5.20885	56.2365	84.5587	14.4776	7.10053
187.4	4.72789	56.2847	84.9411	15.6225	7.40366
187.5	4.68449	56.3531	85.4688	14.599	7.06686
187.6	5.00417	56.4709	86.2693	14.7058	7.6185
187.7	4.74047	56.7512	86.1758	15.1682	6.95262
187.8	4.17991	57.3239	85.0101	15.2167	7.29656
187.9	3.68486	57.5186	85.1791	14.9557	7.0926
188	2.88966	56.9304	85.7435	14.8876	7.18859
188.1	4.01572	57.0579	85.8326	15.1711	7.32512
188.2	3.27316	56.7261	85.2405	15.2095	7.62008
188.3	4.10288	57.1828	85.1696	14.3935	7.71724
188.4	3.63152	56.7641	84.5528	13.4865	7.55131
188.5	5.32086	57.0794	84.6323	14.7366	7.67221
188.6	4.77367	57.9194	84.7972	14.2857	7.6383
188.7	5.31502	57.4634	85.2688	15.3818	7.85049
188.8	4.86595	57.5417	85.6282	15.6609	7.27392
188.9	5.38867	57.4548	85.9265	15.0798	6.70112
189	5.45789	56.6179	85.2588	14.651	8.11435
189.1	5.13385	57.408	85.5837	14.7722	7.39344
189.2	5.26307	57.0065	84.9406	15.6732	7.75595
189.3	4.44717	57.0731	85.3273	14.0708	7.37318
189.4	4.19777	57.1562	85.869	13.722	7.13808
189.5	3.61273	56.7977	85.7091	14.5518	7.42741
189.6	3.64441	57.4984	84.8526	15.1943	7.80565
189.7	3.75206	57.1818	84.563	15.0905	7.46714
189.8	3.50057	57.6351	84.8764	15.1309	8.12748
189.9	3.60243	57.0365	85.7331	15.351	7.3195
190	4.33337	57.3425	85.3267	15.0817	7.01092
190.1	5.12844	57.2916	86.4501	15.9449	7.49462
190.2	5.10618	57.0474	86.7318	15.7236	8.0041
190.3	4.95464	58.1358	86.451	15.3344	7.51337
190.4	4.02767	57.3421	85.477	15.1043	7.77188
190.5	5.37889	57.8334	85.2032	14.564	7.28084
190.6	5.26416	57.5529	85.848	14.8646	8.02838
190.7	4.99416	58.5704	85.5065	14.7839	7.8948
190.8	5.4206	58.3059	85.4246	14.8838	7.56225
190.9	4.76154	57.9755	84.9412	15.1602	7.37732
191	4.48411	57.9461	84.7733	15.6387	7.44102
191.1	4.30153	58.4343	85.5223	15.2749	8.21594
191.2	3.39514	58.5027	85.1214	15.4027	7.84453
191.3	3.7299	58.5816	85.5654	15.5869	7.12826
191.4	3.70528	58.7028	86.396	15.0895	7.35507
191.5	3.38648	58.7482	86.6956	14.2348	7.79311
191.6	4.19581	58.6396	86.3266	14.4912	7.89571
191.7	4.66868	58.2497	86.5977	14.8492	7.92167
191.8	5.17004	58.4662	86.4667	14.209	7.54545
191.9	5.62968	58.6356	87.2574	14.6106	7.67366
192	5.02769	58.724	86.9686	15.0516	7.40534
192.1	4.84484	58.5924	86.158	15.3841	7.26397
192.2	5.00347	59.0161	85.5717	14.8132	7.64107
192.3	4.82039	59.1973	86.1044	15.7705	7.36326
192.4	5.50233	59.2948	85.2233	16.1075	6.37211
192.5	5.46729	58.9441	85.7891	15.5665	7.17261
192.6	4.87045	59.0116	86.4329	14.5225	7.64877
192.7	3.8331	58.769	86.9042	14.6462	7.50603
192.8	3.66985	59.0204	87.0788	13.9521	6.82416
192.9	4.10561	59.1724	87.5789	14.5347	7.84559
193	3.99545	59.2463	86.2988	14.9323	7.40344
193.1	4.96098	58.4536	86.3691	15.7612	8.0375
193.2	5.16403	58.5734	86.8451	15.736	7.36741
193.3	5.49279	58.3228	86.923	14.3293	7.13314
193.4	4.99208	58.531	85.6859	15.5401	7.67661
193.5	4.69663	58.3528	85.41	15.7824	7.05226
193.6	5.69473	58.0858	85.3147	14.3663	7.55067
193.7	5.62331	58.4306	86.0329	14.0234	7.81037
193.8	5.00222	58.3374	86.7733	13.9806	7.41928
193.9	5.36393	58.4709	86.5684	14.509	7.33374
194	4.81611	58.7516	86.5983	14.7821	7.81439
194.1	4.52193	58.9187	88.2266	15.3266	7.59161
194.2	4.3349	58.7267	86.7826	15.3777	7.59943
194.3	3.66488	58.5415	86.8048	14.7628	8.12029
194.4	4.31996	59.1147	87.0779	15.7056	8.43953
194.5	3.58392	59.1242	87.0436	15.6547	8.22857
194.6	3.39138	59.5428	87.2643	15.0256	8.17681
194.7	4.14688	59.2462	85.7686	14.7694	7.47818
194.8	5.86587	58.9876	85.8423	14.6008	8.09232
194.9	5.37241	59.6634	85.7226	15.4114	7.93074
195	5.7122	59.7189	85.4136	15.383	7.94574
195.1	4.59224	59.7151	87.0216	15.5818	8.12802
195.2	5.26074	59.6288	87.4244	16.1657	7.54316
195.3	5.38972	59.9545	87.4705	15.9065	7.71734
195.4	5.10465	60.027	88.4671	16.4271	8.26391
195.5	4.78802	60.4163	86.8993	15.3985	8.56753
195.6	4.44552	60.7752	87.1455	15.0242	7.90495
195.7	3.96596	60.1794	87.1736	14.6928	8.29836
195.8	3.89243	61.1254	87.464	14.6494	7.57082
195.9	3.65864	61.4846	86.412	14.2423	7.41855
196	3.99651	61.0202	86.2761	14.7803	7.40035
196.1	4.12607	60.5395	85.6134	15.916	8.17494
196.2	3.79302	60.5086	85.9703	15.7225	7.79771
196.3	4.38795	61.4181	86.4904	15.7292	8.1342
196.4	5.40321	61.2833	87.667	15.1058	6.86903
196.5	5.58076	60.6521	87.4755	14.6418	7.43247
196.6	6.01634	61.032	87.5433	15.6135	8.62303
196.7	4.96816	60.8482	87.2914	15.3772	8.3308
196.8	4.50933	60.5043	86.8875	13.6995	8.15632
196.9	5.99041	60.4686	87.1942	13.7894	7.57007
197	5.36801	61.0651	87.8266	14.2678	7.65039
197.1	4.80662	60.5675	86.8371	14.7704	7.29698
197.2	4.88915	60.2316	86.5579	15.4285	8.06183
197.3	3.8515	60.8016	85.9139	15.3985	7.76121
197.4	3.70878	61.067	85.8359	15.5863	7.72833
197.5	4.11534	61.1613	86.1324	15.5506	7.72411
197.6	4.11345	60.7086	87.0075	15.7756	8.14737
197.7	4.15192	60.9978	87.9098	15.565	8.27361
197.8	4.21052	61.186	88.6258	16.7866	7.99465
197.9	5.00084	60.9427	88.1934	14.7181	7.22192
198	5.79651	60.871	87.5248	14.4683	8.27846
198.1	5.35953	61.0018	87.8609	15.0941	7.71255
198.2	5.52552	61.4169	88.2717	14.9793	7.54681
198.3	5.27295	61.2843	88.1698	16.2732	8.2461
198.4	5.2075	61.1275	88.0549	15.9021	7.53777
198.5	5.78851	61.3614	86.4141	15.712	8.21728
198.6	5.22841	62.0083	86.2201	15.9048	7.59364
198.7	4.98918	61.1741	86.5718	16.4139	7.57448
198.8	4.10864	61.5922	86.3902	15.6205	8.02796
198.9	3.68382	61.6062	87.3271	15.8293	8.05767
199	4.2924	61.5236	87.5162	14.7358	7.65174
199.1	4.27133	61.6097	88.5827	14.5867	8.0042
199.2	4.52974	62.3917	88.4836	14.216	7.91539
199.3	4.348	62.2372	87.6966	14.7083	7.27883
199.4	5.71939	61.688	88.706	15.6551	8.09565
199.5	5.35949	61.7578	88.1671	15.7934	8.0383
199.6	5.46709	62.7176	88.6354	14.8903	7.25293
199.7	4.96353	62.6516	88.2374	16.1286	8.40496
[truncated: 1,503 more rows]

## Sheet: Figure 5b
Figure 5b. Concentration Profile, 1b
t	Baseline	0.0001 uM	0.0002 uM	0.0004 uM	0.001 uM	0.0015 uM	0.0025 uM	0.005 uM	0.01 uM	0.02 uM	0.05 uM	0.075 uM	0.15 uM	0.2 uM
0	-2.64262	-6.48709	-4.55421	-6.45308	-3.33971	-3.20938	-10.087	-2.94743	-2.51513	-7.67193	-3.50279	-6.25474	-7.44615	-4.77678
0.1	-2.37456	-6.69992	-5.1328	-6.25114	-3.12018	-2.93176	-10.1447	-2.86001	-3.00177	-7.96086	-3.21392	-5.59683	-7.35707	-4.37729
0.2	-1.74258	-7.03183	-4.81176	-6.68683	-3.179	-2.73648	-10.3479	-3.3124	-3.01731	-7.57476	-3.59566	-5.79863	-7.53058	-4.75797
0.3	-2.17148	-7.18875	-4.75876	-6.20286	-3.20903	-2.41537	-9.58554	-3.16595	-2.84865	-7.66696	-2.93201	-5.91572	-7.55658	-4.13756
0.4	-2.02412	-7.22629	-4.43356	-6.58109	-3.31494	-2.42711	-9.83495	-2.67562	-3.323	-7.51448	-3.70258	-5.83222	-7.16666	-4.86778
0.5	-2.48052	-7.65102	-4.02096	-6.92638	-3.19039	-3.03116	-9.85073	-2.84063	-3.33753	-7.07716	-3.55946	-5.85483	-7.41189	-4.85193
0.6	-1.96498	-7.62323	-4.63249	-6.68847	-3.28683	-2.8428	-9.58029	-2.51401	-3.20018	-7.65348	-3.38204	-6.06833	-7.24273	-4.15501
0.7	-2.41224	-7.78385	-5.17502	-6.73422	-2.64732	-2.88455	-9.91976	-3.12759	-3.20581	-7.28154	-3.13406	-6.11074	-7.11555	-4.41582
0.8	-2.6433	-7.31291	-4.71834	-6.1336	-3.37614	-3.24086	-10.0341	-2.83485	-3.32483	-6.92817	-3.16539	-6.24418	-7.10828	-4.35892
0.9	-2.79115	-7.44963	-5.00136	-6.55572	-3.78229	-2.51285	-10.3152	-3.08387	-2.90642	-6.66048	-3.33611	-6.07155	-7.15559	-4.37732
1	-2.88015	-6.72105	-4.9915	-6.69133	-3.60187	-3.42027	-9.50752	-3.21486	-2.94328	-7.08423	-3.6782	-5.79042	-7.22767	-4.86102
1.1	-2.56763	-7.04809	-5.38096	-6.5014	-3.3515	-3.52772	-9.75874	-3.38258	-3.11848	-8.11449	-4.03381	-6.1009	-7.12091	-4.54413
1.2	-2.03635	-6.48459	-4.53166	-6.41981	-3.51489	-2.8434	-9.99629	-3.70863	-3.01473	-8.11774	-3.65883	-6.36028	-7.20645	-4.53695
1.3	-2.64516	-6.8951	-4.83355	-5.81612	-3.29361	-3.41166	-9.84254	-3.88984	-2.7149	-8.08546	-3.81534	-6.1223	-7.7871	-4.85166
1.4	-2.65976	-6.99706	-4.10438	-6.14635	-3.60719	-3.4252	-9.68952	-3.92293	-2.62818	-8.64609	-3.54128	-6.04406	-7.75745	-4.7266
1.5	-1.45332	-7.12544	-3.99085	-6.46245	-3.69799	-3.58374	-10.1117	-3.40408	-3.19539	-8.5041	-3.95174	-5.86156	-7.83344	-5.00728
1.6	-1.59906	-6.82049	-3.7266	-6.71901	-3.58098	-3.47692	-10.1595	-2.88304	-3.22599	-8.22497	-3.8004	-6.02336	-7.91687	-4.70533
1.7	-2.18936	-7.03333	-5.05851	-6.04507	-3.77492	-3.55069	-9.5468	-3.5311	-3.25854	-7.67129	-4.36459	-6.15267	-7.79737	-4.52571
1.8	-1.61856	-6.6064	-4.77099	-6.20448	-4.00513	-3.58555	-10.1519	-3.97332	-3.76319	-7.85256	-4.00484	-5.86578	-7.59327	-4.92613
1.9	-1.99072	-6.70242	-4.48526	-6.66234	-3.69224	-3.43205	-9.82913	-4.28761	-3.46816	-7.28392	-4.2667	-5.6776	-7.75596	-4.92313
2	-2.18133	-7.03395	-4.32609	-6.70746	-3.97133	-3.47764	-9.92868	-4.47532	-3.52209	-7.13688	-3.84181	-5.9701	-7.2884	-5.04784
2.1	-2.73794	-7.15869	-4.5889	-7.11554	-3.65695	-3.63639	-9.72901	-4.02478	-3.17271	-7.75236	-3.76155	-6.02472	-7.64831	-4.92713
2.2	-3.29255	-6.63917	-4.34923	-7.34041	-3.73975	-3.74436	-9.3135	-3.71117	-3.27608	-7.53926	-3.91468	-6.44979	-7.36091	-4.80461
2.3	-2.93535	-6.41332	-4.4481	-7.25428	-3.573	-3.86757	-9.82493	-4.0301	-3.00883	-7.61005	-4.07559	-6.06105	-7.56062	-4.88402
2.4	-3.00224	-6.60511	-4.4446	-7.30559	-4.09509	-3.85656	-9.6262	-3.94252	-3.1309	-7.05006	-3.74715	-6.37304	-7.3842	-4.86976
2.5	-2.85042	-6.37003	-4.56491	-6.93316	-3.92225	-4.22773	-9.76652	-3.53526	-3.02517	-7.58839	-3.80785	-6.17033	-6.96161	-5.02073
2.6	-3.49078	-7.15432	-4.38809	-6.57281	-3.25815	-3.81654	-10.2326	-3.24711	-2.97455	-7.01035	-3.81579	-5.97228	-6.98307	-4.86257
2.7	-3.37415	-7.57564	-4.55399	-7.15295	-3.636	-4.13194	-9.98604	-3.51066	-3.35681	-6.85867	-4.26856	-6.12327	-7.28981	-4.64102
2.8	-3.44695	-7.65887	-5.25409	-6.77408	-4.17998	-4.23484	-10.3464	-3.79909	-2.88298	-8.40186	-3.91438	-6.14989	-7.53981	-4.5922
2.9	-3.32536	-7.70099	-5.1588	-6.92541	-4.35884	-4.2455	-10.0782	-3.40793	-3.741	-8.5528	-4.36562	-6.39194	-7.08517	-4.94796
3	-3.04902	-7.25897	-4.562	-6.41465	-4.29647	-4.48499	-10.1761	-3.77341	-3.33952	-7.7876	-5.1366	-6.1144	-6.96399	-4.82694
3.1	-3.41389	-7.07995	-5.47455	-6.96637	-4.46485	-4.44547	-9.74929	-3.59398	-3.27231	-8.23163	-4.50804	-5.83053	-7.81158	-4.99949
3.2	-4.039	-6.89712	-4.48369	-6.53481	-3.89843	-4.03878	-10.0406	-3.43112	-3.01181	-8.5116	-5.34922	-6.0022	-7.13519	-5.43086
3.3	-3.50687	-6.72886	-4.82099	-7.04378	-3.82744	-4.59671	-10.1598	-3.51317	-3.52996	-8.16824	-4.48965	-6.18173	-7.69805	-4.79615
3.4	-3.59902	-6.84324	-4.93785	-6.41138	-4.47531	-3.92925	-10.4855	-3.52938	-3.30933	-7.64102	-4.8168	-5.9282	-8.05765	-4.53969
3.5	-3.6917	-6.64771	-4.53552	-6.76898	-4.06848	-4.47831	-10.1431	-3.92145	-3.86042	-7.36568	-4.27384	-6.10834	-7.83216	-5.36034
3.6	-3.07252	-6.91054	-4.90926	-7.11364	-3.90194	-4.80723	-10.1726	-3.70782	-3.29744	-7.85956	-3.9801	-5.94704	-8.34053	-5.20592
3.7	-3.07261	-7.43166	-4.82641	-7.03775	-3.55718	-4.49807	-10.6128	-3.74746	-3.06637	-8.25352	-3.98361	-6.2758	-8.22054	-4.8156
3.8	-3.70647	-6.43249	-5.1664	-6.697	-4.17776	-4.65348	-10.3673	-4.18015	-3.40025	-7.2975	-4.20764	-6.06345	-8.0273	-5.14483
3.9	-3.79071	-6.75469	-4.53808	-6.96184	-3.55235	-5.31165	-10.1069	-4.34788	-2.99653	-7.62945	-3.96251	-6.06475	-7.94516	-4.67529
4	-3.24974	-6.83702	-4.5935	-6.76733	-3.78423	-4.25492	-9.94706	-3.7792	-3.30636	-6.92381	-3.47793	-6.02411	-7.97076	-4.84881
4.1	-3.69218	-6.99775	-4.87378	-7.4053	-3.97554	-4.14667	-10.1604	-4.06782	-3.11457	-6.7629	-4.02849	-6.023	-7.97294	-5.30649
4.2	-2.85996	-6.19935	-4.10825	-6.9362	-3.97702	-4.46055	-9.97908	-3.73234	-2.9938	-7.34103	-3.84023	-5.52286	-7.96389	-5.35182
4.3	-3.42133	-6.34871	-4.54048	-6.68191	-3.77157	-4.03405	-10.3911	-3.43821	-3.26458	-7.0025	-3.82929	-6.46291	-7.94689	-4.55526
4.4	-3.4023	-6.64627	-4.38905	-6.8752	-4.14381	-4.29482	-9.76268	-3.75629	-3.31846	-7.18995	-3.83227	-5.74735	-8.13549	-4.98346
4.5	-3.23593	-7.02841	-4.94319	-6.92303	-3.8891	-4.21223	-10.23	-3.59952	-3.12777	-7.94866	-3.75059	-6.0854	-7.37922	-4.70689
4.6	-2.79469	-6.46863	-4.9734	-6.73914	-4.12118	-4.38625	-10.5612	-3.95633	-3.45548	-8.18777	-4.21747	-5.97666	-8.04913	-5.01512
4.7	-3.03377	-6.51853	-4.80006	-7.10996	-4.0942	-4.34118	-9.95216	-4.0925	-3.72806	-8.54666	-4.73523	-6.02925	-7.24972	-4.93144
4.8	-3.21332	-7.0732	-5.08304	-6.77381	-4.42164	-4.06844	-9.81744	-3.90503	-3.63523	-8.47462	-4.14283	-6.19799	-7.45776	-4.52972
4.9	-3.55506	-7.44809	-4.82272	-7.23309	-3.80086	-4.07237	-10.1288	-3.62978	-3.64481	-8.50901	-4.22306	-5.73747	-7.52517	-4.94685
5	-4.09391	-7.88715	-5.05559	-7.07186	-3.62458	-4.1957	-10.2208	-3.79644	-3.25191	-8.5544	-4.4375	-5.8617	-7.24848	-5.13108
5.1	-3.35692	-7.51175	-5.2785	-6.86053	-4.13473	-3.57299	-10.3303	-3.26625	-3.28689	-7.86312	-4.29899	-5.53445	-7.8169	-5.3348
5.2	-3.60215	-7.71468	-5.11583	-6.75638	-4.10755	-4.26379	-9.70597	-4.29827	-3.49865	-7.88884	-4.20485	-5.8093	-7.66565	-5.3792
5.3	-3.37343	-7.56625	-5.19543	-7.1336	-3.91424	-3.9539	-10.1329	-4.1579	-2.69853	-7.66239	-4.02718	-5.9708	-7.88671	-5.30308
5.4	-3.37112	-7.3038	-4.64247	-7.27466	-3.98648	-3.6251	-10.0865	-4.19839	-2.94806	-7.38985	-4.14209	-6.46775	-7.97144	-5.11837
5.5	-3.33726	-7.18439	-5.29626	-7.01022	-4.07482	-4.00355	-9.6615	-4.54396	-3.20559	-7.99484	-4.39599	-6.27707	-7.95568	-5.32213
5.6	-3.35385	-6.95546	-5.48289	-7.33323	-4.21551	-3.77945	-9.83234	-4.46907	-2.8018	-7.59764	-4.24486	-6.25278	-8.30813	-4.79004
5.7	-3.49316	-6.6648	-4.78979	-7.01093	-4.2978	-3.03379	-10.1004	-4.32992	-3.31382	-7.77235	-4.37244	-6.52017	-8.35222	-5.2056
5.8	-3.11195	-7.12463	-5.07222	-7.23025	-4.15152	-3.38441	-9.98892	-4.56251	-3.20377	-7.22245	-4.73753	-6.64887	-7.68412	-5.51929
5.9	-3.38425	-7.10119	-4.89919	-7.33887	-4.00713	-3.12465	-10.1938	-4.40729	-2.80375	-7.11536	-4.46937	-6.28252	-7.57853	-5.47732
6	-3.1138	-7.40188	-5.60771	-7.01847	-4.2531	-3.12639	-10.0175	-4.33407	-2.61829	-7.14493	-4.91671	-6.11157	-8.30357	-5.35036
6.1	-2.97878	-6.7798	-5.03848	-6.83686	-4.50706	-3.43423	-9.70573	-3.85276	-3.50891	-7.45148	-4.50887	-6.05313	-7.89317	-5.41592
6.2	-3.08374	-6.99002	-4.81742	-6.79618	-4.00393	-3.48492	-10.3651	-4.74239	-3.42687	-8.17485	-4.60203	-6.04263	-8.4329	-5.22698
6.3	-3.61831	-7.16782	-5.04809	-6.54812	-3.92484	-3.57604	-10.6032	-4.08841	-3.37017	-8.14498	-4.65273	-6.24916	-7.58714	-5.25469
6.4	-3.87623	-7.15035	-4.78526	-6.71411	-3.41691	-3.37608	-10.1165	-3.99249	-3.08567	-8.34456	-4.67399	-6.00543	-8.02213	-4.80409
6.5	-3.37165	-6.66097	-4.78706	-7.32068	-4.17088	-3.37955	-10.1914	-3.86697	-3.7533	-8.36629	-4.71816	-6.33969	-8.06838	-5.2185
6.6	-3.89568	-6.14085	-4.85516	-6.96583	-3.87547	-3.92118	-10.2363	-4.16462	-3.54674	-8.39778	-4.64772	-6.51434	-7.49192	-5.38667
6.7	-3.77809	-6.39819	-4.27931	-6.82429	-4.25939	-3.53272	-10.4266	-4.10195	-3.82681	-8.44564	-5.34256	-6.19914	-7.80896	-5.73561
6.8	-3.52413	-6.88123	-5.16803	-6.71271	-4.23163	-3.7117	-10.0276	-4.32695	-3.46135	-8.4945	-5.39645	-6.31681	-8.42933	-5.88716
6.9	-3.52654	-7.8894	-4.57138	-7.07031	-4.54693	-3.85104	-10.2604	-4.26991	-3.71356	-8.39571	-4.68412	-6.50665	-7.78287	-5.21926
7	-3.70486	-7.3416	-4.43725	-7.63924	-4.28769	-4.00021	-10.0836	-3.90141	-3.80447	-8.26342	-4.6965	-5.90998	-7.45169	-5.08703
7.1	-4.07381	-7.6242	-4.58925	-7.33891	-4.26255	-4.09107	-10.3966	-3.98538	-3.59241	-8.16712	-4.69334	-6.01861	-7.76694	-5.4003
7.2	-3.74763	-7.3618	-4.76756	-6.97589	-3.99282	-4.35013	-10.1524	-4.23355	-3.78224	-7.8845	-5.07858	-6.35456	-7.65451	-5.3466
7.3	-3.75525	-6.89149	-5.34573	-7.01382	-4.04078	-3.96347	-10.234	-4.03019	-3.27883	-7.73879	-4.80482	-6.05217	-8.17479	-5.15243
7.4	-4.01306	-6.88262	-4.97403	-7.46477	-4.72917	-3.79349	-9.99729	-3.99932	-3.94501	-8.03409	-5.14985	-6.46866	-8.13763	-5.69974
7.5	-4.06423	-6.67982	-5.17345	-7.06512	-3.84827	-4.08736	-10.0449	-4.27208	-3.72238	-7.40127	-4.80892	-6.36167	-8.61613	-5.02183
7.6	-4.13616	-7.2738	-4.8771	-6.86899	-4.00581	-4.1456	-9.87832	-4.21793	-3.29385	-6.64118	-4.89992	-6.38499	-8.41666	-5.60915
7.7	-3.55834	-7.11569	-5.25943	-6.97172	-4.45888	-4.4943	-10.0357	-4.32562	-3.25531	-7.3148	-5.12541	-6.2663	-8.7354	-5.39084
7.8	-3.78148	-6.89002	-5.73408	-7.13554	-4.22253	-4.38458	-10.3847	-4.26494	-3.20122	-8.03541	-5.32721	-6.42624	-8.34124	-5.1674
7.9	-3.29175	-7.13718	-4.81894	-7.37202	-4.13133	-4.34596	-9.77923	-3.43105	-3.6264	-8.3391	-4.38347	-5.97303	-8.90016	-5.30919
8	-3.86618	-6.83211	-5.18468	-7.3746	-4.16632	-4.279	-9.97218	-3.8966	-2.97163	-8.53103	-4.64098	-6.35211	-8.59789	-5.47372
8.1	-3.33171	-7.0769	-5.29648	-7.57919	-4.33066	-4.60888	-10.6814	-4.54052	-3.57709	-9.17794	-4.01527	-6.52046	-8.37051	-5.6418
8.2	-2.96812	-6.58023	-4.82869	-7.06724	-4.27502	-4.63041	-10.1023	-3.50924	-3.96084	-8.76952	-4.16263	-5.88644	-8.58041	-5.13271
8.3	-3.34042	-6.94763	-4.60575	-7.27165	-4.11757	-4.39187	-10.2098	-4.04576	-3.85981	-8.32583	-4.62089	-6.32358	-8.19126	-5.27047
8.4	-3.33417	-6.96361	-5.07397	-7.51753	-3.85847	-4.51606	-10.3175	-3.80542	-4.06147	-8.64311	-4.28138	-6.49584	-8.4839	-6.04055
8.5	-3.66638	-6.63007	-5.05617	-7.52022	-4.41767	-4.91243	-10.0073	-4.20083	-4.03086	-8.24361	-4.05004	-5.79845	-8.81703	-5.61305
8.6	-3.4992	-6.76175	-4.60689	-7.40274	-4.07701	-5.35697	-10.3846	-3.72728	-3.73957	-8.04492	-4.37377	-6.25291	-8.40506	-5.61435
8.7	-4.21249	-6.6962	-4.61331	-7.07401	-3.89456	-5.40053	-9.75085	-4.11499	-3.59922	-8.27696	-4.23911	-6.66077	-8.04796	-5.77635
8.8	-3.68612	-7.16003	-4.83546	-7.28224	-3.71556	-5.37536	-10.1241	-3.61464	-3.55274	-7.51474	-4.32965	-6.00381	-7.81336	-5.54219
8.9	-3.43422	-7.79089	-4.92864	-7.38524	-4.33287	-5.69457	-10.8175	-4.47816	-4.00086	-7.68831	-4.78814	-6.63511	-7.82515	-5.31837
9	-3.72244	-7.61188	-4.7633	-7.58631	-4.4306	-5.32341	-10.1661	-4.11257	-3.57729	-7.53788	-4.85001	-6.83432	-7.99165	-5.65943
9.1	-3.39332	-7.72024	-4.9271	-7.48414	-4.62415	-5.57273	-10.2354	-4.3141	-3.47644	-7.16492	-4.56251	-6.05005	-8.01299	-5.40424
9.2	-3.63872	-7.51669	-5.23849	-7.45342	-4.05674	-4.95528	-10.1045	-4.22966	-3.46779	-7.45738	-4.69224	-6.52438	-7.81816	-5.08793
9.3	-3.3468	-7.43238	-5.56504	-7.24684	-4.53425	-4.77201	-10.3393	-3.71449	-3.15685	-7.11955	-4.82016	-6.54802	-8.24947	-5.40654
9.4	-3.8041	-6.44839	-5.18814	-7.54779	-3.62075	-4.08493	-10.3694	-4.48613	-3.72096	-7.04756	-5.22414	-6.53765	-7.84453	-5.2346
9.5	-3.90932	-6.76481	-4.8569	-6.90893	-4.13842	-4.04815	-10.4166	-4.05556	-3.88434	-7.1529	-4.94262	-6.3091	-7.92685	-6.21782
9.6	-3.41807	-7.07321	-5.23286	-7.79154	-4.15462	-3.93605	-10.099	-3.8606	-3.83183	-8.12499	-5.35791	-6.32405	-8.74713	-5.42534
9.7	-3.40375	-7.16871	-4.82417	-7.46964	-3.65625	-4.01823	-10.5113	-3.79249	-3.40534	-8.29936	-5.60204	-6.51676	-8.71613	-5.73812
9.8	-3.64382	-7.35015	-5.2395	-6.62551	-4.36016	-3.72714	-10.5064	-4.246	-3.70044	-8.79312	-5.55494	-6.45059	-8.19562	-5.44275
9.9	-3.91431	-6.73928	-5.29884	-7.56867	-4.691	-3.51229	-10.3019	-4.30175	-3.41535	-8.74851	-5.71012	-6.02656	-9.27861	-5.78397
10	-3.88032	-6.99043	-4.84319	-7.42945	-4.15095	-3.9238	-10.2185	-4.65466	-3.44911	-9.20279	-5.30588	-6.24211	-8.46229	-5.60783
10.1	-3.83012	-7.43241	-5.30246	-7.58885	-4.21312	-3.3194	-9.92711	-3.91544	-3.79278	-8.67838	-5.0085	-6.02179	-8.95318	-6.30681
10.2	-4.66636	-7.37856	-4.72612	-6.56727	-4.83616	-3.07749	-10.5026	-3.98902	-3.89172	-7.57265	-5.26332	-6.18717	-9.00277	-5.50355
10.3	-4.03501	-8.01085	-4.74794	-6.79764	-3.92644	-3.16421	-10.403	-4.61323	-3.79722	-8.31578	-4.7965	-6.14993	-8.5111	-6.00512
10.4	-5.13557	-7.63712	-5.19236	-6.91601	-3.86966	-3.67132	-10.7917	-4.14407	-3.65026	-7.96588	-4.44137	-6.36522	-8.40429	-5.65921
10.5	-4.7493	-6.64157	-4.43808	-7.39604	-4.30083	-3.36005	-10.1551	-3.92887	-3.70755	-7.95067	-4.67272	-6.3619	-8.31469	-5.37071
10.6	-4.09853	-6.7367	-5.12321	-7.11332	-3.49902	-3.31064	-10.8997	-4.1554	-4.28462	-7.98095	-4.05367	-5.8823	-8.21708	-5.73655
10.7	-4.36402	-7.27382	-5.27644	-7.40307	-4.41938	-3.95592	-10.034	-4.40476	-4.53387	-7.47102	-4.46789	-6.28005	-8.19597	-5.82731
10.8	-4.37638	-6.89433	-5.22436	-7.29601	-4.00422	-3.61791	-10.1349	-3.67535	-3.70014	-7.34398	-4.51413	-6.19177	-8.669	-6.263
10.9	-4.66981	-7.40517	-4.92247	-7.84385	-4.58322	-3.58007	-9.98536	-4.34739	-4.27873	-7.46195	-4.94337	-5.92207	-8.3004	-5.64771
11	-4.2753	-7.73429	-5.40976	-7.24564	-4.42669	-3.97102	-10.4557	-4.64518	-3.9139	-7.76595	-4.31188	-5.94534	-8.16132	-5.9614
11.1	-4.65337	-7.64385	-5.2619	-7.3331	-4.27308	-3.38005	-9.82109	-4.35027	-3.16457	-7.41948	-4.21163	-6.03042	-9.02962	-6.22285
11.2	-4.44946	-8.00355	-4.49164	-7.55637	-5.21064	-3.22592	-9.98169	-4.28489	-3.67138	-7.18321	-4.6053	-5.89456	-8.49547	-5.52926
11.3	-4.36475	-8.17753	-5.23044	-7.6462	-4.64577	-3.84301	-10.5763	-4.03931	-3.64549	-8.24959	-5.20091	-6.61837	-7.99302	-5.59609
11.4	-4.45155	-8.0073	-5.27808	-7.11716	-5.01472	-3.75889	-10.2419	-3.98829	-3.71382	-8.442	-5.30437	-6.70051	-8.26771	-6.06974
11.5	-4.86985	-7.51588	-5.24366	-7.23071	-4.43861	-3.70535	-10.2163	-4.10992	-3.66299	-8.21075	-5.27173	-5.7949	-8.44113	-5.59636
11.6	-4.86118	-6.81921	-5.17196	-7.85016	-4.46544	-3.60152	-10.2369	-4.54982	-3.14329	-9.17201	-4.54948	-6.02457	-7.64811	-6.05451
11.7	-5.33468	-6.36313	-5.3008	-7.26465	-4.60319	-3.59279	-10.0484	-3.82171	-3.99913	-9.24549	-5.65131	-6.14334	-7.93538	-5.3406
11.8	-4.48087	-6.49686	-5.71035	-7.00766	-4.30064	-3.63115	-10.463	-4.53067	-3.39599	-8.98269	-5.04019	-6.28588	-8.39296	-5.75849
11.9	-4.62525	-6.85732	-5.14773	-7.3738	-3.93914	-3.85759	-10.3163	-4.58837	-4.22236	-8.1558	-5.85962	-6.83419	-8.73642	-5.87523
12	-4.90808	-7.08647	-4.88419	-7.41068	-3.86818	-4.23622	-10.2316	-4.04549	-3.96396	-8.48657	-5.24132	-6.20054	-8.52523	-5.93475
12.1	-5.14487	-7.01539	-5.18709	-7.55429	-4.40381	-3.97202	-10.1313	-4.07211	-4.15776	-8.10938	-5.3813	-6.39497	-9.17033	-5.72014
12.2	-4.43091	-6.62566	-5.19417	-7.46454	-4.89041	-3.64093	-10.299	-4.40833	-3.91323	-8.05308	-5.32771	-6.51304	-8.59446	-6.48962
12.3	-5.42239	-6.74142	-4.91693	-7.29883	-4.54152	-3.62086	-10.0258	-4.39001	-4.10658	-7.90565	-5.16217	-6.2484	-8.89958	-5.89707
12.4	-4.5508	-7.35858	-4.78615	-6.88542	-4.47766	-3.18375	-10.2511	-4.48046	-3.8498	-7.50638	-5.556	-6.39147	-8.54469	-5.96989
12.5	-4.74724	-7.34484	-5.44956	-7.44602	-4.75735	-3.75859	-10.2843	-4.69142	-3.62171	-7.85932	-5.34823	-6.85475	-8.76956	-5.73295
12.6	-5.27833	-6.97415	-4.80223	-7.16562	-4.24536	-3.39081	-9.9857	-4.36133	-3.33227	-7.39536	-4.90899	-6.34008	-8.8019	-5.94987
12.7	-4.43148	-6.5765	-5.91511	-7.46915	-5.16787	-4.07336	-10.6049	-4.88986	-3.882	-7.68948	-4.89701	-6.54058	-8.65796	-5.76687
12.8	-3.91753	-7.10771	-5.13248	-7.28819	-4.84686	-3.49471	-10.3011	-3.80227	-3.73386	-7.56113	-4.7173	-6.66516	-8.9907	-5.65154
12.9	-4.72406	-6.88026	-4.9938	-7.74933	-4.62008	-3.969	-10.2117	-4.62464	-3.54608	-8.88248	-4.65953	-6.48612	-7.99931	-5.95633
13	-4.25182	-7.09755	-5.41569	-7.57601	-4.66009	-3.92149	-10.1253	-4.07542	-3.83473	-8.95489	-5.278	-6.6485	-8.05778	-6.09001
13.1	-4.27787	-6.7243	-5.56353	-6.95828	-4.5922	-4.24727	-10.3999	-4.6903	-4.08837	-8.81481	-5.62603	-6.53731	-8.13384	-6.10866
13.2	-4.12458	-6.49806	-5.29585	-6.93943	-4.66719	-3.68554	-10.1005	-4.73526	-3.57864	-8.91394	-4.93868	-6.10509	-8.73835	-5.93104
13.3	-4.45968	-5.74453	-5.42875	-7.27813	-4.64488	-3.74908	-10.2482	-4.39851	-4.21678	-8.79124	-4.57213	-6.52266	-8.94017	-5.90453
13.4	-4.26848	-6.38131	-5.16877	-7.5101	-4.78343	-3.82819	-10.2348	-4.65046	-4.14332	-8.78405	-5.16918	-6.50715	-8.67013	-6.06225
13.5	-4.38035	-6.11702	-5.27475	-7.39057	-4.73749	-4.14972	-10.599	-4.73632	-3.87372	-8.49969	-4.66542	-6.27543	-8.35991	-6.33261
13.6	-3.92941	-6.70053	-5.80494	-7.45811	-4.4474	-4.43846	-10.1023	-4.48653	-4.06906	-7.97856	-4.87523	-6.31984	-8.03234	-5.82875
13.7	-4.51319	-6.23715	-5.07171	-7.21216	-4.45687	-3.95167	-10.4357	-4.71805	-3.50011	-7.94461	-4.86085	-6.54735	-8.14677	-5.89233
13.8	-4.60879	-6.28782	-5.44948	-7.1866	-4.35892	-4.21943	-10.3823	-4.39957	-3.59249	-7.92091	-5.24431	-6.32539	-8.54329	-5.96737
13.9	-4.73698	-6.66931	-5.58787	-7.25986	-4.96422	-3.63821	-10.6918	-5.02499	-3.73239	-7.46061	-4.72273	-6.4451	-8.36793	-6.12567
14	-4.1992	-6.42342	-5.61123	-7.79972	-4.70688	-4.13694	-10.5	-3.68819	-3.9451	-7.76897	-5.03801	-6.44928	-8.31722	-5.75728
14.1	-4.50278	-6.31071	-6.04157	-8.03242	-4.948	-4.29153	-10.555	-5.08129	-3.74841	-7.65935	-4.88755	-5.99856	-8.31862	-5.96566
14.2	-5.05608	-6.48632	-6.26657	-7.37481	-5.03011	-4.16746	-9.97277	-4.62983	-3.69794	-7.54929	-4.98939	-6.98101	-8.57867	-5.94458
14.3	-3.93326	-6.96716	-7.02084	-7.05905	-4.55048	-3.79325	-9.971	-4.68034	-3.58556	-7.61938	-5.15886	-6.37768	-8.84436	-6.03399
14.4	-4.2989	-6.19525	-6.82249	-7.75074	-4.60963	-4.42676	-10.6195	-4.59864	-3.53183	-7.25641	-5.39431	-5.86902	-8.44403	-6.39552
14.5	-4.18179	-6.3158	-6.41815	-6.76579	-4.5798	-4.59718	-9.94849	-4.88383	-4.05161	-8.5043	-5.49444	-6.27549	-9.20684	-6.01543
14.6	-4.62088	-6.25812	-6.17189	-7.63421	-4.12523	-4.57249	-10.422	-4.67356	-4.21284	-9.20626	-5.63048	-6.62439	-8.76596	-5.78673
14.7	-4.7903	-6.46496	-6.07538	-7.74044	-4.53213	-4.41596	-10.5202	-4.3834	-4.55269	-7.9653	-5.56941	-6.54039	-8.90183	-6.10904
14.8	-5.31601	-6.89087	-5.71895	-7.43936	-4.28217	-4.24649	-10.2074	-4.62605	-3.84292	-8.24422	-5.54037	-6.53253	-8.92036	-5.57373
14.9	-4.63073	-6.7794	-5.16456	-7.13981	-4.40358	-4.73903	-10.3035	-4.62135	-4.33877	-7.95356	-4.96395	-6.41562	-9.52203	-6.06159
15	-5.05094	-6.83234	-5.73332	-7.34706	-4.66484	-4.01396	-10.3896	-4.66498	-4.05617	-8.13363	-5.02206	-6.8181	-8.47998	-6.32527
15.1	-5.40816	-6.96908	-5.39006	-7.21908	-4.69159	-4.75296	-9.99928	-4.37699	-3.88117	-7.77314	-5.06763	-6.72864	-8.52173	-6.17326
15.2	-4.70516	-6.85063	-5.82868	-7.6863	-4.89742	-4.54015	-10.49	-4.62762	-4.56114	-7.76901	-5.13979	-5.98464	-8.06945	-5.89157
15.3	-4.45322	-6.86818	-5.83959	-7.32067	-4.46553	-4.63311	-10.1688	-4.55715	-4.03253	-7.49304	-4.8378	-6.57665	-8.67087	-6.28074
15.4	-4.75072	-7.28757	-6.00391	-7.7663	-4.85683	-4.22191	-10.1466	-4.75382	-3.85237	-7.36017	-4.94354	-6.80395	-8.28077	-6.18321
15.5	-5.11941	-6.92963	-5.53184	-7.41509	-5.03351	-4.18541	-10.579	-4.70574	-4.28019	-7.53166	-5.04874	-6.16908	-8.53456	-6.55223
15.6	-5.12327	-7.41975	-5.50184	-7.13628	-5.32692	-4.28806	-10.7315	-4.49316	-4.06205	-7.07347	-5.31206	-6.54634	-8.10637	-6.26566
15.7	-5.31442	-7.32452	-5.22134	-7.39604	-4.72364	-4.51735	-10.5798	-4.48657	-4.15441	-7.18446	-5.22928	-6.2761	-8.55716	-6.27233
15.8	-4.63215	-7.35694	-5.88011	-7.12181	-4.60726	-4.64014	-10.2057	-4.57123	-4.23505	-8.1042	-5.09613	-6.49197	-9.29497	-5.78913
15.9	-5.07131	-7.69415	-5.47232	-7.46949	-4.78425	-5.16098	-10.371	-4.50909	-4.49292	-8.8825	-4.5561	-6.68783	-7.84262	-5.9071
16	-5.30598	-7.35521	-6.34955	-6.90698	-4.95546	-4.69804	-10.4565	-4.70145	-4.33979	-8.93023	-4.9201	-6.75941	-8.52276	-6.15798
16.1	-4.80978	-7.62064	-5.75938	-7.70822	-4.63673	-4.58471	-10.22	-4.5315	-4.59658	-8.49853	-4.87356	-6.78573	-8.1148	-6.10813
16.2	-4.87607	-7.88849	-5.60608	-7.31492	-4.73782	-4.44786	-9.97878	-4.60838	-4.41224	-8.89377	-4.84567	-6.71019	-8.44379	-6.47331
16.3	-4.9229	-7.76661	-5.40533	-7.60903	-5.08597	-5.11843	-10.747	-4.47301	-4.44986	-8.14303	-5.07451	-6.5507	-8.38277	-6.55696
16.4	-5.15387	-8.0673	-5.77551	-7.07468	-4.40328	-4.59013	-10.7522	-4.75693	-4.68608	-8.31813	-4.74261	-6.56761	-9.15787	-5.84936
16.5	-4.92383	-8.19682	-5.87995	-7.11102	-4.32151	-4.4176	-10.2752	-4.72871	-4.28118	-8.29459	-4.69238	-6.30873	-8.7956	-7.01673
16.6	-4.91864	-7.67333	-6.12112	-8.10713	-4.63216	-4.83597	-10.7863	-4.25112	-4.67352	-7.94321	-5.50071	-7.13804	-8.95844	-6.26965
16.7	-4.917	-8.14409	-5.6963	-7.17273	-4.85722	-5.01112	-10.4241	-4.88969	-4.13448	-8.27901	-5.72628	-6.70859	-9.05099	-6.4979
16.8	-5.21515	-7.71802	-5.41038	-7.41131	-4.99597	-4.94512	-10.6168	-4.19614	-3.97962	-7.88019	-5.4865	-6.98434	-8.67302	-6.38004
16.9	-5.46686	-8.16722	-5.44987	-7.52818	-5.29587	-4.96353	-10.8352	-4.31047	-4.46263	-7.90083	-5.36666	-6.84733	-8.32233	-6.55744
17	-4.74989	-7.2763	-5.19197	-7.70623	-4.47305	-5.00589	-10.6345	-5.13375	-4.20156	-8.17108	-5.73857	-6.10841	-9.40338	-6.07478
17.1	-4.97978	-7.11173	-5.64852	-7.72745	-4.68575	-4.83794	-9.90879	-5.16098	-3.42107	-7.7288	-5.66179	-6.22153	-9.4193	-6.68217
17.2	-5.66167	-6.90274	-5.78671	-7.79509	-4.81314	-5.22229	-10.3133	-4.83004	-4.15209	-7.77489	-5.29178	-6.30133	-8.65173	-6.62422
17.3	-5.20836	-7.1676	-5.90233	-7.81824	-4.28845	-4.90073	-10.159	-4.82669	-3.83721	-7.58291	-5.44585	-6.60093	-8.84829	-5.90687
17.4	-4.93301	-7.35313	-5.60522	-7.80075	-5.16539	-5.08791	-10.203	-5.05535	-4.43745	-7.02081	-5.76154	-6.38958	-9.43135	-6.15345
17.5	-4.83598	-7.85733	-5.63047	-7.69814	-4.63265	-4.97947	-10.4704	-4.52508	-4.76687	-7.59078	-5.17543	-6.5766	-8.53092	-6.1733
17.6	-4.93981	-8.154	-6.03357	-7.77175	-4.65506	-4.99046	-10.6526	-4.7288	-4.81189	-8.91785	-4.95686	-6.27203	-8.29196	-6.63741
17.7	-4.81517	-7.61377	-5.80669	-7.1794	-4.65755	-4.66917	-11.0116	-4.64275	-4.88537	-8.62128	-5.22883	-6.32328	-8.45664	-5.93106
17.8	-4.96859	-7.557	-6.04005	-7.72363	-4.99436	-4.67279	-10.2728	-4.71935	-5.11033	-8.94207	-4.93665	-6.587	-8.73945	-6.31543
17.9	-5.13555	-7.48649	-5.92283	-8.14315	-4.64606	-4.52317	-10.3629	-4.58671	-4.39523	-8.67106	-5.158	-7.0643	-8.9617	-6.55222
18	-4.48491	-7.36671	-5.81311	-7.60583	-5.0295	-5.45586	-10.5907	-4.68413	-4.46609	-9.10523	-5.16345	-6.19616	-8.49944	-6.6926
18.1	-4.22985	-7.53527	-5.90087	-7.81362	-4.68434	-5.19956	-10.3994	-4.71822	-4.27963	-8.60234	-5.18076	-6.76302	-8.70205	-6.63519
18.2	-4.17259	-7.22399	-5.99326	-7.52993	-5.23768	-5.28613	-10.4796	-5.16607	-4.25306	-8.68501	-5.41798	-6.17349	-9.60213	-6.29445
18.3	-4.63083	-7.13994	-5.33257	-8.16337	-4.79921	-5.0659	-10.7739	-5.31552	-4.2035	-8.09651	-5.30509	-7.39771	-9.33517	-6.42676
18.4	-4.52308	-7.47152	-6.11351	-7.6823	-4.635	-5.27421	-10.9787	-5.10443	-4.04269	-8.16655	-5.0017	-6.1905	-8.98772	-6.91808
18.5	-4.44392	-7.47932	-6.15733	-7.4677	-4.60346	-4.56848	-10.8376	-5.1286	-4.14755	-8.35356	-4.92276	-6.6817	-8.65982	-6.43425
18.6	-4.93371	-7.25294	-5.8123	-7.41261	-5.16936	-5.07953	-10.7427	-4.92617	-4.27004	-8.39392	-5.13836	-6.61925	-8.99258	-6.53078
18.7	-4.78522	-7.14832	-6.31073	-8.11944	-4.70067	-5.17717	-10.6747	-4.59077	-3.90369	-8.17759	-5.17544	-6.4363	-9.03875	-6.24928
18.8	-5.32399	-7.33741	-5.8	-8.43152	-4.63312	-5.26787	-10.353	-4.91376	-4.28288	-7.9575	-5.10069	-6.5952	-9.0359	-5.81962
18.9	-5.47063	-7.17585	-5.78344	-7.41322	-4.75099	-5.30905	-10.9979	-4.88338	-4.41062	-7.28424	-5.01654	-6.48039	-8.72633	-6.42297
19	-5.42415	-7.02452	-5.31677	-7.77308	-5.10204	-5.72489	-10.5627	-4.90075	-5.51404	-7.70563	-4.8803	-6.04329	-8.92899	-6.30811
19.1	-5.27221	-6.73354	-5.41858	-8.0056	-4.91997	-5.61164	-10.4527	-5.41212	-5.43763	-7.59179	-5.16284	-6.52206	-9.25879	-6.47841
19.2	-5.18905	-6.82854	-5.90022	-7.5064	-4.39403	-5.29394	-10.3819	-5.16056	-5.86395	-7.73271	-5.50766	-6.06493	-8.975	-6.22874
19.3	-5.19057	-6.94879	-5.77219	-7.88676	-5.11699	-5.442	-10.3017	-4.98006	-5.89962	-7.9614	-4.72765	-5.43129	-8.9291	-6.37788
19.4	-4.87027	-7.30427	-6.40616	-7.53874	-4.43743	-5.93626	-10.5802	-5.30252	-4.24417	-9.37609	-5.48845	-5.7729	-9.55398	-6.40639
19.5	-5.14731	-7.80323	-5.79981	-7.95242	-4.6803	-5.25792	-10.5584	-4.95172	-3.97581	-9.26345	-5.4258	-5.8103	-9.00948	-6.61763
19.6	-5.03294	-6.75355	-5.73859	-7.61551	-5.71421	-5.462	-10.6221	-5.03547	-4.58354	-8.46007	-4.78455	-5.7071	-8.34442	-6.24394
19.7	-4.78568	-7.162	-6.66343	-7.75529	-4.96473	-4.67313	-10.3523	-4.85722	-4.26498	-7.75575	-3.29392	-5.10198	-8.79549	-6.93164
19.8	-4.78894	-6.94048	-5.41253	-7.61702	-4.3248	-4.6396	-10.4418	-4.90777	-4.13246	-7.73123	-1.60182	-4.91588	-8.51068	-6.68764
19.9	-4.63449	-7.50254	-5.68033	-7.66839	-4.74749	-5.5192	-10.723	-4.89389	-2.77925	-7.32768	-0.36185	-3.2782	-8.5511	-6.15986
20	-4.77697	-6.25357	-6.24203	-7.24344	-5.44586	-4.93571	-10.5397	-5.16268	-0.63653	-7.47928	0.11868	-0.36304	-7.49986	-6.32881
20.1	-4.97094	-4.74069	-5.47064	-8.02361	-5.32567	-5.30437	-10.4763	-4.79373	0.8524	-7.28562	0.80893	0.26894	-8.30793	-6.46305
20.2	-4.77279	-3.82102	-4.75022	-7.49997	-5.25491	-5.47134	-9.91785	-5.52935	2.00237	-7.45549	2.94581	0.40545	-8.1267	-6.94003
20.3	-4.90733	-3.84952	-4.56572	-7.78502	-4.5286	-5.06778	-10.0043	-4.51278	3.30563	-8.50024	4.15751	0.19229	-2.77699	-6.49882
20.4	-5.89542	-5.40789	-5.2691	-8.03349	-2.80119	-4.64815	-10.0497	-5.36218	2.99057	-7.19897	3.09127	-0.45344	1.70896	-6.54095
20.5	-4.3356	-6.42314	-5.22226	-7.65007	0.37899	-4.83774	-10.6176	-4.32948	1.93809	-5.02639	0.9646	-0.84135	1.24072	-6.72347
20.6	-4.07709	-6.35398	-4.41538	-7.02268	3.25674	-4.52437	-10.7779	-4.85875	2.21714	-3.30375	-0.46392	-1.00935	-1.68973	-9.14277
20.7	-4.66055	-5.93093	-3.11215	-7.13826	4.87312	-5.15603	-10.46	-4.94711	1.02098	-1.03963	-1.48365	-1.18861	-4.10205	-10.3691
20.8	-4.96544	-4.42797	-3.85032	-8.32126	4.68841	-5.08803	-11.0308	-4.37381	0.54703	1.08991	-2.81218	-0.75072	-6.11705	-7.39193
20.9	-5.14334	-3.29114	-3.13958	-9.23128	2.1396	-4.52009	-10.1123	-4.77697	0.91068	1.00441	-3.45703	0.38995	-5.82385	-5.31061
21	-4.99906	-2.26795	-1.5001	-8.24422	-0.86282	-4.11679	-10.954	-4.62496	0.41838	0.88291	-3.31503	-0.45071	-4.97961	-4.9591
21.1	-5.31886	-0.79571	0.06788	-5.27554	-3.0485	-1.86733	-10.0103	-5.37066	-0.03983	0.07937	-2.35077	-0.67816	-5.0604	-5.42458
21.2	-5.76707	-0.32895	0.51051	-5.77403	-3.47811	0.18688	-10.0075	-3.98753	-0.84197	-1.47361	-1.70048	-2.0831	-5.1082	-7.26696
21.3	-4.79932	-0.66437	0.57425	-5.6574	-2.2765	0.21721	-10.4163	-1.61768	-1.23883	-2.67657	-1.97634	-2.61141	-5.30663	-9.19915
21.4	-5.32325	-1.69384	0.40932	-4.72793	-1.53481	0.10406	-10.0484	-0.45765	-1.61298	-3.14669	-0.85018	-2.46886	-4.14569	-7.11156
21.5	-5.00595	-3.00535	-0.88279	-3.66474	0.31874	-1.06615	-10.451	-0.02129	-1.71774	-3.15075	-0.97656	-1.38029	-4.47967	-6.57328
21.6	-4.50496	-4.50846	-1.89657	-3.71086	2.04753	-1.09184	-10.2845	0.98175	-1.91441	-2.04127	-1.3319	-0.8905	-4.01101	-4.46827
21.7	-4.85654	-6.3659	-2.34918	-4.39221	3.92488	-0.9936	-10.8248	1.72799	-1.03841	-2.14077	-1.30702	-0.55437	-5.59234	-3.55428
21.8	-4.60663	-6.3543	-2.97238	-5.19389	3.01208	-0.60317	-10.0954	2.63154	-0.20269	-2.62574	-0.00975	-1.99081	-5.96412	-4.94402
21.9	-4.329	-5.77011	-3.24484	-5.17034	1.73824	-1.02331	-9.24069	2.41265	-0.03599	-3.41673	0.24672	-2.47922	-5.71204	-3.77795
22	-3.96536	-5.51336	-3.12452	-5.56031	1.63873	-0.83916	-8.22393	1.88454	0.69147	-3.59602	-0.27252	-3.20349	-5.35291	-4.4371
22.1	-3.52752	-5.20364	-3.64617	-5.76674	0.52923	-0.17698	-6.04169	0.11923	-0.07312	-4.25743	-0.77792	-3.04903	-4.82046	-4.42294
22.2	-3.53771	-5.03135	-2.9025	-6.26291	0.58155	-0.5595	-4.48332	-1.20865	-1.35428	-4.55313	-1.8904	-2.58496	-3.70157	-4.49471
22.3	-2.93183	-4.96021	-2.79935	-6.58058	1.83905	-0.95077	-5.03721	-1.85187	-1.56708	-3.90703	-2.37542	-2.99912	-3.1788	-3.5472
22.4	-2.11346	-4.23596	-1.98603	-6.00032	3.11526	-0.87	-5.74553	-2.40249	-1.06342	-3.2241	-2.43373	-2.60092	-3.14011	-3.0578
22.5	-1.1206	-4.68691	-2.52108	-6.47423	2.99557	-1.65154	-5.90965	-2.57019	-1.04653	-2.88766	-2.82628	-2.43892	-0.97842	-1.48144
22.6	-0.79712	-4.44167	-2.22227	-6.16236	3.47337	-2.4917	-4.33807	-2.60805	-0.88013	-2.13725	-2.48391	-2.63168	-0.16444	-0.43258
22.7	0.03933	-4.63093	-2.07075	-5.45422	2.44939	-2.6927	-3.12625	-2.85548	-0.52176	-2.61653	-1.79197	-2.4125	-0.3657	-1.07885
22.8	-0.3823	-4.77187	-1.74242	-4.99595	1.29417	-3.22224	-2.87749	-2.34985	0.39809	-3.18181	-1.35239	-1.92956	-0.66192	-0.79175
22.9	0.18908	-5.16981	-0.41189	-5.35226	1.56256	-2.17239	-2.70524	-1.66042	0.16224	-2.07631	-0.47177	-1.74261	-0.89222	1.06255
23	0.93109	-4.57605	-1.28745	-4.28375	1.7752	-0.73731	-2.40032	-1.99665	0.33725	-1.21185	0.08045	-1.95041	-1.45372	0.05466
23.1	0.42302	-4.74954	-1.43084	-4.21917	1.72375	0.17916	-2.44834	-2.65654	-0.00988	0.08608	-0.16407	-2.60775	-1.24985	-0.75151
23.2	0.42643	-4.29905	-1.71406	-3.8115	1.96923	-0.67702	-3.00446	-2.77672	0.18511	0.17607	-0.44227	-2.63881	-1.15766	-1.33289
23.3	1.27801	-4.85204	-0.6567	-2.83318	3.0748	-1.76944	-2.65675	-2.49776	-0.77319	-0.925	-0.57675	-1.88287	-0.79961	-0.9348
23.4	0.79665	-4.97518	-1.48646	-3.55888	2.63229	-1.76843	-3.4074	-2.3472	-1.23365	-1.81421	-0.37913	-2.03797	-0.88639	-1.09919
23.5	0.03257	-5.57093	-1.84517	-3.03278	1.84136	-2.12056	-2.28626	-3.01699	-1.85404	-3.10786	0.000282655	-1.31325	-0.51497	-0.98896
23.6	-0.84332	-6.37784	-2.11486	-3.15699	1.44323	-1.23262	-2.46259	-2.52925	-1.62482	-2.93697	-0.06609	-1.25163	-0.4691	-1.19656
23.7	-0.95799	-6.17548	-2.32084	-3.91053	1.56313	-0.63809	-1.75488	-1.78111	-2.51571	-3.0644	-0.58553	-2.08804	-0.39497	-1.33372
23.8	-0.05736	-5.79175	-1.56148	-3.21465	0.57586	-0.99663	-1.58763	0.28598	-1.9949	-3.27087	0.27207	-1.58836	-0.70489	-0.73948
23.9	1.28446	-5.4988	-1.39865	-3.46275	0.90936	-0.84581	-1.06481	1.99412	-0.45907	-3.69371	-0.16799	-1.67703	-0.79748	-0.72441
24	0.58728	-4.82154	-0.94983	-2.62905	0.7958	-0.83658	-1.36134	1.44062	0.82539	-2.99433	-0.42128	-1.9554	-0.44379	-0.69123
24.1	-0.28808	-4.66053	-0.68291	-3.3222	0.28291	-0.85935	-1.2178	0.65803	1.52783	-2.30288	-0.01572	-2.6156	-0.22074	-0.89827
24.2	-0.26353	-3.70867	-0.13455	-3.0898	0.87032	-0.43674	-0.86074	-0.28463	1.24124	-1.24735	-0.40358	-2.69199	-0.45028	-0.5367
24.3	0.98995	-2.09884	-0.84218	-2.14404	-0.07221	-0.33834	-0.85817	-0.76853	0.55371	0.06494	-0.18566	-2.88784	-0.38634	-0.44052
24.4	0.47427	-2.19767	-0.03901	-2.56354	-0.22795	-1.2444	-1.25949	-0.52794	0.32426	0.82318	0.15362	-2.54047	-0.42404	-0.15176
24.5	0.29148	-2.17942	-0.47454	-2.37023	-0.72963	-1.17005	-1.86591	-0.69862	0.54901	1.30675	-1.5732	-2.23275	-0.51546	-0.57592
24.6	0.46346	-1.43691	-1.22609	-2.48888	-1.19204	-1.7915	-1.37376	-0.07196	0.35008	0.75433	-1.32852	-1.98251	-1.02683	0.71979
24.7	0.49228	-1.65004	-1.31718	-2.33154	-1.62693	-1.43758	-1.82101	-0.1139	-0.23413	-0.26147	-1.22238	-2.22025	-0.86805	0.9003
24.8	0.2641	-1.21495	-1.03066	-2.5082	-1.82244	-1.58216	-1.79009	-0.24201	-0.12946	-1.3354	-1.94437	-2.33394	-1.13995	1.29999
24.9	-0.47351	-1.3232	-1.55581	-2.75576	-1.54222	-0.64204	-2.45574	-0.00982	-0.58028	-3.32879	-1.67748	-1.97276	-1.61161	1.48937
25	0.32073	-1.47615	-2.02711	-2.69431	-1.21165	-0.12215	-2.53514	-0.21279	0.17427	-3.4734	-1.30513	-2.297	-1.92607	1.12401
25.1	-0.045	-1.44833	-2.14649	-2.41132	-0.61009	-0.13933	-2.00262	-0.59861	0.64984	-3.73512	-1.11136	-2.19625	-2.50582	0.73686
25.2	-0.63103	-1.58557	-1.94966	-2.49346	0.13319	0.84885	-2.63077	-0.97825	0.54004	-3.40859	-1.1432	-2.37748	-2.68445	0.09957
25.3	-1.22288	-2.27473	-2.51136	-2.99285	-0.10365	0.37037	-1.76291	-1.51114	-0.07205	-2.95064	-1.50259	-2.32617	-2.52654	0.11024
25.4	-0.58891	-2.78233	-2.80103	-3.35945	-1.13296	-0.39154	-2.59652	-1.23222	-1.08218	-2.74241	-1.39482	-1.92231	-2.20623	-0.00448
25.5	0.23778	-2.81897	-2.1641	-3.43493	-0.47555	-0.90452	-1.90129	-1.40932	-1.94826	-2.57957	-1.77032	-1.71418	-2.28753	-0.29102
25.6	0.50778	-3.68291	-2.32617	-3.74023	-0.77212	-1.78187	-2.42901	-2.47159	-1.5938	-2.85946	-1.81548	-1.34619	-2.60493	-0.09573
25.7	0.71136	-3.40976	-1.62764	-3.10827	-0.65108	-2.17312	-1.46265	-2.19152	-1.93244	-2.40194	-2.01007	-2.15459	-2.35017	0.39982
25.8	0.54405	-4.08098	-1.87749	-3.47667	-0.76454	-2.16316	-1.4982	-2.18127	-1.89885	-2.75828	-1.87315	-2.58916	-2.49922	0.14919
25.9	-0.76388	-3.45092	-1.40801	-3.51437	-0.92554	-2.13494	-1.22636	-1.99965	-1.95224	-2.39709	-1.92638	-2.46063	-2.11639	0.59346
26	-2.52255	-3.29767	-1.79486	-3.16248	-0.45683	-2.55548	-1.01774	-2.45081	-2.42347	-2.22516	-1.90599	-2.78392	-1.67165	0.38601
26.1	-3.42336	-3.00233	-1.86781	-4.00936	-0.90699	-2.2757	-0.86193	-1.95538	-1.51498	-2.70138	-1.3632	-2.74689	-0.94519	0.89348
26.2	-3.91823	-2.46184	-1.45197	-3.28728	-0.71441	-2.53791	-0.77671	-1.80573	-1.36225	-2.19211	-1.81273	-2.38218	-1.83576	0.63046
26.3	-3.77203	-2.12743	-1.2432	-3.72692	-0.40901	-1.75943	-0.91517	-2.34254	-0.90894	-1.86616	-1.05559	-2.32464	-2.54706	0.30036
26.4	-3.52605	-2.19773	-1.70929	-3.52972	-0.72719	-1.88783	-0.84806	-1.89608	0.47369	-2.23933	-0.99717	-1.72727	-1.9826	0.49601
26.5	-3.31012	-2.57192	-1.36357	-3.60483	-0.64064	-1.61621	-0.82109	-1.66882	0.77306	-3.65218	-0.83153	-1.31441	-2.21197	0.44063
26.6	-2.70247	-2.83503	-1.60174	-3.38048	-1.41022	-1.00528	-1.57082	-2.0887	0.81357	-3.10142	-0.8859	-0.65518	-2.27549	-0.94539
26.7	-2.88733	-2.94154	-1.58977	-3.41287	-1.18118	-0.80002	-2.19421	-1.53186	0.95003	-3.61149	-0.74632	-0.88144	-2.32556	-0.53277
26.8	-2.2219	-2.5571	-1.94155	-3.21782	-0.97132	-0.80125	-1.8012	-1.59303	0.72818	-3.86817	-0.74017	-1.27484	-2.53037	-0.20607
26.9	-2.04407	-2.58306	-2.25249	-3.82567	-0.81314	-0.51449	-2.98442	-1.36132	0.71312	-3.98674	-1.59594	-1.46136	-2.02102	-0.8932
27	-1.7866	-2.76077	-1.72343	-4.03523	-0.56786	-0.62893	-3.29342	-2.18851	-0.0334	-4.09045	-1.27397	-2.09005	-2.86071	-1.03016
27.1	-1.39237	-1.94616	-1.9033	-3.66719	-0.53662	-0.7454	-2.81655	-2.11531	-0.42176	-3.49148	-1.18126	-2.81859	-3.17725	-0.93168
27.2	-1.63589	-2.49013	-2.0046	-3.48436	-0.36043	-0.73242	-3.36518	-1.41065	0.03784	-3.30668	-1.05561	-2.5	-2.81348	-0.70158
27.3	-1.12039	-2.74268	-1.46244	-3.25595	-0.39583	-1.05323	-3.34209	-1.54887	0.04098	-2.51793	-1.13153	-2.40151	-2.75194	-1.11615
27.4	-1.11313	-3.29166	-1.46608	-2.81172	-0.33096	-1.15124	-2.92585	-1.29948	0.11101	-2.33517	-1.01514	-2.75301	-2.42434	-1.18584
27.5	-1.03385	-3.37264	-2.13131	-3.02027	-0.42043	-0.75328	-2.75676	-1.55185	0.09533	-2.31031	-0.54564	-2.25469	-2.14077	-0.62734
27.6	-0.95584	-2.97058	-1.68968	-2.83721	-0.88364	-1.42546	-2.28377	-1.71682	0.04378	-2.34395	-0.4732	-2.4178	-2.07839	-0.72246
27.7	-0.67366	-3.1428	-1.26613	-3.20397	-0.95785	-1.29263	-1.07812	-1.26672	-0.39098	-2.00294	-0.88361	-2.28661	-2.146	-0.94643
27.8	-0.76677	-2.33082	-1.67177	-2.81002	-1.29065	-0.42379	-0.95068	-1.77849	0.40645	-2.27525	0.13355	-2.17884	-2.28871	-0.73976
27.9	-1.04971	-2.21208	-1.99907	-2.78606	-1.2086	-0.5861	-1.18277	-1.34144	0.21984	-2.57379	-0.58255	-2.33346	-1.83552	-1.34359
28	-1.20367	-2.10439	-1.91782	-2.35541	-0.67847	0.22908	-0.88892	-2.03489	0.15288	-2.79954	-0.23517	-2.14865	-2.73434	-0.65908
28.1	-1.35669	-2.67936	-1.54335	-2.63443	-0.96898	0.01937	-1.13046	-1.8213	-0.03127	-4.25793	-0.61608	-2.18482	-2.81664	-0.8101
28.2	-1.65298	-2.99545	-1.61316	-2.46277	-0.74681	-0.37702	-1.19995	-2.00295	0.43312	-3.53559	-0.9305	-2.30373	-2.57978	-0.26013
28.3	-1.87044	-2.82831	-1.57606	-2.41709	-0.51635	-0.34168	-2.18149	-1.91393	-0.49949	-3.86825	-0.70165	-1.95534	-2.53084	-1.08455
28.4	-1.09835	-2.47804	-1.04906	-2.58474	-0.92764	-0.76842	-2.35052	-1.70864	0.08129	-3.65823	-0.91936	-2.08623	-2.88254	-0.59521
28.5	-1.22692	-2.36407	-1.25444	-2.16777	-0.34339	-0.48794	-2.64918	-1.37169	-0.30614	-3.52193	-0.9286	-2.31118	-2.38436	-0.94313
28.6	-1.19072	-2.1584	-1.53884	-2.19898	-0.74252	-0.57884	-2.87521	-1.92189	0.78688	-2.77684	-1.07785	-2.26824	-3.48215	-0.68691
28.7	-0.75801	-2.4378	-1.2124	-2.611	0.2434	0.12291	-2.68053	-0.92627	0.2654	-3.10501	-0.68049	-3.33524	-2.79023	-0.69254
28.8	-1.49109	-1.96595	-1.37033	-2.42148	0.27373	-0.49311	-2.7211	-1.71387	0.82176	-3.49386	-0.69753	-3.23239	-2.50643	-1.12108
28.9	-1.41407	-2.95744	-1.6021	-2.37792	0.00089899	-0.21351	-3.12506	-0.96477	-0.1002	-2.90646	-0.6885	-2.99523	-2.77143	-1.1719
29	-1.66782	-2.32381	-1.59612	-2.90046	-0.68322	0.21432	-3.55794	-1.22317	-0.37489	-3.01382	-0.8371	-3.26874	-2.45277	-0.78328
29.1	-1.87297	-3.19837	-1.60262	-2.83606	-1.2982	-0.04394	-3.84299	-1.15861	0.00979	-3.00508	-0.95362	-2.77516	-2.61985	-0.6107
29.2	-1.82954	-3.32461	-1.39405	-2.02998	-1.11553	0.22625	-3.79458	-1.06218	-0.31498	-2.85185	-0.96299	-3.02141	-2.99665	-0.90904
29.3	-2.89536	-3.74227	-1.69995	-2.29076	-1.15202	-0.0984	-4.2781	-0.888	-0.34421	-2.62158	-1.0602	-2.56337	-2.74174	-0.60914
29.4	-2.77819	-3.53594	-2.03072	-2.4925	-1.4713	-0.26054	-3.95779	-1.17685	-0.59953	-2.22569	-1.23088	-2.48529	-3.10214	-0.57649
29.5	-1.92891	-3.4135	-1.53377	-1.67989	-0.71781	-0.21867	-3.34867	-0.65819	-0.45918	-2.76616	-1.01737	-1.88487	-2.97211	-1.02248
29.6	-2.48823	-2.94913	-1.20818	-1.30343	-0.8907	0.24651	-3.32223	-1.64025	-1.05799	-3.15199	-1.00252	-2.23062	-2.4834	-0.79318
29.7	-1.6992	-2.47697	-1.56347	-1.49506	-0.57334	0.29782	-3.34681	-0.93857	-0.73652	-3.36914	-1.03707	-2.24354	-2.95835	-0.59807
29.8	-1.44967	-2.07226	-1.4246	-0.90116	0.02509	0.31197	-3.38848	-1.04681	-0.48803	-3.85531	-1.1548	-1.94012	-2.49835	-0.25247
29.9	-2.27821	-1.57598	-1.42983	-0.6137	0.10835	-0.04928	-2.57336	-1.21259	-0.3668	-3.40866	-1.01662	-1.83982	-2.45657	-0.39255
30	-1.79979	-2.27608	-2.01003	-0.94016	-0.15357	0.02639	-2.19187	-1.40191	-0.17653	-3.65349	-1.39166	-2.12638	-2.58536	-0.07454
30.1	-1.41403	-2.75621	-1.86763	-0.95823	-0.54884	0.12595	-2.41795	-1.74174	-0.36737	-3.47208	-0.94845	-2.34509	-3.09133	-0.31016
30.2	-1.65647	-2.69516	-1.35646	-1.26074	-0.97527	0.38727	-2.87588	-1.61549	-0.54812	-3.57849	-0.81231	-1.68501	-2.47827	-0.08629
30.3	-1.27864	-2.30024	-2.36983	-1.45718	0.16925	-0.05745	-2.80011	-0.91593	-0.14199	-3.65797	-0.14054	-2.07731	-2.56788	0.24746
30.4	-0.61422	-1.23754	-1.56462	-1.26685	-0.02256	-0.02608	-2.52185	-1.35918	-0.17845	-3.10408	-0.29364	-2.6002	-2.14081	0.43548
30.5	-1.44365	-1.5269	-1.6163	-1.54155	0.14418	-0.0622	-2.62313	-1.83286	0.16307	-3.26052	-0.37886	-2.69242	-1.79981	0.25158
30.6	-0.90105	-1.6077	-2.08043	-1.64124	0.32934	-0.49033	-2.90576	-1.44867	-0.17608	-3.53814	-0.95434	-2.08569	-2.28595	-0.24883
30.7	-1.20347	-1.48482	-1.8159	-1.53722	0.42384	-0.04826	-3.28649	-1.20457	-0.20365	-2.61326	-0.76626	-2.669	-2.12698	-0.57242
30.8	-1.4693	-2.35878	-1.57288	-1.57574	-0.15179	-0.61918	-3.76851	-1.43774	0.02427	-2.72259	0.14395	-2.88629	-1.97976	-0.07778
30.9	-1.27429	-2.48083	-1.48791	-1.30716	0.00603	0.00654	-3.57002	-1.70248	-0.70798	-2.46979	-0.51342	-2.60495	-1.88616	-0.08197
31	-1.7885	-2.72831	-1.62059	-1.59178	-0.18311	-0.28848	-5.0149	-1.8322	-0.6137	-2.48434	-0.89554	-2.33326	-2.30479	0.17032
31.1	-1.87884	-2.60915	-1.46381	-1.55534	-0.18114	-0.94567	-4.17271	-1.68037	-0.56284	-2.29902	-0.70514	-2.38993	-2.66202	-0.0717
31.2	-1.82465	-2.79575	-1.47865	-1.7894	-0.8279	-0.68323	-4.05623	-1.95721	-0.47963	-2.45307	-0.65224	-2.23439	-2.44538	-0.17797
31.3	-1.77814	-2.23846	-1.68014	-1.52226	-0.97801	-0.40912	-3.49599	-1.70554	0.05382	-3.01701	-0.87099	-2.21177	-2.3386	0.21663
31.4	-1.59199	-1.95675	-1.96194	-1.72187	-0.66736	-0.48321	-3.66849	-1.64397	-0.44045	-3.76812	-0.89011	-2.23706	-2.53808	-0.18676
31.5	-1.34186	-1.75627	-1.90137	-1.17346	-0.60895	-0.81634	-3.14023	-1.56789	-0.04918	-3.13954	-0.67495	-2.14397	-2.43558	-0.02204
31.6	-1.20665	-2.04972	-1.58259	-1.72299	-0.53008	-0.04204	-3.21369	-1.44494	-0.71437	-3.12352	-1.27658	-2.50665	-2.31967	0.01579
31.7	-0.82753	-1.82544	-1.38313	-1.91457	-0.90239	-0.29642	-2.89536	-1.51831	-0.38248	-2.95768	-0.03482	-2.39432	-2.99792	0.13609
31.8	-1.248	-1.61999	-0.93848	-2.10719	-0.7869	-0.10257	-2.6832	-1.512	-0.42481	-3.31688	-0.08789	-1.71627	-3.04847	-0.03433
31.9	-1.77324	-1.6787	-1.47137	-1.77578	-0.63924	-0.74931	-2.50905	-1.50633	-0.77752	-2.45425	-0.4913	-2.18231	-2.57822	0.10683
32	-1.30329	-1.50731	-1.36802	-1.9463	-0.8149	-0.26981	-2.44743	-1.56445	-0.69274	-3.21771	-0.90867	-1.49854	-2.63996	0.52898
32.1	-1.39925	-1.51574	-1.45315	-1.64853	-0.31673	-0.60069	-2.15043	-1.74274	-0.63229	-2.72927	-1.39147	-1.45401	-2.82048	0.49247
32.2	-1.83211	-1.526	-1.61563	-1.1584	-0.41663	-0.05487	-2.36865	-1.36567	-0.60279	-3.18848	-1.4218	-1.73871	-3.10975	0.87149
32.3	-1.5607	-1.50921	-1.71558	-1.76734	-0.40551	-0.45491	-2.17512	-1.49076	-0.85846	-2.54136	-0.3628	-2.23231	-2.12798	-0.13688
32.4	-1.55829	-1.50644	-1.58594	-1.83469	-0.05729	-0.46833	-2.50541	-1.30982	-0.66057	-2.31018	-1.12967	-2.50922	-1.96368	-0.13214
32.5	-1.47129	-1.40507	-1.06333	-1.91719	-0.59723	-0.53225	-3.43677	-1.81198	-1.17407	-2.24723	-0.69437	-2.85329	-2.04957	0.14982
32.6	-1.4787	-2.1539	-1.41348	-1.44307	-0.95539	-0.63628	-3.56832	-1.46569	-0.04495	-3.35707	-0.87839	-2.62789	-2.03671	0.05657
32.7	-1.24982	-1.42121	-0.9808	-1.52159	-0.6778	-1.0733	-3.65623	-1.52122	-0.11026	-3.94797	-0.57915	-1.89654	-2.04382	0.18753
32.8	-0.65941	-1.63008	-1.36066	-1.24647	-1.06376	-0.38608	-3.52126	-1.19086	-0.38408	-4.17919	-0.6299	-2.23303	-1.38982	-0.18219
32.9	-0.34975	-1.77424	-0.94479	-1.63735	-0.84384	-0.66696	-3.75014	-1.06283	-0.8607	-3.45724	-0.04337	-1.81817	-2.16025	0.08058
33	-0.19569	-2.01871	-1.32515	-1.30289	-0.36568	-0.73201	-3.98718	-1.05788	-0.876	-2.57625	-0.38917	-1.85248	-2.16618	0.25421
33.1	-0.6886	-2.13317	-1.34494	-1.20059	-0.98694	-0.59802	-3.84338	-0.57171	-1.19917	-2.47577	-0.36843	-1.76267	-1.97192	0.33149
33.2	0.28138	-2.12698	-0.89116	-1.29676	-1.01371	-1.1767	-3.70716	-0.69987	-0.81867	-2.72295	-0.05204	-2.24859	-1.83475	0.05349
33.3	-0.14573	-1.55936	-0.91449	-1.43758	-1.06164	-0.6468	-3.51724	-0.72984	-0.98164	-2.14673	-0.90063	-2.1564	-2.06908	0.13474
33.4	-0.4822	-2.06181	-1.6912	-1.40819	-0.60887	-0.55498	-3.27819	-0.44858	-1.26163	-3.08704	-0.99135	-2.26938	-2.41642	-0.10282
33.5	-0.93549	-1.83564	-1.61303	-1.49642	-0.72228	-0.4429	-2.40293	-1.1661	-0.77036	-2.5605	-0.22926	-1.73187	-2.82023	0.2499
33.6	-0.42023	-1.81194	-1.35967	-1.43033	-0.68534	-0.52927	-2.47146	-0.31759	-1.0113	-2.64527	-0.418	-1.29876	-2.30176	0.0183
33.7	-1.0979	-1.30684	-1.54187	-1.08154	-0.81712	0.01265	-2.60069	-1.42889	-0.76938	-2.63406	-0.33966	-1.47109	-2.72226	0.11374
33.8	-0.50524	-0.84089	-1.6616	-1.62345	-0.72512	-0.7233	-2.4727	-0.49619	-0.69448	-2.62725	0.17153	-1.45406	-2.20222	0.33982
33.9	-0.63755	-1.04595	-1.85385	-1.31274	-0.37784	-0.61741	-2.76269	-0.74451	-0.86663	-2.86301	-0.62693	-2.00163	-2.60636	0.20606
34	-0.88359	-1.45092	-1.55849	-1.73646	-0.36244	-0.40573	-2.13194	-0.43621	-0.46781	-3.924	-1.30448	-1.77492	-2.75299	0.615
34.1	-0.68508	-1.91391	-1.85384	-1.1958	-0.67813	-1.00491	-2.45621	0.01774	-0.85832	-4.13059	-0.24413	-2.07435	-2.67924	0.1827
34.2	-1.45027	-2.10087	-1.50511	-1.5845	-0.11047	-0.71587	-2.50009	-1.10419	-0.99263	-3.88915	-0.65205	-2.51205	-2.91051	0.33565
34.3	-0.85301	-1.56709	-1.69148	-1.24106	-0.55091	-0.51066	-2.33902	-0.26605	-0.58805	-3.8037	-1.2889	-2.3277	-2.21718	0.52751
34.4	-0.75419	-2.2624	-1.80202	-1.34621	0.14814	-0.86509	-2.72059	-0.90369	-0.95228	-4.19185	-0.83287	-2.59956	-2.87428	0.11552
34.5	-0.95407	-2.36263	-1.99097	-1.43102	-0.59474	0.03443	-3.09259	-0.60242	-0.07253	-3.65549	-1.19297	-1.62394	-3.55464	0.02943
34.6	-0.97433	-1.85324	-1.72894	-1.80792	-0.48559	-0.71682	-3.4054	-1.10538	-0.47761	-3.42771	-0.69076	-1.69187	-3.03962	-0.07177
34.7	-0.98769	-2.3296	-1.97801	-1.20016	-0.51533	-0.18619	-3.5715	-0.57333	-1.1185	-2.9182	-1.06683	-1.94793	-2.60306	0.3677
34.8	-0.53162	-1.72762	-1.60093	-1.44012	-0.60204	-0.70586	-3.99269	-1.01202	-0.17238	-2.11392	-0.8382	-1.80987	-2.46933	0.40883
34.9	-1.05038	-1.57118	-2.04357	-1.20588	-0.54648	-0.33254	-3.69771	-0.36156	-1.09392	-2.94191	-0.80615	-1.90176	-2.179	0.07569
35	-0.93187	-2.15137	-2.3146	-1.16469	-0.83668	-0.67432	-3.54836	-0.55216	-0.83948	-2.58141	-0.25344	-1.87229	-2.62678	0.16814
35.1	-0.88336	-1.91041	-2.63741	-1.4388	-0.61127	-0.38318	-3.42081	-0.82829	-1.21811	-2.35975	-0.36705	-1.94112	-2.70813	0.42409
35.2	0.25673	-2.06702	-2.76795	-1.51073	-0.54463	-0.58873	-3.3752	-0.50601	-0.60237	-2.48196	-0.38615	-1.64771	-2.19097	-0.21034
35.3	-0.22032	-2.43841	-2.44778	-1.14394	-0.76899	-0.56586	-2.75992	-0.75516	-0.49412	-2.67813	0.23792	-1.7125	-2.52832	0.01631
35.4	0.15506	-1.83557	-2.18955	-1.35646	-0.2167	-1.3267	-2.05714	-1.05841	-0.32179	-2.07986	-0.34595	-1.25494	-1.81496	0.00878
35.5	-0.07855	-1.58906	-2.3227	-1.16699	-0.04485	-0.52926	-2.89756	-0.72371	-0.29119	-2.28855	0.21563	-2.00148	-2.6877	0.07962
35.6	-0.45653	-1.70452	-2.40988	-2.05184	-0.15633	-0.90092	-2.08533	-0.9096	-0.3938	-3.0936	0.36424	-1.87468	-2.43533	0.35387
35.7	-0.29004	-1.82792	-1.96351	-1.51444	-0.64783	-0.61961	-1.77975	-1.02762	-0.32782	-3.69243	-0.36878	-1.73169	-2.58384	-0.36182
35.8	-0.88166	-1.51071	-2.53738	-0.96067	0.03046	-0.40854	-2.0977	-0.95392	0.00856	-3.63166	-0.15018	-1.49153	-2.76767	0.16827
35.9	-0.71314	-2.72981	-2.08761	-1.33391	-0.99229	-0.45734	-1.61755	-1.32255	-0.90729	-2.28614	0.08707	-1.72743	-2.53257	0.08809
36	-1.07316	-3.28464	-1.67382	-0.92287	-0.72837	-0.37348	-1.36142	-1.30865	0.2193	-3.02968	-0.32337	-1.18097	-2.94793	0.01997
36.1	-0.7821	-2.75319	-2.15248	-0.84258	-1.30721	-0.50352	-1.9265	-1.89499	-0.50448	-3.30196	-0.3883	-1.7146	-2.18785	0.07979
36.2	-0.07578	-2.29706	-2.1427	-0.99874	-1.17129	0.23348	-2.26487	-0.89273	-0.86982	-2.89995	-1.14504	-2.23744	-2.43536	0.52833
36.3	-0.68289	-2.07789	-1.64001	-1.07421	-0.97388	-0.13166	-2.8987	-1.10248	-0.75741	-2.77563	-0.8263	-1.70275	-1.93687	0.50631
36.4	-0.38271	-2.50635	-1.42039	-1.07099	-1.49035	0.21642	-3.20256	-0.95251	-0.61058	-2.97062	-0.12723	-1.67345	-2.89546	0.45788
36.5	-0.41118	-2.09112	-1.29153	-1.10937	-1.44353	-0.48081	-3.62879	-0.79841	-0.83814	-2.32464	-0.83687	-1.55211	-2.43954	0.25295
36.6	-0.07268	-1.42928	-1.71545	-0.96736	-0.73317	0.05472	-3.21214	-1.2034	-1.00335	-2.74666	-0.49709	-1.39481	-3.01076	0.61525
36.7	-0.54236	-1.51858	-1.54791	-1.27937	-0.72717	-0.13295	-2.85078	-0.83486	-0.89012	-2.3533	-0.43136	-1.28246	-2.33288	0.66474
36.8	-0.66052	-1.95471	-2.02257	-0.75168	-0.2398	0.01058	-3.5524	-1.17095	-0.23379	-2.43514	-0.44877	-1.65187	-2.75219	0.52043
36.9	-1.25696	-1.96631	-1.81488	-0.32578	-1.02169	-0.48562	-3.75253	-0.88451	-0.64355	-2.23703	-0.12374	-1.09874	-2.71409	0.71815
37	-0.77884	-1.60447	-1.28207	-1.40456	-1.06764	-0.0544	-3.58163	-1.02102	0.14491	-2.31546	0.13555	-1.4684	-2.65657	0.5113
37.1	-1.19603	-1.83114	-1.87444	-1.3979	-1.32452	-0.65573	-3.421	-0.81786	-0.223	-2.20804	-0.34166	-2.00528	-2.14134	0.42944
37.2	-1.75995	-1.68762	-1.94764	-1.50283	-1.06922	-0.59185	-2.85303	-0.05628	-0.14318	-2.69354	-0.01539	-2.15728	-2.57859	0.45028
37.3	-1.08358	-1.46123	-1.51259	-1.90826	-0.5875	-0.63067	-2.64236	-0.16126	-0.63459	-3.59958	0.19142	-1.83661	-3.02131	0.29256
37.4	-0.9641	-1.25311	-1.9323	-1.77308	-0.30875	-0.08334	-2.22405	-0.95293	-0.60151	-4.06696	0.11206	-2.13118	-2.53382	0.58289
37.5	-1.27845	-0.95816	-1.76124	-1.23025	-0.48899	0.21565	-2.37292	-0.47071	0.08593	-3.10303	0.36271	-1.42155	-2.47927	0.20351
37.6	-0.94121	-2.06763	-1.67525	-1.64271	-0.7059	-0.60535	-2.09919	0.67708	-0.89895	-2.07203	-0.02847	-1.64956	-2.41604	-0.03197
37.7	-0.87791	-2.41181	-1.28456	-1.40196	-0.76367	-0.23518	-1.84088	0.51023	-0.73521	-2.60831	-0.03921	-1.57154	-2.5484	0.23553
37.8	-0.64556	-2.11879	-2.10789	-1.79346	-0.77622	-0.10144	-1.94532	0.32351	-0.61876	-2.48928	-0.04571	-1.89977	-2.58947	0.53442
37.9	-0.63042	-3.00056	-1.7024	-1.57582	-0.82671	-0.06058	-1.95602	0.37263	-0.35085	-2.06027	-0.48696	-1.59464	-2.17889	0.70321
38	-0.64899	-3.01757	-1.29516	-1.45135	-1.01771	-0.21602	-2.96787	0.69532	-0.58443	-2.45117	-0.29161	-1.79466	-2.50989	0.25077
38.1	-0.34065	-2.25166	-1.3662	-1.50442	-0.78995	-0.17679	-2.81132	0.10104	-0.75201	-2.30084	-0.71857	-1.28183	-2.26744	0.44606
38.2	-0.66117	-2.08238	-1.47151	-1.41697	-1.16128	-0.32719	-3.10572	0.32583	-0.09029	-2.36595	-0.90008	-1.12027	-2.0172	0.06839
38.3	-0.23725	-1.85071	-1.51126	-1.56765	-0.37403	-0.07286	-3.14123	0.02357	-0.17935	-3.1826	-1.4623	-1.02558	-2.44494	0.52236
38.4	-0.41242	-1.48515	-1.55463	-1.19836	-0.54556	-0.41043	-3.63899	0.14122	-0.000288984	-3.28594	-1.01837	-0.9771	-2.10232	0.11667
38.5	-0.43287	-1.51607	-1.59231	-1.47785	-0.49917	0.09237	-3.31417	-0.29322	-0.49172	-3.41279	-0.46171	-1.73302	-1.24665	0.20923
38.6	0.15664	-2.15403	-1.47053	-1.26893	-0.66428	-0.24505	-3.87961	0.03283	-0.25388	-2.38851	-1.45891	-1.52072	-2.16357	0.38802
38.7	-0.09843	-1.79467	-1.17531	-1.13717	-0.92925	-0.29129	-3.07315	-0.62874	-0.18458	-2.49062	-0.48061	-1.79746	-2.05454	0.65847
38.8	-0.38977	-1.59476	-1.47644	-0.35279	-0.81686	-0.12883	-3.47368	-1.18313	-0.22959	-2.76108	-0.59999	-2.25409	-2.57115	0.46409
38.9	-0.63984	-1.67993	-1.76588	-0.94845	-1.32816	-0.49151	-2.76893	-1.0495	-0.36207	-2.18975	-0.45922	-1.89612	-2.15252	0.75037
39	-0.92934	-1.72721	-1.33754	-1.13972	-0.37101	-0.61177	-2.732	-1.22702	-0.30335	-2.20028	-0.77942	-1.7254	-2.36577	0.15195
39.1	-0.03151	-1.86592	-1.56583	-1.01197	-0.90366	-0.66126	-2.65826	-1.03423	-0.53109	-2.32963	-1.05767	-1.98266	-3.04774	0.63442
39.2	-0.29464	-2.3909	-1.5912	-1.80948	-0.30372	-0.32321	-1.95134	-1.17676	-0.83055	-2.68933	-1.12766	-1.65172	-2.84317	0.52757
39.3	-0.47261	-3.08872	-1.5137	-1.39791	-0.52557	-0.54539	-1.92958	-1.32839	-0.51172	-2.10216	-1.06901	-1.31721	-2.49751	0.27935
39.4	-0.88471	-3.22145	-1.24284	-1.20385	-1.0325	-0.64728	-1.86068	-1.08386	-0.55507	-2.14952	-0.93383	-1.64658	-2.24262	-0.15202
39.5	-0.16094	-3.09223	-1.24393	-0.64157	-0.61472	-0.56617	-2.42597	-0.58218	-0.35404	-2.12537	-1.27873	-1.48498	-2.30128	0.33952
39.6	-0.76382	-2.60211	-1.50663	-1.36124	-0.71129	-0.67756	0.59905	-0.24827	-0.74975	-2.1835	-0.92299	-1.52726	-1.853	0.11972
39.7	-1.23037	-1.86764	-2.21904	-1.33159	-1.04462	-0.2996	-0.15191	-0.12288	-0.36242	-2.03196	-0.72369	-1.19167	-1.69211	0.30871
39.8	-0.77018	-1.49205	-1.66933	-0.99613	-0.71746	-0.63784	-1.83601	0.06005	-0.58455	-2.62512	-0.72152	-1.85797	-2.28123	0.40456
39.9	-1.28497	-1.35943	-1.75448	-0.94749	-0.31757	0.11967	-2.37281	-0.2593	-0.46401	-3.03246	-0.11986	-1.1956	-2.15017	0.00667
40	-1.40697	-1.53842	-1.95602	-1.31716	-0.73356	-0.45775	-2.65685	-0.56475	-0.71446	-4.15754	-0.49214	-0.97379	-1.9594	0.2511
40.1	-1.01766	-1.64994	-1.6834	-0.6166	-0.62201	-0.12888	-2.90966	-0.80942	0.10979	-2.66541	-0.55569	-1.31179	-2.01819	0.62287
40.2	-1.22658	-1.37018	-1.82566	-1.29566	-1.22599	-0.53859	-3.31567	-0.28181	-0.15936	-2.67082	-0.64178	-1.89715	-2.04396	0.21948
40.3	-1.0029	-1.09266	-1.66766	-0.99285	-0.94947	-0.12159	-3.36116	-0.65454	-0.65241	-2.43328	-0.15457	-1.31705	-2.99938	0.04903
40.4	-0.53811	-1.18147	-1.72995	-1.23443	-0.49199	-0.40276	-3.5829	-1.05344	-0.52639	-2.78718	-0.40812	-2.30355	-2.28789	-0.02614
40.5	-0.49668	-1.31389	-1.66083	-1.36952	-0.79827	-0.09723	-3.85964	-1.00469	-0.08031	-2.32384	0.21813	-1.60347	-2.53994	0.34772
40.6	-1.33179	-0.76913	-1.46885	-0.73269	-1.00283	-0.22216	-4.0757	-0.70331	-0.35619	-2.36417	-0.00756	-2.30831	-2.14396	0.26904
40.7	-0.16673	-0.90668	-1.27509	-1.39323	-0.76903	-0.66619	-3.35193	-0.23056	-0.56377	-1.98883	-0.0438	-2.11197	-2.07755	0.18044
40.8	-0.94723	-1.70667	-1.48659	-1.35034	-0.90382	0.01477	-3.44676	0.08422	-0.23404	-1.89664	-0.1109	-1.52121	-2.43586	0.56768
40.9	-0.51626	-1.72362	-1.58725	-1.51399	-1.26546	-0.37187	-2.88893	-0.35825	-0.66278	-2.53849	0.10829	-1.94509	-2.23601	-0.20441
41	-0.38694	-2.49622	-1.18191	-1.67255	-0.85215	-0.71827	-2.51772	0.06816	-0.57562	-1.99378	-0.61076	-0.95319	-1.9733	0.34572
41.1	-0.16106	-2.577	-1.38334	-1.17875	-0.96254	-0.3621	-2.15737	-0.53643	-0.28444	-2.21792	-0.40931	-1.69597	-2.1929	0.29681
41.2	0.12565	-2.06987	-1.50565	-1.61223	-0.97741	-0.14558	-2.00749	-0.13615	-0.19088	-1.52003	-0.54049	-1.56366	-1.99246	0.55615
41.3	-0.62091	-1.81684	-1.25066	-1.15811	-0.92395	-0.28616	-2.23118	-0.07815	-0.09213	-2.76515	0.11481	-1.73967	-2.30397	0.05603
41.4	-0.11243	-1.13391	-1.27263	-1.27267	-0.90229	-0.57074	-1.91506	-0.35961	-0.07941	-3.62869	-0.22232	-1.25112	-2.59506	0.65458
41.5	-0.0885	-1.03445	-1.75023	-1.02152	-0.39515	-0.28939	-2.12292	-0.65184	-0.50175	-3.78275	-0.16372	-1.31711	-2.88904	-0.01272
41.6	-0.02141	-1.01944	-2.03594	-1.23614	-0.55642	-0.07756	-1.58153	-0.27932	0.00422	-2.62917	-0.56598	-1.16576	-2.20844	-0.14828
41.7	0.12559	-1.76783	-1.49445	-1.74174	-0.73328	-0.19021	-2.26314	0.26627	0.05478	-2.13679	-0.15359	-1.15948	-2.29232	0.13517
41.8	0.67926	-1.38372	-1.61979	-1.68089	-0.84358	-0.33725	-2.17957	0.02563	-0.11455	-2.31948	0.08974	-1.53352	-2.45793	0.41457
41.9	0.04353	-1.18965	-1.46735	-1.49111	-0.83386	-0.59939	-2.45014	-0.20178	-0.59207	-2.53813	0.15433	-1.26298	-2.47451	0.5069
42	0.08273	-1.7118	-1.34947	-0.86488	-1.12912	-0.51583	-2.60244	0.000425665	-0.68733	-2.37049	-0.07686	-1.4462	-3.20564	-0.04365
42.1	-0.56725	-2.02968	-1.28519	-0.30163	-0.46224	-0.09707	-2.94363	-0.09201	-0.93094	-2.77225	-0.11066	-2.07499	-3.00634	0.40622
42.2	-0.40528	-1.88009	-1.01251	-0.10451	-0.62786	-0.36177	-3.01247	-0.36402	-0.35174	-2.15844	-0.13363	-1.84287	-3.01054	0.10424
42.3	-0.0616	-1.54622	-1.10957	-0.13036	-1.24591	-0.27042	-3.21754	0.0077	-0.60193	-2.07811	-0.39666	-2.36185	-2.50926	0.6035
42.4	-0.48904	-1.30121	-1.23003	-0.60202	-1.54216	-0.77601	-3.73626	-0.09482	-0.39397	-2.38956	0.3062	-1.53232	-3.08162	0.30808
42.5	-0.72267	-1.61769	-1.55789	-1.49116	-1.36798	-0.64477	-3.3612	-0.07973	-0.48411	-1.89513	0.11456	-1.91343	-2.53194	0.22216
42.6	-0.59077	-2.15192	-1.34198	-1.44133	-1.3172	-0.27718	-3.08668	-0.14965	-0.76051	-2.24475	0.09449	-1.60825	-2.52872	0.56724
42.7	-0.50166	-2.07165	-1.34947	-1.00485	-1.13249	-0.33487	-3.48315	-0.70619	-0.511	-2.19378	-0.10614	-1.36719	-2.70202	0.72604
42.8	-0.38693	-2.70177	-1.62508	-0.82059	-1.67532	-0.13889	-3.22043	-0.5109	-0.88863	-1.99373	0.35441	-1.51452	-2.65304	0.75236
42.9	-0.74118	-2.49626	-0.92453	-1.10014	-2.12116	-0.53734	-2.58749	-0.27614	-0.53922	-2.20969	0.00544	-1.44884	-2.21464	0.32227
43	-0.51046	-2.44033	-1.34544	-1.20859	-1.69159	-0.65667	-2.18816	-0.85832	-1.00959	-3.15426	0.00432	-1.49374	-2.53858	0.07888
43.1	-0.31461	-2.45389	-1.00982	-1.26478	-1.37292	-0.20472	-2.03656	-0.7676	-1.14211	-3.21604	-0.23823	-1.13384	-2.16606	0.59402
43.2	0.80442	-1.69521	-1.43473	-0.60854	-0.55214	-0.80627	-2.21933	-0.8043	-0.69445	-2.75932	-0.37593	-1.33576	-2.26051	0.19119
43.3	0.14652	-1.46374	-1.72682	-1.11144	-0.83611	-0.20356	-1.9663	-1.21267	-0.62009	-2.57283	-0.79657	-0.55965	-2.31529	0.20714
43.4	-0.05156	-1.49985	-1.78225	-0.94516	-0.6546	0.15273	-1.52138	-0.81958	-0.67403	-2.07584	-0.2454	-0.88092	-1.98317	0.34149
43.5	-0.07665	-1.55055	-1.34705	-1.30062	-0.63587	-0.03611	-1.82722	-0.72293	-0.40771	-2.66693	-0.59515	-1.02257	-1.994	0.29337
43.6	-0.34379	-1.32199	-1.45834	-1.00882	-0.64631	-0.33489	-1.76864	-0.88651	-0.76434	-2.16481	-0.63721	-1.76973	-2.20417	0.08829
43.7	-0.76972	-1.42543	-1.21146	-1.17763	-0.59013	-0.47285	-1.97734	-0.88486	-0.13621	-3.3627	-0.35822	-1.49251	-1.90783	0.0688
43.8	-0.52527	-1.73977	-0.93261	-1.46274	-0.58464	-0.41171	-2.25746	-1.09162	-0.7789	-2.5804	0.12314	-1.49862	-2.09427	-0.16981
43.9	-0.5151	-1.96049	-1.18142	-1.38552	-0.53895	0.25733	-2.38263	-1.03946	-0.35108	-2.59075	-0.39077	-2.0462	-2.32819	0.08616
44	-0.29773	-1.26022	-1.51272	-1.6764	-0.57737	-0.585	-2.29267	-0.39963	-0.25707	-2.84756	-0.11018	-1.7922	-2.03027	0.64072
44.1	-0.37114	-1.62272	-1.02396	-0.95192	-0.90355	-0.30308	-2.63378	-0.84592	-0.66585	-1.97167	0.12189	-1.97258	-1.81436	0.39237
44.2	-0.65547	-0.64369	-1.87282	-1.49704	-0.86626	-0.60573	-3.08223	-1.09627	-0.7256	-2.4202	-0.52366	-1.8612	-2.0387	0.47364
44.3	-0.43548	-0.87116	-1.14125	-1.40837	-0.76272	-0.52778	-3.2634	-0.91372	-0.47908	-1.81681	-0.363	-1.35476	-1.96722	0.2778
44.4	-0.66429	-1.53478	-1.21142	-0.89092	-0.52915	-0.527	-3.4119	-1.17797	-0.4623	-1.67083	-0.32256	-1.60894	-1.96757	1.02283
44.5	-0.34913	-1.69487	-1.06235	-1.4305	-0.93595	-0.5726	-3.42275	-1.04262	-0.77436	-1.51728	-0.39428	-1.47641	-1.97749	0.42504
44.6	-0.35681	-1.90333	-1.46833	-1.12726	-0.66677	-0.78336	-3.80935	-1.1298	-0.2422	-2.9989	-0.10795	-1.22473	-2.42719	0.79044
44.7	-0.47423	-2.19476	-1.40826	-1.13536	-1.11851	-0.000578488	-3.64308	-1.17431	-0.77328	-3.48139	-0.24695	-1.3257	-2.41751	0.16232
44.8	-0.46724	-2.06307	-1.20077	-1.32892	-0.95716	-0.48978	-2.99615	-0.94414	-0.19028	-2.84723	0.07109	-1.3103	-1.81998	0.69795
44.9	-0.39296	-2.33556	-1.1309	-1.15563	-1.09824	-0.08285	-2.55177	-0.79308	-0.15786	-1.85399	0.0936	-1.29342	-1.94206	0.58549
45	0.04027	-1.44316	-1.27148	-1.47756	-0.77339	-0.25079	-2.25324	-1.01927	-0.61469	-2.47624	-0.00187	-0.4713	-2.53965	0.57676
45.1	-0.47804	-1.37085	-1.12828	-1.08878	-1.56608	-0.30618	-2.1051	-1.16508	-0.69119	-2.63602	-0.38941	-0.88636	-2.61193	0.16936
45.2	-0.37177	-1.36907	-0.60358	-1.04089	-1.36733	-0.8506	-1.89169	-1.07278	-0.49893	-2.85014	0.20809	-0.43668	-1.844	0.44113
45.3	-0.5177	-1.3331	-1.38945	-1.48439	-1.12805	-0.09461	-2.12337	-0.84686	-0.30785	-2.15261	0.20905	-0.72698	-2.73885	0.37496
45.4	-0.80766	-1.51362	-0.78383	-1.42843	-1.45042	-0.62883	-2.00427	-0.77432	-0.60469	-2.17636	0.39954	-1.67698	-2.28058	0.14272
45.5	-0.29572	-1.96884	-1.30719	-1.77745	-0.8293	-0.03009	-1.8618	-0.87344	-0.07237	-2.36729	-0.05543	-1.74888	-2.47031	-0.15046
45.6	-0.43382	-1.54532	-1.06135	-1.9609	-0.79057	-0.28864	-1.96639	-0.83387	-0.51851	-2.00503	0.2412	-1.97598	-2.27955	0.22667
45.7	-0.56834	-1.16702	-1.13568	-1.24861	-1.0321	-0.51903	-1.89225	-0.78337	-0.36686	-2.04269	-0.25742	-1.8459	-1.84567	0.78823
45.8	-0.55001	-1.51159	-0.91493	-1.06598	-0.80487	-0.43416	-2.4036	-1.55026	-0.54941	-1.59669	0.26895	-1.04049	-2.13215	-0.42743
45.9	-0.56975	-0.70866	-1.27248	-1.60792	-0.74099	-0.26647	-2.31197	-0.78737	-0.86431	-2.0505	0.44868	-1.18588	-1.89343	0.21701
46	-1.03467	-1.26824	-1.17947	-1.61143	-0.7412	-0.69513	-2.35547	-0.97315	-0.49652	-2.53045	-0.10249	-1.10763	-2.03224	0.01091
46.1	-0.75302	-1.13189	-1.08167	-1.41255	-0.77166	-0.04325	-2.77362	-0.74318	-0.21616	-3.15768	-0.38304	-1.32416	-2.11369	0.20449
46.2	-0.69068	-1.58027	-1.10104	-1.33515	-1.09761	-0.16502	-2.95438	-0.25787	-0.38224	-3.05323	-0.00757	-1.4546	-1.66084	-0.17433
46.3	-0.84992	-1.75409	-1.21241	-1.3104	-0.69576	-0.72301	-2.86992	-0.72307	-0.48785	-3.05865	-0.000658669	-1.50118	-2.03496	-0.00638
46.4	-0.60363	-1.97178	-1.13879	-1.6444	-0.60034	-0.14778	-2.56244	-0.634	0.03469	-3.32871	-0.53564	-1.49397	-1.99387	-0.16063
46.5	-1.17973	-2.36256	-1.02015	-1.23708	-0.18086	-0.43189	-2.96796	-0.41629	-0.5841	-3.61821	0.04695	-1.09731	-1.9428	0.34272
46.6	-0.96291	-1.96466	-1.49765	-0.96323	-0.28741	-0.84718	-3.0369	-1.06131	-0.15459	-2.84599	-0.74142	-0.73072	-2.05314	0.08148
46.7	-0.93117	-1.98977	-1.02271	-1.30455	-0.62182	-0.78164	-3.13727	-0.39999	-0.05417	-2.53917	-0.22521	-0.95593	-1.37272	0.39425
46.8	-0.82704	-1.44178	-0.87643	-1.5054	-0.97299	-0.57	-3.33937	-0.72055	-0.50784	-2.73321	-0.36419	-0.67871	-2.59528	0.65293
46.9	-1.02567	-1.34202	-2.0661	-1.7939	-1.12826	0.01054	-3.11129	-0.96831	-0.2195	-2.35024	-0.20562	-0.98559	-1.989	0.72024
47	-0.4514	-1.87675	-1.84907	-1.09868	-0.95334	-0.23216	-2.81735	-1.62094	-0.01911	-2.33097	0.11152	-1.72105	-1.98943	0.34797
47.1	-0.21056	-1.29338	-1.4895	-1.47083	-0.77738	-0.20659	-3.0947	-0.82566	-0.40806	-2.76143	-0.3591	-1.97892	-2.41943	0.43542
47.2	-0.57126	-1.45775	-1.48046	-1.47365	-1.22451	-0.55057	-1.18175	-1.37082	-0.11158	-1.67646	-0.97444	-1.14154	-1.65489	0.43968
47.3	0.14447	-1.25137	-1.46251	-1.44829	-1.14316	-0.63938	-0.33431	-1.12406	-0.00369	-2.16493	-0.02909	-1.7847	-2.30526	0.69632
47.4	-0.48577	-1.63634	-1.86901	-1.53321	-0.74123	-0.00537	-1.80109	-0.88282	-0.1532	-1.56906	0.00246	-1.79532	-2.45743	0.41229
47.5	-0.63881	-1.43439	-1.13005	-1.26145	-1.09845	-0.62221	-1.55671	-0.64986	-0.64425	-1.49772	-0.55326	-1.67195	-2.07294	0.36839
47.6	-0.66854	-1.46616	-2.0242	-1.27544	-0.82183	-0.62534	-1.76159	-1.03463	-0.22577	-1.77552	0.26128	-1.38433	-1.98769	0.29124
47.7	-0.67362	-0.82453	-1.59312	-1.25554	-1.11654	-0.24535	-1.7519	-1.15957	-0.70185	-2.15629	-0.00432	-0.94124	-2.43232	0.33848
47.8	-1.1137	-0.6167	-1.73683	-1.49297	-0.37324	-0.43927	-0.93576	-1.21664	-0.45725	-2.44782	-0.40761	-0.98185	-2.53048	0.92263
47.9	-0.8024	-1.58051	-1.41408	-1.38781	-0.68603	-0.56865	-1.6494	-1.0745	-0.57167	-2.92821	-0.217	-1.28455	-2.13954	0.26565
48	-1.27375	-1.95753	-1.10792	-1.42244	-0.65255	-1.18405	-1.62617	-0.67562	-0.51186	-2.91353	-0.24313	-0.74018	-2.55301	-0.13544
48.1	-1.28619	-2.32207	-0.97599	-1.71866	-0.8872	-0.37687	-1.8116	-0.38701	-0.64407	-2.62348	0.11955	-1.19203	-2.33582	-0.15786
48.2	-1.97056	-2.3217	-0.68305	-1.72441	-0.78154	-0.30721	-2.10667	-1.50097	-0.55445	-2.7966	-0.0011	-0.73524	-2.75166	0.17643
48.3	-2.72353	-2.14549	-1.09441	-1.42932	-0.84342	-0.22699	-2.52948	-1.17975	-0.91782	-2.23573	0.12756	-0.70941	-2.21452	0.24106
48.4	-1.82551	-2.20746	-0.68281	-1.70973	-0.74722	-0.6184	-2.72013	-0.63575	-0.73053	-1.68685	-0.24374	-0.77985	-2.43954	-0.01125
48.5	-1.8788	-1.68409	-1.64575	-1.722	-0.67734	-0.49051	-2.45515	-0.73196	-1.25055	-2.46647	-0.16561	-0.56695	-2.55158	0.42215
48.6	-2.08176	-1.26048	-1.5753	-1.46414	-0.74865	-0.55721	-3.00818	-0.41514	-0.72215	-2.43169	-0.06783	-1.72183	-2.44902	0.19927
48.7	-1.58203	-1.75377	-1.28027	-1.15937	-0.68056	-0.20042	-3.29549	-0.67718	-0.41095	-1.98459	0.27091	-1.14806	-2.14202	0.52033
48.8	-1.19159	-1.21327	-1.12523	-1.3536	-0.8536	0.05526	-3.30704	-0.83452	-0.38744	-1.93297	0.49556	-1.86156	-1.90953	0.0807
48.9	-1.19331	-0.95819	-1.09425	-1.32671	-1.06455	-0.45429	-2.9743	-1.03264	-0.23389	-1.93608	-0.15979	-1.54831	-2.5903	0.5019
49	-0.83243	-1.48793	-1.02424	-1.83613	-0.98596	-0.23966	-2.96837	-0.57154	-0.47674	-1.64358	-0.04141	-1.7027	-2.01737	0.12826
49.1	-0.75924	-1.38874	-1.13141	-2.3101	-0.85392	-0.414	-2.45299	-0.69311	-0.62536	-1.87017	-0.20167	-1.4533	-1.90896	0.53522
49.2	-0.88258	-1.49595	-1.50642	-1.78673	-0.84408	-0.18277	-2.742	-0.70285	-0.59721	-1.8144	0.07686	-0.92807	-2.14945	0.53743
49.3	-0.51418	-1.70587	-1.66159	-1.56249	-0.64162	-0.70034	-2.40073	-0.56978	-0.72466	-1.55845	0.20205	-1.60689	-2.02325	0.05843
49.4	0.39152	-1.17755	-1.26201	-1.56991	-1.26615	-0.48809	-2.21075	-0.97897	-0.70475	-2.31214	0.03446	-1.57221	-2.40247	0.43211
49.5	-0.28497	-1.2675	-0.56556	-1.787	-0.82698	-0.76157	-2.10064	-1.21836	-0.17258	-3.14865	-0.43733	-0.75102	-2.05789	0.2905
49.6	-0.23079	-0.86749	-1.38924	-1.68091	-1.07155	-0.70955	-1.39032	-0.67113	-0.34625	-3.28585	-0.17426	-0.91698	-1.55937	0.30781
49.7	-0.49516	-1.22071	-1.76138	-1.87819	-1.28325	-0.29568	-1.78691	-0.54228	-0.00671	-2.80418	-0.31439	-1.26803	-1.12438	0.42295
49.8	-0.36614	-1.56391	-1.62578	-1.66927	-0.34529	-0.38578	-1.32934	-0.9072	-0.17302	-2.2148	-0.70527	-1.06734	-2.0732	0.38789
49.9	-0.26714	-2.26463	-1.30767	-2.13659	-0.68449	-0.03636	-1.38544	-0.55723	-0.38801	-2.99111	-0.35447	-1.05908	-1.737	0.78293
50	0.1621	-2.47417	-0.78642	-1.67093	-0.6057	-0.13964	-1.15995	-0.67516	-0.79197	-2.2218	-0.3159	-0.67104	-2.06157	0.14162
50.1	-0.15365	-2.2158	-1.11407	-1.63983	-1.16085	-0.72703	-2.39827	-0.87032	-0.30046	-1.98639	-0.48787	-0.99518	-1.84594	0.35441
50.2	-0.60471	-1.85184	-0.71528	-1.31871	-0.76347	-0.41691	-1.73994	-0.99393	-0.54515	-2.90973	-0.47078	-0.47417	-1.74333	0.50509
50.3	-1.0854	-1.20178	-0.60241	-1.25368	-1.11357	-0.10891	-2.19468	-0.72069	-0.64264	-2.18745	-0.43612	-1.34517	-1.66177	-0.07038
50.4	-0.96876	-1.38248	-0.75655	-1.39775	-0.70191	-0.32641	-2.78934	-1.06464	-0.22112	-2.25228	0.0166	-0.90237	-2.28566	0.57345
50.5	-0.95432	-1.59853	-1.2592	-1.36181	-0.91599	-0.8299	-2.67397	-0.96544	-0.31494	-1.68235	-0.96379	-1.24872	-2.0506	0.75192
50.6	-1.24469	-1.30084	-1.62528	-1.42746	-0.95175	-1.0428	-2.86169	-0.53655	-0.62096	-2.17243	0.14761	-1.56709	-2.1173	0.45142
50.7	-0.99399	-1.02333	-1.16767	-1.74618	-0.90104	-0.84368	-2.68132	-0.57715	-0.76862	-1.95979	0.03689	-1.36317	-2.15035	0.55526
50.8	-1.5309	-0.85646	-1.73238	-1.2494	-1.00758	-0.74423	-2.6351	-0.82828	-0.66421	-1.92753	-0.04234	-1.25885	-1.64675	0.42835
50.9	-1.04588	-0.75626	-1.60128	-1.10583	-0.38241	-0.75672	-2.66188	-1.12544	-0.13578	-1.30103	0.40482	-1.61852	-1.73898	0.36285
51	-0.98301	-1.80034	-1.31614	-1.42116	-1.45314	-0.34348	-2.60973	-0.84782	-0.37929	-2.09605	0.13571	-0.9165	-1.72686	0.77005
51.1	-1.36636	-1.19093	-1.84333	-1.49146	-0.84698	-0.51171	-2.72485	-0.26302	-0.66108	-1.50845	-0.14153	-1.21369	-2.5298	0.37975
51.2	-1.68364	-0.96073	-1.25059	-1.69991	-1.08661	-0.79269	-2.55164	-0.2106	-0.75071	-1.8335	0.35079	-1.20132	-2.54794	0.86439
51.3	-1.10706	-0.86279	-0.49048	-1.85736	-0.71029	-0.50702	-2.38508	-0.38463	-0.07962	-2.4319	0.38825	-0.67766	-2.11928	-0.11375
51.4	-1.31582	-0.8406	-1.37253	-1.84528	-1.11691	-0.16284	-1.36753	-0.763	-0.18757	-3.23888	-0.03166	-1.43606	-2.08938	0.84283
51.5	-1.20523	-1.55292	-0.64577	-1.71393	-1.28569	-0.63779	-1.35568	-0.4204	-0.36543	-2.09175	0.61572	-1.5337	-2.26889	0.37415
51.6	-0.848	-1.61378	-1.33614	-1.61567	-1.2338	-0.8976	-1.82792	-0.80826	-0.27192	-2.25931	-0.00744	-1.50252	-1.73182	0.36863
51.7	-0.50379	-2.29091	-0.83866	-1.5499	-1.30126	-0.62048	-1.28729	-0.33633	-0.1626	-2.49248	0.14907	-0.84771	-2.10363	0.50607
51.8	-0.63393	-1.65923	-1.18157	-1.78288	-1.38402	-0.47946	-1.50937	-0.72325	-0.35995	-2.2476	0.2228	-1.15513	-2.02995	0.405
51.9	-0.07251	-2.10588	-1.49381	-1.59201	-1.21623	-0.33588	-1.33164	-0.91756	-0.41754	-2.32168	-0.35121	-0.18684	-2.28637	0.49749
52	-0.19613	-1.19603	-1.26763	-1.84048	-1.0981	-0.83175	-1.2041	-0.79859	-0.58867	-1.63159	-0.16473	-0.23154	-2.05858	0.64816
52.1	-0.44148	-1.49959	-1.45143	-1.21887	-1.08264	-0.87204	-0.87138	0.0581	-0.25081	-1.62047	-0.30903	-1.376	-1.90588	0.41837
52.2	-0.5659	-1.36392	-0.66436	-1.18352	-0.80842	-0.88516	-1.1848	-0.34976	-0.51773	-1.5636	-0.55147	-1.35825	-1.37983	0.60886
52.3	-0.94051	-1.38394	-0.95767	-0.93963	-1.27053	-0.90913	-2.22209	-0.99204	-0.15474	-2.04336	-0.57695	-1.78228	-1.99738	0.27124
52.4	-0.13228	-1.60349	-1.1041	-1.58253	-0.83414	-0.69346	-1.95105	-0.84829	-0.33446	-1.79041	-0.1871	-1.73056	-1.80644	0.05762
52.5	-0.92729	-1.05874	-0.73505	-0.97832	-1.08237	-0.87295	-2.71741	-1.00477	-0.35102	-1.82242	-0.12272	-1.23558	-1.71695	0.80112
52.6	-0.55734	-1.27376	-1.3135	-1.18776	-0.58153	-0.76805	-2.41517	-0.33186	-0.17953	-2.00988	-0.38955	-1.41453	-1.60692	0.07016
52.7	-0.5717	-1.57143	-1.06194	-1.35264	-0.77387	-0.46379	-2.8194	-1.07949	-0.29216	-1.67687	-0.35121	-1.18572	-2.22527	0.09565
52.8	-0.3529	-0.76268	-1.37348	-1.23328	-0.55966	-0.88411	-3.08829	-0.36555	-0.20467	-1.80005	-0.76278	-1.46213	-2.10225	0.27559
52.9	-0.41055	-0.66801	-1.27211	-1.72282	-0.39885	-0.44549	-3.40848	-0.69938	0.20915	-1.74809	-0.27606	-1.05289	-2.39436	-0.1253
53	-0.23118	-0.96945	-1.35838	-1.75399	-0.43625	-0.73394	-3.15499	-0.56699	-0.61407	-2.0328	-0.29782	-0.76273	-1.78702	-0.18631
53.1	-0.32746	-1.45738	-1.20823	-1.74577	-0.81383	-0.71656	-2.97841	-0.77411	-0.12561	-3.10669	0.13577	-0.82564	-1.64725	0.20811
53.2	-0.06477	-1.34149	-1.04152	-1.42468	-1.15586	0.08797	-2.69532	-0.19466	-0.0108	-2.26968	0.15787	-0.91854	-1.51412	-0.01143
53.3	0.0153	-1.35983	-1.2877	-0.85379	-0.99951	-0.19975	-2.93075	0.00693	-0.30994	-1.3552	-0.15065	-0.89626	-1.73827	0.43432
53.4	-0.54383	-1.86439	-1.21011	-1.58848	-1.09107	-0.51362	-2.03471	-0.9827	-0.81438	-2.03147	0.24835	-0.70028	-2.03421	0.12835
53.5	-0.0923	-1.50525	-1.33236	-1.09099	-0.87037	-0.16725	-1.55755	-0.27037	-0.69303	-1.83713	-0.29663	-0.55841	-1.96491	0.50296
53.6	-0.75016	-1.39364	-1.12135	-1.60927	-0.94136	-0.24565	-2.09938	-0.39354	-1.12508	-1.85248	-0.63615	-1.02885	-1.86209	0.88798
53.7	-0.58075	-1.37953	-1.31669	-1.84945	-0.43758	-0.41194	-1.3055	-0.32046	-0.98106	-1.67165	-0.24288	-0.20626	-2.26607	0.14517
53.8	-0.51987	-0.70463	-1.3154	-1.61451	-0.62423	-0.31241	-1.25538	-0.54481	-0.94243	-1.78198	0.34774	-0.68209	-1.85468	0.51389
53.9	-0.32903	-1.14244	-1.25125	-1.38125	-1.04007	-0.61269	-1.8204	-0.52483	-0.53088	-1.26805	0.39263	-1.69717	-1.74205	0.16697
54	-0.43341	-0.83902	-1.40512	-1.37093	-0.59471	-0.91377	-1.10254	-0.43698	-0.71807	-1.58992	0.04769	-1.07384	-2.4237	0.45543
54.1	-0.43702	-0.70479	-0.93414	-1.4907	-0.81032	-0.30056	-1.36956	-0.59772	-0.66264	-1.7612	0.22494	-1.6472	-2.34918	0.48459
54.2	-0.90663	-1.44141	-1.4006	-1.30707	-0.42529	-0.06594	-1.60211	-0.62134	-0.89762	-1.62494	0.0014	-1.38061	-1.85145	0.60719
54.3	-0.63236	-0.78975	-1.19601	-1.41783	-1.01568	-0.46851	-1.88528	-0.41797	-1.05448	-2.60633	0.80366	-0.99056	-2.10759	0.47423
54.4	-0.31683	-0.62979	-1.48591	-1.43767	-1.0356	-0.71917	-2.38441	-0.36082	-0.89081	-2.99762	0.53237	-0.82826	-2.22969	0.01051
54.5	-0.22731	-0.69909	-0.8418	-1.18864	-0.64298	-0.45778	-2.41894	-0.69642	-0.76265	-2.89413	0.20132	-0.61576	-1.93475	0.09822
54.6	-0.29391	-1.22828	-0.67303	-1.3507	-1.06649	-0.57708	-3.15775	-0.73736	-0.7631	-3.29211	-0.43073	-0.83233	-1.2664	0.40118
54.7	-0.25101	-1.38032	-0.84688	-1.04943	-1.39966	-0.79437	-2.58666	-0.43924	-0.61086	-2.72164	0.24021	-0.45184	-2.17892	-0.000631021
54.8	-0.13551	-2.19613	-1.01823	-1.37852	-0.88291	-0.37215	-2.88865	-0.27248	-0.77051	-3.4939	-0.46643	-1.45951	-2.22205	0.35177
54.9	-0.70093	-2.2277	-1.55435	-1.1475	-0.77805	-0.07859	-2.40372	-0.38182	-0.77355	-2.61431	-0.54827	-0.82052	-1.97703	0.11309
55	-0.05562	-1.54672	-0.97423	-1.38248	-1.11025	-0.57361	-2.72867	0.26198	-0.91865	-2.18279	0.20516	-0.57219	-1.62219	0.46996
55.1	-0.75649	-1.35435	-1.38537	-1.22428	-0.73716	-0.71378	-2.53564	-0.3997	-0.40113	-2.0616	-0.15015	-0.28365	-2.13735	0.78441
55.2	-0.50837	-0.90956	-1.42498	-1.05886	-0.72582	-0.48024	-3.05228	-0.76138	-0.59549	-2.48467	-0.32757	-0.5204	-1.79772	0.91158
55.3	-0.72181	-1.62693	-1.92111	-1.57759	-1.70839	-0.58445	-2.39862	-0.45316	-0.38125	-1.98829	-0.63181	-0.27207	-1.47249	0.20506
55.4	-0.20865	-1.20066	-0.83091	-1.40033	-0.69025	0.05089	-1.72225	-0.44357	-0.70577	-1.95201	-0.6569	-1.32965	-1.6222	0.21057
55.5	-0.37608	-0.96723	-0.90373	-1.25345	-0.79915	-0.82047	-1.66424	-0.4116	-0.72841	-1.46485	-0.15867	-1.11479	-1.32362	0.42999
55.6	-0.15104	-1.03679	-1.44427	-1.81588	-1.26675	0.10118	-1.69251	-0.7579	-0.76229	-1.7059	-0.24687	-0.86534	-1.97024	0.63903
55.7	-0.12923	-1.34584	-1.37077	-0.98895	-1.30567	-0.43679	-1.42549	-0.59674	-0.90484	-1.39662	-0.1527	-0.45351	-1.69165	0.40156
55.8	-0.963	-1.36636	-1.02246	-1.10553	-1.11455	-0.19498	-0.23734	-0.58307	-0.62763	-1.80089	-0.3584	-1.17294	-1.64491	-0.30235
55.9	-0.09398	-0.82383	-1.07718	-0.8255	-0.66676	-0.05525	1.92256	-0.68359	-0.81876	-1.38349	-0.63718	-1.41273	-2.19805	0.06095
56	-1.4711	-1.38079	-1.03877	-1.01858	-0.96138	-0.75809	-0.29796	-0.59799	-0.58275	-1.21246	-0.40744	-0.92128	-1.91674	0.09307
56.1	-0.46605	-0.9585	-0.83464	-1.31744	-0.57959	-0.84563	-1.25738	-0.80013	-0.2573	-1.5039	0.1661	-1.06297	-1.27412	0.33238
56.2	-1.0485	-1.2542	-1.03857	-1.22907	-0.86262	-0.277	-1.65806	-0.63079	-0.16867	-1.33048	0.31789	-0.68638	-2.22421	0.24542
56.3	-0.96306	-0.71662	-1.56361	-1.4136	-0.81859	-0.36092	-2.22236	-0.5852	-0.22078	-2.7614	0.05467	-0.59032	-1.76981	0.17414
56.4	-0.47892	-1.26408	-1.25017	-1.13029	-0.53261	0.36316	-2.61858	-0.65576	-0.5473	-3.0558	0.59222	-1.01457	-2.30768	-0.43357
56.5	-0.82866	-1.49844	-0.97281	-1.21901	-0.76654	-0.15438	-2.46561	-0.52336	-0.54037	-2.25921	0.62328	-1.4849	-2.44016	-0.33987
56.6	-0.39822	-1.78886	-0.95363	-0.83907	-0.79504	-0.47458	-3.21302	-0.69095	-0.48732	-2.14908	0.08515	-0.91602	-2.29766	-1.06961
56.7	-1.31711	-1.52901	-0.47451	-0.81725	-0.73316	-0.50036	-2.91041	-0.8604	-0.52308	-2.30315	0.145	-0.20639	-2.04984	-1.04652
56.8	-0.77041	-1.35558	-1.03319	-1.01362	-1.07424	-0.37226	-3.14043	-1.15193	-0.56491	-2.01012	0.19833	-0.55803	-2.44798	-0.56821
56.9	-0.9957	-0.93295	-0.92558	-0.61772	-0.79882	-0.73292	-3.1478	-1.29969	-0.61023	-2.22316	-0.17108	-0.2813	-2.09955	-0.75539
57	-1.16848	-0.49837	-1.32618	-0.88644	-0.76605	-0.88067	-2.4915	-0.499	-0.05211	-1.85875	-0.02476	-0.59194	-1.54425	-0.07086
57.1	-0.44564	-0.95629	-1.0418	-0.93436	-1.04402	-0.74106	-2.53674	-0.79568	-0.49151	-2.31388	-0.06164	-0.78642	-1.7768	-0.09088
57.2	-1.49954	-1.25032	-0.90438	-0.93959	-0.82576	-0.73449	-2.36061	-0.38168	-0.35636	-1.97241	-0.07012	-1.1576	-1.61253	-0.53887
57.3	-1.45823	-1.11861	-1.50381	-0.86403	-0.52326	-0.9985	-2.02881	-0.77308	-0.57594	-1.24777	0.03693	-1.3311	-1.724	-0.1888
57.4	-1.18109	-1.04065	-1.08752	-1.15632	-0.80479	-0.79928	-1.59602	-0.6675	-0.37425	-1.6913	0.03867	-1.28672	-1.64445	-0.07178
57.5	-1.29394	-1.1074	-0.73934	-0.75293	-0.78959	-0.48178	-1.42675	-0.48323	-0.56894	-1.18038	0.21681	-0.46803	-2.04494	-0.18157
57.6	-1.15195	-0.88302	-0.81175	-0.52847	-0.81392	-0.39116	-1.20085	-0.86144	-0.56856	-1.56486	0.57149	-0.96103	-1.68507	-0.55314
57.7	-1.00885	-0.96243	-0.63098	-1.69672	-0.37099	-0.23939	-1.22929	-0.6708	0.18574	-1.06262	0.7158	-1.1529	-1.89345	0.03675
57.8	-1.01606	-1.23046	-0.76141	-1.07814	-0.78211	-0.4917	-0.96149	-0.39537	0.01965	-0.89695	0.56048	-0.06196	-2.0616	-0.27361
57.9	-1.13456	-1.65207	-0.854	-1.70362	-0.70446	-0.49433	-0.96983	-0.58978	-0.86717	-1.58927	-0.18591	-1.13004	-1.25009	-0.38241
58	-1.15666	-1.72201	-0.43	-0.54205	-0.88623	-0.22479	-1.53909	-0.63306	-0.48667	-2.1871	0.00283	-0.40246	-2.53376	-0.17873
58.1	-0.62372	-2.07127	-1.31274	-0.68017	-0.98869	-0.1609	-1.57899	-0.3259	-0.54612	-2.52481	-0.38337	-0.90033	-1.60567	-0.30365
58.2	-0.94625	-1.56612	-0.41843	-1.31405	-0.46132	-0.58706	-1.7988	-0.92683	-0.63104	-2.67621	0.15642	-0.96155	-1.29567	-0.62702
58.3	-0.42597	-1.77137	-0.67246	-0.89953	-0.45483	-0.5062	-2.1811	-0.27067	-0.37842	-2.22311	-0.16865	-0.78756	-2.02115	-0.31099
58.4	-0.64601	-1.20405	-0.40713	-1.60281	-0.3487	0.35355	-2.29742	-0.91305	-0.495	-1.53233	0.10791	0.12684	-1.80547	-0.02828
58.5	-0.91395	-1.21238	-1.04946	-1.3091	-0.59625	-0.30077	-2.43633	-0.70082	-0.74966	-1.72636	-0.47576	-0.46818	-1.47129	-0.86897
58.6	-1.28095	-0.95179	-0.70339	-1.10736	-1.16877	-0.18929	-2.23793	-0.79455	-0.96643	-1.24894	-0.23693	-1.12107	-1.40749	0.031
58.7	-0.43539	-1.10671	-0.8725	-1.14202	-0.84898	-0.24514	-2.99051	-0.50714	-0.62387	-1.96506	-0.39251	-1.10135	-1.70211	-0.47802
58.8	-0.99673	-1.19115	-1.0057	-1.27041	-0.67834	-0.16621	-2.63006	-0.38508	-0.56336	-1.96708	-0.29404	-0.9214	-1.99918	-0.6641
58.9	-0.02167	-0.99818	-0.9274	-1.10398	-0.50696	-0.13671	-2.69587	-0.14351	-0.2691	-1.46278	-0.31012	-1.37267	-1.44319	-0.76227
59	-0.60632	-0.69783	-1.28348	-1.1232	-0.73835	-0.58188	-2.99601	-0.07297	-0.61556	-1.3649	0.1144	-0.95899	-1.84442	-0.34084
59.1	-0.43984	-0.65075	-1.30733	-1.31247	-0.70341	0.08424	-2.68316	-0.54519	-0.51545	-0.94945	-0.18547	-0.38467	-1.38475	-0.55923
59.2	-0.29886	-0.96299	-0.99455	-1.04356	-1.60156	-0.34603	-2.04536	-0.35738	-0.54537	-1.36203	0.18437	-0.44312	-1.64847	-0.76028
59.3	-0.60996	-1.24534	-1.2677	-1.11495	-1.11745	-0.1033	-1.55246	-0.91429	-0.89145	-1.52031	0.20919	-0.57072	-1.70415	-0.20356
59.4	-0.63702	-1.49065	-0.73756	-0.79208	-1.40383	-0.22676	-1.42042	-0.61805	-0.48756	-0.92594	-0.0966	-0.57539	-1.67714	-0.85052
59.5	-0.52167	-0.97127	-0.9573	-0.66808	-0.70813	-0.14501	-1.24905	-0.93604	-0.60057	-0.77947	0.36338	-0.78847	-1.94351	-0.11121
59.6	-0.35176	-0.7979	-1.59471	-0.97695	-1.00511	-0.12637	-1.43565	-0.37615	-0.2556	-0.91446	0.52518	-0.53042	-1.56426	-0.54307
59.7	-0.28493	-0.82355	-1.07669	-1.47765	-1.40661	-0.75971	-1.53277	-0.07231	-0.72389	-2.31054	0.12346	-0.71723	-2.03436	0.00345
59.8	-0.09015	-1.69153	-0.71029	-1.26509	-0.90005	-0.55323	-1.13499	-0.73866	-0.00609	-2.68211	0.62752	-0.86923	-2.30784	-0.28373
59.9	-0.1672	-1.75292	-0.78806	-1.44391	-0.76819	0.05542	-1.04143	-0.71302	-0.47077	-2.77741	0.68669	-0.43334	-2.46813	0.17217
60	0.21632	-1.84663	-0.71367	-1.64835	-0.62132	-0.32413	-0.86976	-0.50772	-0.13032	-2.02878	0.46471	-0.4518	-1.65858	0.07925
60.1	-0.09673	-1.49588	-1.17676	-1.95003	-1.20208	-0.06032	-1.61975	-0.20068	-0.40777	-1.65868	0.91192	-0.1365	-2.44205	0.16452
60.2	-0.69451	-1.3918	-0.91753	-1.17253	-0.94423	-0.66155	-2.0264	-0.56583	-0.35778	-1.91087	0.16978	-0.35045	-1.86351	0.51419
60.3	-0.44541	-1.2804	-1.13299	-1.50028	-0.5709	-0.22832	-2.19949	-0.32441	-0.06877	-2.62831	-0.05609	-0.54309	-1.94029	0.38653
60.4	-0.14448	-1.18953	-0.90354	-0.81015	-0.39891	0.09008	-2.26725	-0.49761	-0.25849	-2.06609	-0.14065	-0.86444	-1.55229	0.06265
60.5	-0.14826	-1.28164	-0.66207	-0.93696	-0.83723	-0.18542	-2.92005	-0.65645	-0.50761	-1.70346	0.38528	-0.51517	-2.07348	0.01214
60.6	-0.7841	-0.85914	-0.75013	-1.16841	-0.7396	-0.40525	-1.79104	-0.5369	-0.24908	-2.07045	-0.10623	-0.48857	-1.61922	0.1013
60.7	-0.04092	-1.06501	-0.88808	-0.80914	-0.93537	-0.19825	-1.66742	0.0138	-0.87061	-1.38193	-0.10111	-0.64105	-1.88741	0.38716
60.8	-0.54186	-0.88153	-0.92318	-0.9611	-0.46408	-0.27088	-2.57303	-0.72417	-0.41381	-1.39223	-0.08581	-0.27508	-1.84814	0.48057
60.9	-0.62066	-0.61718	-0.59394	-0.99373	-0.56174	-0.34933	-2.33152	-0.79847	-0.68637	-1.64709	-0.3047	-0.96931	-1.89066	0.27528
61	-0.6904	-1.23744	-0.78258	-1.17706	-0.94878	0.10559	-2.15244	-0.66034	-0.6571	-1.30474	0.20135	-0.59124	-2.03212	-0.30483
61.1	-0.64956	-0.67885	-0.61328	-1.17312	-0.71362	-0.29617	-2.1504	-0.20149	-0.33718	-1.3421	-0.36061	-0.65967	-1.97365	-0.23616
61.2	-1.08187	-0.83692	-0.84186	-1.62226	-1.37264	-0.29868	-2.21654	-0.15355	-0.15743	-1.32239	-0.00384	-0.85804	-1.3164	-0.58649
61.3	-0.77712	-0.85282	-0.67183	-0.98917	-1.26557	-0.17813	-1.59896	-1.02017	-0.27457	-1.30081	0.34272	-1.4994	-2.13151	-1.19277
61.4	-0.47423	-0.78407	-0.50518	-0.97908	-1.03627	-0.61576	-1.06307	-0.51709	-0.85416	-2.11142	0.12853	-0.63396	-1.63589	-0.84172
61.5	-0.19311	-0.87274	-0.62406	-1.20951	-1.45795	-0.52508	-0.99746	-0.4178	-0.04603	-2.12594	0.20988	-0.44216	-1.64546	-0.70427
61.6	-0.16039	-1.34804	-0.8077	-0.94917	-0.78132	0.09919	-1.03799	-0.63738	-0.5536	-2.68908	0.03035	-0.62561	-1.54349	-0.70883
61.7	-0.52745	-1.37849	-0.48686	-1.4096	-0.65837	-0.35633	-1.35681	-0.6197	-0.66446	-1.89142	0.19369	-0.0714	-1.44097	-0.32855
61.8	-0.3017	-1.41716	-0.48388	-1.21485	-0.6848	-0.57591	-0.5454	-0.27612	-0.09788	-1.69537	0.36781	-0.20031	-1.41383	-0.63625
61.9	-0.22169	-1.06466	-0.78615	-0.91578	-0.863	-0.37006	-1.23073	-1.01564	-0.43092	-2.13735	0.20782	0.2131	-1.52403	-0.8658
62	-0.49463	-1.12562	-0.59509	-1.2419	-0.70344	-0.20384	-1.21748	-0.30754	-0.38234	-1.84031	0.24803	-0.29302	-1.24862	-0.72694
62.1	-0.40469	-0.87	-0.88032	-0.83091	-0.44784	-0.22171	-1.462	-0.62079	-0.69394	-1.97557	0.37475	-0.91148	-1.70819	-0.63943
62.2	-0.67894	-0.99322	-0.93208	-0.87744	-0.71855	-0.6451	-2.04854	-0.89449	-0.54321	-1.2047	0.24682	-0.20648	-1.62374	-0.54354
62.3	-1.17057	-1.27448	-0.41876	-0.97473	-0.61335	-0.43604	-2.77348	-0.21745	-0.42012	-1.41542	0.72709	-0.70957	-1.46974	-0.68414
62.4	-0.43619	-1.39024	-1.16263	-0.83125	-0.63272	-0.71432	-2.3617	-0.60195	-0.37057	-1.77563	0.88257	-0.6003	-1.5147	-1.0158
62.5	-0.68901	-1.006	-0.4067	-1.01259	-1.2108	-0.35269	-2.47005	-0.48266	-0.25296	-2.06242	-0.09612	-0.71147	-1.57319	-0.95735
62.6	-0.34578	-0.66429	-0.08342	-1.07669	-0.75963	-0.33706	-2.69443	-0.92145	0.01152	-1.38686	-0.216	-0.5729	-1.26049	-1.19087
62.7	-0.91122	-0.35607	-0.8774	-1.30346	-1.22367	-0.38019	-2.46134	-0.12287	0.07508	-1.3812	-0.81812	-0.54951	-1.34424	-0.84944
62.8	-0.17255	-0.53502	-1.05457	-1.23525	-0.63781	-0.74682	-2.37775	-0.42011	-0.08662	-1.0403	-0.41784	-0.47763	-1.4119	-0.74428
62.9	-0.58992	-0.72446	-1.25542	-1.25548	-1.01983	-0.19248	-2.11589	-0.52822	-0.05744	-1.70669	-0.41408	-0.48537	-2.03481	-0.78246
63	-0.69206	-0.96689	-1.16677	-1.07027	-0.83263	-0.10534	-2.21436	-0.43624	-0.22795	-1.20934	-0.60529	-0.23795	-1.83384	-0.61851
63.1	-0.41639	-1.06627	-1.07378	-0.71229	-0.48551	-0.08387	-1.60638	-0.37079	0.27787	-1.116	-1.23735	-0.41337	-2.1501	-0.62381
63.2	-0.51454	-1.46128	-0.87653	-0.94091	-0.62397	-0.18586	-1.80282	-0.26406	-0.53938	-2.24858	-0.63338	-0.26934	-2.72107	-0.39654
63.3	-0.50694	-1.37548	-0.97856	-0.94391	-0.66917	-0.66091	-1.03092	-0.54643	-0.38084	-3.08129	-1.71364	-0.24952	-2.1386	-0.96479
63.4	-0.49428	-1.12637	-0.86021	-1.08999	-0.71771	-0.42218	-0.82333	-0.6975	-0.38885	-2.52922	-1.37933	-0.71332	-2.19516	-0.63548
63.5	-0.28337	-0.68486	-1.23116	-1.17597	-0.66976	0.14164	-0.88276	-0.46268	0.13445	-1.90003	-0.84077	-0.92957	-2.23164	-0.42662
63.6	-0.65636	-0.55726	-1.31995	-0.96518	-0.94487	-0.90126	-1.36378	-0.63236	-0.20507	-2.35537	-1.04687	-0.88426	-2.64099	-0.28637
63.7	-0.54436	-0.923	-0.86911	-0.8532	-1.44649	-0.62503	-0.64715	-0.4953	-0.39588	-1.09089	-1.06549	-0.75537	-2.55002	-0.35546
63.8	-0.22223	-0.8035	-0.93781	-0.80489	-0.76306	-0.50703	-0.50645	-0.41594	-0.17413	-1.58827	-0.89434	-1.08903	-1.87253	-0.78044
63.9	-0.20873	-0.70529	-0.54871	-0.75366	-1.11721	-0.32208	-0.57034	-0.50923	-0.45176	-1.55082	-1.2481	-0.4458	-2.6727	-0.80432
64	-0.69652	-1.39629	-0.63238	-1.12913	-0.83979	-0.22911	-1.26711	-0.43678	-0.6033	-1.61536	-0.90918	-0.26366	-2.00959	-0.40554
64.1	-0.47185	-0.86033	-1.27498	-1.06195	-1.22133	-0.42755	-1.07271	-0.9497	0.26886	-0.94265	-1.0444	-0.87466	-2.04079	-0.79638
64.2	-0.4415	-0.6768	-0.87483	-1.70767	-1.091	-0.34057	-1.88562	-0.77982	0.10657	-1.72556	-0.91204	-0.88994	-2.04677	-0.52424
64.3	-0.18233	-0.82299	-0.92422	-1.0603	-0.9431	-0.62453	-2.41309	-0.13626	-0.33054	-1.52687	-0.57779	-1.26365	-1.84525	-1.15556
64.4	-0.11947	-0.75689	-0.55537	-1.24068	-0.87696	-0.56039	-2.43009	-0.57458	0.23844	-1.10838	-0.58295	-0.29312	-2.01926	-1.29494
64.5	-0.58745	-1.45713	-1.1277	-1.19236	-0.9557	-0.47675	-2.44014	-0.39757	-0.22715	-1.19191	-0.50756	-0.73271	-1.25041	-1.20894
64.6	-0.15801	-1.51268	-0.53391	-0.96174	-0.60355	-0.22057	-2.64373	-0.57519	-0.24261	-1.04478	-0.28583	-0.57975	-2.09148	-0.63436
64.7	-0.91998	-1.72514	-0.49492	-1.48524	-0.69259	-0.06909	-2.71368	-0.42081	-0.38199	-0.83038	-0.20403	-0.28498	-2.4013	-0.73534
64.8	-0.82682	-1.08046	-1.06953	-0.95527	-0.96014	-0.41833	-2.85294	-0.17746	-0.17809	-0.87586	-0.28095	-0.69977	-1.40691	-0.55255
64.9	-0.68106	-1.43058	-0.77424	-1.03512	-0.822	-0.13858	-1.70272	-0.35573	-0.11784	-1.63952	-0.91372	-0.62322	-2.12711	-0.27123
65	-0.51575	-0.98853	-0.98811	-1.25529	-0.57737	-0.24389	-2.76277	-0.80964	-0.57724	-2.09176	-0.41361	-0.95745	-1.71785	-1.08757
65.1	-1.16777	-0.87019	-1.07654	-0.80741	-0.62434	-0.3692	-2.08211	-0.24957	-0.30351	-2.66507	-0.35876	-0.55812	-1.66473	0.29782
65.2	-0.88482	-0.7581	-0.36649	-0.92455	-0.43905	-0.19908	-1.83097	-0.17855	-0.6241	-1.52619	-0.87473	-0.86689	-1.01429	-0.25799
65.3	-0.80807	-0.71199	0.19768	-1.14219	-0.3968	-0.66008	-0.9525	-0.79879	-0.17747	-1.65159	0.03098	-0.50436	-1.25952	-0.42611
65.4	-1.49558	-0.89499	-0.23511	-1.01372	-0.48317	-0.18084	-1.01622	-0.73534	-0.22482	-1.78683	-0.32701	-0.75259	-1.28552	0.24352
65.5	-1.08359	-0.45294	-0.64515	-1.1083	0.28393	-0.28244	-0.57668	-0.65042	-0.38132	-1.5857	-0.35008	-0.3189	-1.32473	1.04442
65.6	-1.9547	-1.10036	-0.34864	-1.10106	-0.67092	-0.67031	-1.3042	-0.18526	-0.40265	-1.8974	-0.27807	-1.14525	-1.35485	-0.41856
65.7	-1.7196	-0.8277	-0.49547	-1.28388	-0.77349	-0.03937	-0.99485	-0.58874	-0.12622	-1.7583	-0.21308	-0.44189	-1.41477	0.14887
65.8	-1.79739	-1.36933	-1.26019	-1.14607	-0.63931	-0.67749	-1.07224	0.00624	-0.40329	-1.32887	-0.21248	-0.55043	-1.45244	-0.07373
65.9	-1.44708	-1.04464	-0.21978	-0.68583	-0.88299	-0.76417	-0.95629	-0.62504	-0.05384	-1.94379	-0.5221	-0.67789	-1.62428	0.3633
66	-1.5117	-0.72794	-0.03657	-0.87165	-0.82903	-0.97015	-0.62245	-0.16457	-0.28168	-1.58334	-0.19438	-0.31432	-1.85257	0.47859
66.1	-1.39224	-0.2308	-1.12667	-0.87817	-0.61831	-0.08478	-1.52754	-0.27643	-0.8595	-1.36945	0.03242	-0.3206	-1.63361	0.4569
66.2	-1.66793	-0.53186	-1.10909	-1.0875	-0.54866	-0.26189	-0.51671	-0.4209	-0.93583	-1.03224	-0.32758	-0.44602	-1.11034	0.03279
66.3	-1.84879	-0.96366	-0.58689	-0.60647	-0.62785	-0.18915	-1.5495	0.15418	-1.06606	-1.34793	0.00554	-0.44343	-1.10742	-0.18136
66.4	-1.57794	-1.16334	-1.2654	-1.04332	-0.70037	0.0703	-2.04344	-0.64295	-0.61402	-0.83738	-0.00923	-0.72615	-1.3048	-0.22663
66.5	-1.76549	-1.56205	-0.94123	-0.91683	-1.15401	-0.74775	-2.16981	-0.55698	-0.91656	-1.08376	0.53635	0.03007	-1.66175	-0.68626
66.6	-2.40885	-1.71479	-0.41519	-1.02948	-0.69271	0.19539	-2.30811	-0.5242	-1.19879	-1.01991	0.36427	-0.1064	-0.90387	-0.61109
66.7	-1.56201	-1.29686	-0.69142	-0.51813	-1.1171	-0.33367	-2.15604	-0.01661	-0.66119	-1.61269	0.15058	-0.83346	-1.57674	-0.72735
66.8	-1.4899	-1.26482	-1.10053	-0.77147	-0.7705	-0.64179	-2.56829	-0.69691	-0.6497	-2.06941	0.22119	-1.27913	-1.33062	-0.71676
66.9	-1.46106	-1.35713	-1.01659	-1.12229	-0.51763	-0.04578	-2.49137	-0.60052	-0.56447	-2.55643	-0.13425	-0.3562	-1.30113	-1.10013
67	-2.13463	-0.79011	-0.74932	-1.35976	-0.42391	-0.48833	-2.41371	-0.2134	-0.40214	-2.46389	-0.16528	-0.54121	-0.92428	-1.06476
67.1	-1.91429	-1.44805	-0.50838	-1.06916	-0.92984	-0.70271	-1.48325	-0.07887	-0.56826	-1.81917	0.68546	-0.08295	-1.90303	-0.42086
67.2	-2.07913	-0.90602	-0.33943	-0.62936	-0.26361	0.26541	-1.18035	-0.18076	-0.8534	-2.71304	0.23213	-1.10874	-1.16181	-0.17343
67.3	-1.59561	-0.71977	-0.64873	-0.51212	-0.53328	-0.29341	-1.58645	-0.47539	-0.22028	-2.1162	0.35814	-0.63941	-1.69295	0.22418
67.4	-1.47049	-0.98344	-0.76739	-0.91522	-0.34306	-0.49521	-1.77112	-0.31514	-0.40359	-2.3528	0.09733	-0.82916	-1.23886	0.02312
67.5	-1.59324	-1.61155	-0.55233	-1.08352	-0.21851	-0.16491	-0.98759	-0.23927	0.36999	-1.3243	-0.04229	-0.67789	-1.47772	-0.20191
67.6	-1.2192	-0.80759	-0.50591	-0.25574	-0.84552	-0.44035	-0.71632	-0.36035	-0.0066	-1.68606	0.10121	-0.98143	-1.39278	0.0312
67.7	-1.28548	-1.31528	-0.85372	-0.88679	-0.60128	-0.35999	-0.69069	-0.34358	-0.15692	-1.78578	0.8256	-0.30561	-1.09058	0.65923
67.8	-1.38208	-1.00216	-1.24334	-0.92666	-0.64932	-0.89677	-0.37638	-0.32252	-0.37213	-1.36947	0.57269	0.25425	-1.10527	0.14441
67.9	-2.07111	-1.18612	-0.30167	-0.66633	-0.48938	-0.06701	-1.08372	-0.08079	-0.13763	-1.26637	0.22708	-0.06629	-1.28898	0.66852
68	-2.00474	-0.23742	-0.29097	-0.87848	-0.58723	-0.30566	-1.7723	0.06563	-0.26958	-1.72677	0.29854	0.3644	-1.42867	0.28324
68.1	-1.71567	-0.40279	-0.29232	-0.83056	-0.47357	-0.49023	-1.77329	-0.60046	-0.46519	-1.34889	0.45896	0.43827	-1.09558	1.18443
68.2	-0.86248	-0.72033	-0.3187	-0.59741	-0.37855	-0.60873	-1.79236	-0.1569	-0.12573	-1.38815	0.21883	0.11738	-1.35914	0.71143
68.3	-0.73347	-1.10563	-0.1919	-0.54608	-0.59568	-0.96032	-1.84882	-0.29126	-0.45543	-0.97114	0.47156	-0.5503	-0.75459	0.29405
68.4	-1.33622	-1.74023	-0.52447	-0.88277	-1.21225	-0.29609	-2.21821	-0.02042	0.01021	-1.07547	0.53683	-0.71913	-0.98483	-0.3454
68.5	-0.91664	-2.19052	-0.63583	-0.349	-0.76984	-0.44345	-2.55399	-0.29404	-0.84102	-0.79031	-0.05883	-0.47792	-1.51236	-0.12668
68.6	-1.17241	-2.12974	-0.34525	-0.96942	-1.2322	-0.18765	-2.20622	-0.62262	-0.43544	-1.18918	0.72157	-0.5405	-1.07813	-0.15957
68.7	-1.57447	-1.70004	-0.2829	-0.69083	-0.69244	-0.2142	-1.97779	-0.32029	0.22475	-2.33999	0.40891	-0.47108	-0.79634	-0.44821
68.8	-1.26049	-0.94475	-0.51261	-0.48687	-0.94753	-0.36526	-1.0894	-0.33726	-0.29465	-2.92891	0.24155	-0.15401	-1.45973	-0.67285
68.9	-0.90665	-1.08914	-0.80808	-0.55723	-0.82938	-0.47396	-1.47372	0.08575	-0.5525	-1.28297	0.47259	-0.2003	-0.62442	-0.35871
69	-1.01042	-0.67711	-0.95541	-0.39397	-0.60202	-1.20828	-1.91441	0.03171	-0.4421	-1.50553	0.09567	-0.51357	-1.27839	-0.86127
69.1	-1.6533	-0.91625	-0.50759	-0.27336	-0.74758	-0.45317	-1.45529	-0.14962	-0.19276	-1.43403	0.63139	-0.41682	-1.34911	-0.95741
69.2	-1.56802	-0.84511	-0.32522	-0.9662	-0.59545	-0.11854	-0.95445	0.49547	0.01627	-1.66381	0.06748	-0.55231	-1.2774	-0.88922
69.3	-1.82936	-0.94791	-0.34546	-1.17014	-0.72403	-0.40487	-0.60538	0.16204	-0.66021	-1.48743	0.46105	-1.02296	-1.75837	-0.92914
69.4	-1.49553	-0.63008	-0.34715	-0.87421	-0.48849	-0.35306	-0.76724	0.11073	0.03515	-0.89961	0.15178	-0.18352	-1.20724	-0.73242
69.5	-1.6267	-0.47421	-0.55163	-0.7094	-0.56613	-0.22429	-1.17369	0.56561	-0.21236	-1.88259	0.17619	-0.26027	-1.35732	-0.63843
69.6	-1.74534	-0.72266	-0.43177	-1.14113	-0.51554	-0.32448	-0.55822	0.19632	0.01222	-1.0907	0.64015	-0.18993	-1.20882	-0.44182
69.7	-1.72471	-1.01023	-0.81784	-0.63674	-0.81854	-0.49469	-0.92269	0.15049	-0.22842	-1.07508	0.15862	0.12276	-1.52633	0.39426
69.8	-1.32328	-0.76439	-0.21273	-0.25825	-0.11373	-0.94975	-0.80689	-0.25383	-0.16452	-1.1835	0.41153	-0.41992	-0.59069	0.36892
69.9	-1.19111	-0.81211	-1.04465	-0.25557	-0.27138	-0.01932	-0.67357	0.23184	-0.29033	-1.01023	0.5325	-0.24175	-1.38355	0.43345
70	-1.28662	-0.67644	-0.56975	-0.7544	-0.1569	-0.36598	-1.45089	0.27417	-0.03081	-0.84506	-0.04646	-0.7452	-1.13348	-0.02138
70.1	-1.27931	-0.38747	-1.13453	-1.15108	-0.73425	-0.42881	-1.84333	-0.30131	0.88838	-1.0237	0.67	-0.4654	-1.30475	0.11329
70.2	-1.39019	-0.62293	-0.61894	-0.89072	-0.74641	-0.18701	-1.77638	0.05974	0.89527	-0.78157	0.48944	-0.57305	-1.35517	1.02675
70.3	-1.17741	-0.75225	-1.01292	-1.12897	-0.62886	-0.5712	-2.70413	-0.0877	0.24375	-1.71747	0.45203	-0.50362	-1.40027	0.46658
70.4	-1.46726	-1.35942	-0.77426	-1.10049	-1.01632	-0.65175	-2.15816	0.0216	0.24594	-2.08299	0.93393	-0.1465	-1.08762	0.54764
70.5	-2.50719	-1.43308	-0.54407	-0.36949	-1.09648	0.40449	-2.07332	-0.08093	0.21717	-2.58529	-0.0394	-0.54162	-1.04046	0.38115
70.6	-1.51952	-1.75579	-0.75403	-0.99477	-1.14263	-0.14986	-1.93589	0.16385	-0.81391	-2.31034	0.28775	-0.29722	-1.3274	0.84801
70.7	-1.12727	-1.22064	-0.5261	-1.26779	-0.99738	-0.23308	-2.48043	0.49661	-0.48797	-2.52246	-0.45867	-0.29348	-1.51253	0.24468
70.8	-1.05291	-0.94681	-0.8407	-0.24229	-0.02394	-0.2664	-1.82644	0.35499	-0.27743	-2.64549	0.45717	-0.94095	-1.22691	-0.54372
70.9	-1.7423	-0.43478	-0.82138	-0.76996	-0.58017	-0.69465	-1.47188	-0.26046	-0.63708	-2.49038	0.62759	-0.47278	-1.01979	-0.21229
71	-1.13614	-1.20474	-0.9644	-0.82755	-0.28635	-0.46606	-1.08562	-0.0766	-1.04638	-2.09938	0.57042	-1.0711	-1.19158	-0.35844
71.1	-1.28585	-0.85832	-1.33419	-0.48957	-0.60916	-0.36009	-0.8429	0.06566	-0.38114	-1.56572	0.62071	0.29749	-1.53084	-0.57466
71.2	-1.39505	-0.51754	-1.07563	-0.46748	-0.23934	-0.45386	-0.64481	-0.30741	-0.6488	-1.32749	0.19477	-0.12383	-1.0652	-1.05948
71.3	-1.13737	-0.54599	-0.65287	-0.58291	-0.88267	-0.55585	-0.77012	0.09574	-0.56504	-1.15872	0.04792	-0.50059	-1.73768	-0.39038
71.4	-0.31693	-1.19659	-0.55386	-0.74074	-0.88318	-0.03609	-0.63302	-0.33134	-0.38345	-1.33079	0.46952	-0.71724	-1.42066	-0.57214
71.5	-0.38893	-0.60919	-0.62133	-0.41821	0.31301	-0.79546	-0.97377	-0.33586	-0.70059	-1.50467	1.05829	-0.10572	-1.11248	-0.07456
71.6	-1.30713	-1.23926	-0.34709	-0.53039	-0.27288	-0.55144	-0.78459	0.07437	-0.28432	-1.16521	0.20246	-0.46911	-1.37191	-0.94968
71.7	-0.37531	-0.44867	-0.93285	-0.42604	-0.16128	-0.10938	-0.37827	0.07566	-0.42791	-0.92709	0.6744	-0.6599	-1.12313	0.4036
71.8	-0.60868	-0.90717	-0.53127	-0.25914	-0.59164	-0.0586	-0.84042	0.74616	-0.43229	-1.62449	0.83894	-0.13063	-0.92747	0.05157
71.9	-0.317	-0.20526	-0.68284	-1.13837	-0.69241	-0.66338	-1.12005	-0.21544	-0.57832	-1.34425	0.1718	-0.25869	-1.45377	0.42205
72	-0.49899	-0.6212	-0.77217	-0.74941	0.18652	-0.90233	-1.96586	0.08158	-0.63746	-0.91269	-0.23605	-0.36447	-1.40576	0.28002
72.1	-0.06719	-0.62334	-0.53875	-0.57171	-0.36641	-0.49886	-1.84216	0.1551	-0.00838	-1.20586	0.84	-0.68382	-1.42356	0.29766
72.2	-0.61819	-1.21172	-0.44015	-0.9164	-0.30132	-0.11269	-2.14124	-0.42433	-0.63736	-1.85635	0.2191	-0.59153	-1.29005	0.45281
72.3	-0.72549	-1.35138	-0.72991	-0.47757	-1.51993	-0.08961	-1.92403	0.10459	0.36799	-2.2361	0.53319	-0.45025	-1.4963	0.66763
72.4	-0.95827	-1.89905	-0.51742	-0.42338	-0.69949	-0.38847	-2.10772	0.29051	-0.55505	-1.13858	0.20884	-0.41282	-0.87641	0.57492
72.5	-0.71341	-1.72911	-0.00658	-1.08542	-0.60217	-0.50667	-2.25576	-0.05392	-0.36739	-1.40977	0.49776	-0.38267	-1.40446	0.26227
72.6	0.19903	-1.59561	-0.8541	-1.51926	-0.6221	-0.21054	-1.60695	0.03251	0.17414	-1.44475	0.56191	-0.58014	-1.04942	0.82246
72.7	-0.52938	-1.09322	-0.31666	-0.86908	-0.62472	0.00663	-2.15222	-0.13198	0.06593	-0.91739	0.58655	-0.07044	-1.01486	0.32983
72.8	-0.804	-0.3145	-0.7515	-0.7458	-1.05583	-0.22788	-1.74748	0.27042	0.05841	-1.91101	0.17098	0.2394	-1.29618	-0.10935
72.9	-0.60111	-0.18044	-0.78937	-0.78083	-0.29279	-0.41093	-1.3015	-0.50436	-0.3943	-1.71244	-0.01606	-0.54826	-1.01577	-0.47923
73	-0.58949	-0.21296	-0.55616	-0.44498	-0.56343	-0.25312	-0.63928	-0.31489	0.02898	-1.56307	0.27502	-0.15046	-1.8594	-0.45717
73.1	-0.93716	-0.54368	-0.5274	-0.61653	-0.33457	-0.34572	-0.85256	-0.16138	-0.22732	-1.04169	1.05162	-0.15583	-1.44829	-0.9187
73.2	-1.39356	-0.5738	-0.93078	-0.68131	-1.0221	-0.61705	-0.46291	-0.41222	0.10317	-1.36637	0.42046	-0.57742	-1.14709	-0.3565
73.3	-0.54986	-0.57245	-0.83175	-0.2423	-0.39901	-0.29806	-0.89121	-0.71477	-0.36223	-1.17818	0.35235	-0.71596	-1.62327	-0.53536
73.4	-0.96839	-0.582	-1.16956	-0.68193	-0.6369	-1.17178	-0.22008	-0.75492	-0.14609	-1.05693	1.05968	-0.37425	-0.8712	-0.0523
73.5	-0.37388	-0.59398	-0.89171	-0.26696	-0.52239	-0.09615	-0.72865	-0.36279	-0.47836	-0.95717	0.50269	-0.4476	-1.49304	-0.09793
73.6	-0.55022	-0.09415	-0.04863	-0.81649	-0.23887	-0.39987	-0.03745	-0.96487	-0.53049	-0.67027	0.43035	-0.2728	-1.26889	0.05946
73.7	-0.21106	-0.47365	-0.49767	-0.93547	-0.22246	-0.41073	-1.06015	-0.81934	0.10057	-1.25757	0.56388	-0.1811	-1.01693	0.30599
73.8	-0.87473	-0.36679	-0.7908	-0.64168	-0.07428	-0.19284	-0.88769	-0.4244	-0.15626	-1.1873	0.15375	-0.37351	-1.8946	0.24385
73.9	-0.5196	-0.62546	-0.08211	-0.94995	-0.63049	-0.32147	-1.48854	-0.61943	-0.16964	-2.21856	0.32767	-0.57554	-1.68553	0.42439
74	-0.40267	-0.82327	-0.54094	-1.09517	-0.47379	-0.07882	-2.46664	-0.6141	-0.62112	-2.44361	0.77297	-0.072	-1.32989	0.56294
74.1	-0.51103	-1.09752	-0.7775	-0.43409	-0.16877	-0.21852	-2.47957	-0.15114	-0.47756	-1.51857	0.94636	-0.47842	-0.68484	0.63475
74.2	-0.44051	-1.61327	-0.87403	-1.09348	-0.4808	-0.46749	-1.98528	-0.55275	-0.34628	-1.25957	0.13812	-0.50244	-1.49864	0.91475
74.3	-0.50275	-1.11084	-1.31912	-0.27036	-0.64977	-0.3255	-2.48375	-0.21919	-0.07112	-1.14036	0.80012	-0.33177	-1.18104	0.61867
74.4	-0.43484	-0.59806	-1.04819	-0.7827	-0.60928	-0.4815	-1.89243	-0.56031	-0.31661	-1.81496	0.65823	-0.38581	-1.1096	0.26004
74.5	-0.4324	-0.52561	-0.76782	-0.75527	0.14863	-0.13715	-1.96193	-0.08026	-0.08731	-1.65477	0.5104	-0.23362	-1.01808	-0.06961
74.6	0.16406	-0.27937	-1.003	-0.39531	-0.83191	-0.38703	-1.49239	0.03966	-0.07914	-1.73586	0.0456	-0.12094	-1.13748	0.03011
74.7	-0.89627	-0.76044	-1.08882	-0.59672	-1.15791	-0.10843	-1.31483	-0.58132	-0.19776	-1.5723	0.14164	0.65443	-1.14207	-0.3492
74.8	-0.87326	-0.44487	-1.21258	-0.31749	-1.25579	-0.53542	-0.95952	-0.95423	-0.27894	-1.17999	0.40085	-0.24144	-0.33927	-0.71863
74.9	-0.30988	0.01428	-0.37718	-0.61696	-0.5958	-0.26557	-0.90399	-0.27468	-0.30273	-1.25267	0.39968	-0.3114	-1.0295	-0.96181
75	-0.70076	-0.52183	-0.87192	-0.64775	-0.92978	-0.66839	-0.52502	-0.52899	-0.19285	-1.157	0.48999	-0.44381	-1.02187	-0.88211
75.1	-0.21933	-0.59975	-0.95327	-0.99327	-0.73115	-0.2328	-0.665	-0.24916	-0.32879	-1.06411	0.47253	-0.74451	-1.06164	-0.88757
75.2	-0.68809	-0.23329	-0.6342	-0.71863	-0.86189	-0.74485	-0.90675	-0.82349	0.01332	-1.13282	0.4164	-0.66023	-0.94104	-0.60786
75.3	-0.15163	-0.53417	-0.61162	-1.19088	-0.35433	-0.13745	-0.59409	-0.69857	-0.12205	-0.85478	0.33312	-0.66367	-1.23842	-0.87926
75.4	0.08593	-0.5374	-0.35386	-1.33593	-0.49777	-0.37557	-0.21247	-0.30871	-0.57663	-0.9584	0.18869	-0.99946	-1.04536	-0.95604
75.5	-0.39998	0.08805	-0.34379	-0.66374	-0.86748	-0.41523	-0.4323	-0.3604	-0.45724	-0.65723	0.54839	0.06397	-0.85926	-0.38866
75.6	0.31769	-0.60968	-1.17056	-1.23613	-0.59617	-0.36541	-0.48687	-0.0658	0.14231	-0.52156	0.14278	-0.71286	-0.94924	-0.58782
75.7	-0.06974	-0.60191	-0.70861	-0.71081	-0.50964	-0.40692	-0.97675	-0.43599	-0.29263	-1.69063	0.52158	-0.51241	-0.6246	-0.39588
75.8	-0.34545	-1.36681	-0.70692	-0.60738	-0.50326	-0.66781	-1.45996	-0.57364	-0.31143	-1.91537	0.02588	-0.08396	-0.91278	-0.00305
75.9	0.18257	-1.0107	0.27532	-0.70419	-0.48997	-0.2878	-1.43813	-0.45239	0.61948	-1.6424	0.97836	-0.10164	-0.91109	-0.28221
76	0.10347	-0.86566	-0.62313	-0.53412	-0.46871	-0.01883	-1.68716	-0.13218	0.26948	-1.00876	0.16461	-0.31697	-1.54398	-0.31353
76.1	-0.36519	-1.15413	-0.31467	-0.70051	-0.27681	-0.49292	-1.86275	-0.23055	-0.21334	-1.65624	0.21172	-0.18496	-0.42318	-0.07333
76.2	-0.34286	-0.64886	-0.99324	-0.48017	0.41012	-0.35784	-2.27659	-0.21101	-0.11283	-1.89814	0.27253	0.3916	-0.96546	-0.17957
76.3	-0.31074	-0.08435	-0.937	-0.63439	-0.31333	-0.47009	-2.18638	-0.33174	0.04034	-1.51683	0.48796	0.36825	-1.08146	0.09494
76.4	-0.62315	-0.39751	-1.336	-0.80412	-0.53314	-0.77404	-1.87948	-0.22435	-0.38191	-1.48848	0.6421	-0.1659	-0.25695	0.31942
76.5	-0.67426	-0.27148	-0.62811	-0.45217	-0.41792	-0.49582	-1.93632	-0.32776	0.15463	-1.19052	0.50132	0.06616	-0.90523	0.25466
76.6	-1.56881	-0.43744	-0.72042	-0.63105	-0.7687	-0.33641	-1.40203	-0.61725	-0.30008	-1.65191	0.58283	-0.16435	-1.00556	0.72909
76.7	-1.21515	-0.46131	-0.9251	-0.58535	-0.69258	-0.11328	-1.73463	-0.60114	-0.16355	-1.60446	0.37623	-0.46571	-1.35975	0.57108
76.8	-0.41296	-0.69771	-0.45274	-0.30587	-0.37361	-0.03618	-0.73713	0.14242	-0.10847	-1.2957	0.57173	-0.50261	-1.14642	0.10741
76.9	-0.16917	-0.83769	-0.75899	-0.44432	-0.88975	-0.69403	-0.99168	0.17144	0.07544	-1.35343	0.10659	-0.71008	-0.73701	0.44506
77	-0.04287	-0.78513	-1.33428	-0.65651	-1.24855	0.06335	-0.84735	-0.4496	-0.58814	-1.0564	0.29097	-0.66855	-1.20026	0.76803
77.1	-0.22063	-0.39163	-0.43441	-0.80011	0.24078	0.14378	-0.5489	-0.01469	-0.53639	-1.08676	0.10516	-0.60234	-1.21757	0.7663
77.2	-0.41546	-0.59545	0.0859	-0.58022	-0.79172	-0.27872	-0.23415	-0.04386	-0.17473	-0.56513	0.27095	0.14457	-1.08058	0.52078
77.3	-0.25244	-0.55775	-0.82023	-1.27795	-1.10208	-0.78113	-0.43403	-0.12496	-0.27049	-0.35327	0.82753	-0.04123	-1.01434	0.66073
77.4	-0.37965	-0.3221	-0.31405	-0.93025	-0.36997	-0.33823	-0.26771	-0.33489	-0.47171	-0.98478	0.13669	-0.00858	-0.60523	0.48361
77.5	-0.41665	-0.99599	-0.15193	-1.18201	-0.51849	-0.4439	-0.62926	0.04951	-0.3852	-1.50988	0.01089	-0.36704	-1.17966	-0.1893
77.6	-0.57182	-1.5033	-0.55734	-0.92185	-0.98399	0.0313	-1.05636	-0.32599	-0.26878	-1.78909	0.69584	0.02337	-1.19405	-0.2065
77.7	0.01533	-1.9646	-0.07694	-1.00915	-0.63165	-0.04521	-1.3164	-0.13947	-0.17236	-2.06039	0.90087	-0.60828	-1.35967	-0.31809
77.8	-0.53064	-1.44693	-0.51441	-1.03479	-1.18237	-0.77614	-1.76346	0.04848	0.01337	-1.25519	0.56447	-0.1908	-0.46482	-0.54708
77.9	-0.32497	-1.72164	-0.44296	-1.00796	-0.74725	-0.28731	-2.48804	-0.39317	-0.56241	-1.21062	0.58245	-0.46555	-0.40778	-0.67925
78	-0.93054	-1.37615	-0.34921	-0.60833	-0.87415	-0.16916	-2.24847	0.01459	-0.30179	-0.78159	0.65874	-0.2727	-0.52165	-0.5847
78.1	-0.71428	-0.57957	-0.71985	-0.91443	-0.33252	-0.1902	-1.88203	-0.35771	-0.31716	-0.99625	0.37961	-0.18162	-0.7665	-0.92371
78.2	0.15571	0.0655	-0.53038	-0.46548	-0.76186	-0.21004	-1.67859	-0.06288	-0.15275	-1.20427	0.8372	-0.13663	-1.28787	-0.75927
78.3	-0.0196	-0.50561	-0.54702	-0.82482	-0.46716	0.06319	-1.71824	-0.437	0.43904	-1.20761	0.47826	0.29216	-0.65119	-0.43422
78.4	-0.36231	-0.15113	-0.41949	-0.77904	-0.49412	0.32872	-1.45813	-0.18976	0.1562	-0.96729	0.85998	0.01356	-0.08992	-0.77144
78.5	-0.11255	-0.26617	-0.40483	-0.46302	0.03033	-0.09375	-1.31181	0.12839	0.08316	-0.92307	0.7029	-0.29428	-1.13109	-0.83351
78.6	-0.89245	-0.57985	-0.93166	-0.26958	-0.43671	-0.68919	-1.43015	-0.48703	0.2069	-0.78767	0.77123	-0.29973	-0.61139	-0.49662
78.7	-0.94009	-0.27385	-0.62524	-1.02656	-0.67216	-0.4166	-0.93917	0.23177	0.06623	-0.34764	0.68013	-0.5633	-1.01317	-0.58044
78.8	-0.12865	-0.22381	-0.54435	-0.30722	-0.35501	-0.69414	-1.05733	-0.42959	-0.05545	-0.53778	0.48368	-0.72065	-0.4139	-0.16721
78.9	-0.40953	-0.18037	-0.72968	-0.3233	-0.38968	-0.17986	-0.69979	-0.19787	-0.26086	-2.08974	0.49348	-0.57484	-0.9035	0.08735
79	-0.58121	-0.22089	-0.76592	-0.48058	-0.10014	-0.60774	-0.47025	-0.04596	-0.67039	-2.78596	0.06972	-0.42249	-0.83731	1.11581
79.1	-0.68015	-0.43914	-0.00376	-0.2668	-0.444	-0.67586	-0.81099	-0.18578	-0.22998	-1.50062	0.95651	0.00658	-0.71489	0.72389
79.2	-0.05594	-1.21242	-1.14607	-0.50819	-0.10488	-0.61582	-0.30289	-0.59777	-0.39789	-1.44615	0.75626	-0.4785	-0.40023	0.2204
79.3	-0.50936	-0.35096	-0.66011	-0.67567	-0.8993	-0.56561	0.07923	-0.36762	-0.17358	-1.72668	0.3801	-0.23325	-0.23318	0.89099
79.4	-0.43738	-0.86459	-0.2969	-0.38776	-0.70405	0.14699	0.01746	-0.18926	0.12015	-1.08842	0.36352	-0.18949	-1.03947	0.23023
79.5	-0.5298	-0.67505	-0.07235	-1.05815	-0.25133	-0.06636	-0.92452	-0.07495	-0.29414	-0.83715	0.44904	-0.14556	-1.00722	1.01993
79.6	-1.24234	-0.48903	-0.01601	-0.84007	-0.44577	-0.18317	-0.73213	-0.26734	0.26277	-1.14392	0.6236	-0.01541	-0.93101	0.83513
79.7	-0.9368	-0.55713	-0.3749	-0.66474	-0.46591	-0.17461	-1.53709	-0.24445	-0.30199	-1.33463	0.42429	-0.14672	-0.80025	0.47525
79.8	-0.90261	-0.30623	-0.29934	-0.61484	-0.37759	-0.655	-1.46937	-0.33247	-0.38541	-0.95266	0.42872	0.43158	-0.26165	0.88365
79.9	-0.43456	-0.45207	-0.55418	-0.82566	-0.30083	-0.97664	-1.61377	0.28334	-0.22912	-1.15694	0.5338	0.33883	-0.9487	-0.12808
80	-0.91417	-0.07104	-0.227	-0.91483	-0.59656	0.19156	-1.52795	0.11734	-0.44451	-1.49464	0.72687	0.18688	-0.96987	-0.37604
80.1	-0.90651	0.11915	0.12458	-1.23156	-0.15207	-0.66743	-2.23944	0.19232	-0.1128	-1.16406	0.3231	0.08993	-0.63283	-0.07293
80.2	-0.58085	0.17406	-0.31061	-0.71897	-1.03577	0.00599	-1.86763	-0.52728	-0.05516	-1.13748	0.77157	-0.46169	-1.03324	-0.63219
80.3	-1.1221	0.15542	-0.54978	-0.31508	-0.37983	-0.80385	-1.99422	-0.14751	-0.37238	-1.04053	0.94455	-0.08162	-0.6154	-0.61329
80.4	-0.84835	-0.07573	-0.4576	-0.38692	-0.55351	-0.67417	-2.04444	0.11208	-0.21839	-0.747	0.79155	0.08342	-0.68195	-0.39977
80.5	-0.60986	0.24228	-0.42159	-0.78042	-0.17259	-0.09517	-1.56903	0.06178	-0.24215	-0.56105	0.40765	0.03918	-1.41421	-0.79066
80.6	-0.84328	-0.859	-0.60628	-0.37741	-0.44779	-0.61287	-1.82348	-0.10543	-0.23324	-1.53868	0.64538	0.07013	-1.15274	-0.71888
80.7	-1.01925	-0.47853	-0.7698	-0.91171	-0.11763	-0.11781	-1.29085	0.27586	0.04325	-1.86853	0.86929	0.17408	-0.70073	-0.49435
80.8	-0.5961	-0.4319	-0.42103	-0.56392	-0.9174	-0.1767	-0.79163	-0.23933	0.01101	-1.67002	0.48252	-0.33655	-0.24013	-0.44519
80.9	-0.84841	-0.238	-0.34573	-1.00508	-0.21381	-0.22668	-0.73669	-0.43289	0.1349	-1.51707	0.59144	0.097	-0.63186	0.03223
81	-0.36726	-0.59173	-0.55695	-0.78974	-0.47966	-0.23196	-0.72398	-0.22624	-0.22431	-2.29472	0.62273	-0.09096	-0.69429	-0.33281
81.1	-0.44994	-0.64775	-0.43542	-1.03052	-0.46959	-0.60263	-0.37658	0.83412	-0.57336	-2.45084	0.42122	0.69158	-0.62466	-0.67205
81.2	-0.67321	-0.50315	-0.0602	-0.76055	-0.39385	-0.29893	-0.31445	-0.15591	0.2175	-2.14728	0.46841	0.60064	-0.80436	-0.42243
81.3	-0.15138	-0.34223	0.1165	-0.64815	-0.3443	-0.53037	2.22178	0.03213	-0.47183	-1.96706	0.40101	0.13013	-0.97305	-0.52005
81.4	-0.22413	-0.24396	-0.18581	-1.07261	-1.03781	-0.28354	2.47285	0.06931	-0.4635	-1.43385	0.89305	0.19059	-0.65254	-0.79999
81.5	-0.31596	-0.48176	-0.48327	-0.90817	-0.65101	-0.23822	0.04543	-0.4384	-0.32097	-1.16568	0.35711	-0.32517	-0.66386	-0.9098
81.6	-0.08866	-0.21226	-0.19612	-0.9124	-0.52102	-0.20096	-1.01554	0.0408	-0.00878	-0.8362	-0.2039	0.4124	-0.91087	-0.18861
81.7	-0.28971	-1.021	-0.27995	-1.15097	-0.32597	0.1095	-1.01668	0.05934	-0.43286	-0.81046	-0.01374	0.36383	-0.72383	-1.37211
81.8	-0.0619	-0.39587	0.16161	-0.41281	-1.25574	-0.29655	-1.85916	-0.09283	0.02422	-0.92009	0.04849	-0.19573	-1.19302	-0.73956
81.9	-0.23409	-1.35632	-0.21045	-0.62907	-0.69241	-0.31811	-2.13641	0.42258	-0.02575	-1.20375	-0.00135	0.21381	-0.68963	-0.36535
82	-0.66774	-0.89139	-0.50244	-1.16399	-0.8749	-0.50965	-2.10043	-0.09247	-0.17556	-0.47547	0.2996	-0.06179	-0.59128	-0.14005
82.1	-0.20423	-0.67981	-0.03566	-0.95073	-0.73445	-0.30573	-2.17316	0.05364	-0.11578	-0.20484	0.8318	0.32555	-0.46727	-0.87304
82.2	0.11311	-0.06491	-0.21969	-1.1821	-0.46401	0.25997	-1.9734	0.48098	-0.25948	-0.69967	0.85758	0.05868	-1.07071	-0.01187
82.3	-0.42044	-0.18138	-0.39277	-0.83955	-0.06025	-0.16575	-1.46029	-0.2389	-0.40891	-1.26125	0.26678	0.02447	-0.66152	-0.5975
82.4	-1.24744	-0.92194	0.06448	-0.1767	-0.20985	-0.47253	-1.59969	0.08351	-0.19362	-1.16249	0.57577	-0.33074	-1.59528	-0.80701
82.5	-0.50342	-1.20554	-0.37064	-0.94614	-0.54973	-0.17968	-1.04004	0.23837	-0.21752	-2.2122	1.10586	0.15354	-0.0671	-0.89535
82.6	-1.31108	-1.14259	0.20497	-0.8026	-0.5529	-0.10649	-1.2594	-0.31614	0.27745	-0.75547	1.41148	0.21871	-0.23729	-0.62109
82.7	-1.41064	-0.03054	-0.24912	-0.84064	-0.04233	-0.18706	-1.10038	-0.01971	-0.29522	-0.91953	0.78404	0.45327	-0.76357	-0.4932
82.8	-1.36038	-0.60185	-0.43525	-0.08449	0.26265	-0.26769	-0.48545	0.21984	-0.50273	-1.51008	0.84412	0.06817	-0.21007	-0.52183
82.9	-1.7549	-0.47547	-0.5628	-0.3256	-0.1271	-0.18137	-0.73715	-0.38549	-0.00414	-0.96382	0.74439	-0.09382	-0.49968	-0.12732
83	-1.87711	-0.24606	0.24213	-0.07008	-0.22619	0.08171	-0.36089	0.09077	-0.14024	-1.57343	0.78093	-0.50287	-0.28124	-0.31936
83.1	-1.9202	-0.27613	-0.16063	-0.55251	-0.0702	0.19947	-0.34627	-0.32843	-0.20551	-1.24278	1.01344	-0.50687	-0.5466	-0.67297
83.2	-2.16835	-0.46951	-0.11376	-0.37959	-0.28497	0.03031	-0.40211	-0.1171	-0.22446	-0.82842	1.10165	-1.14805	-0.47264	-0.566
83.3	-1.90832	-0.0828	0.00432	-0.6544	-0.55821	-0.81091	-0.9303	0.08889	0.07561	-1.42472	-0.19913	-0.27656	-0.6553	-0.75914
83.4	-1.83608	-0.15054	0.02206	-0.38378	0.00456	-0.05504	-0.29678	-0.05534	-0.49962	-0.75279	0.39835	-0.23625	-1.05571	-0.7579
83.5	-1.8856	-0.33162	-0.47299	-0.29661	-0.17331	0.28976	-0.46733	-0.1907	-0.35724	-0.66497	0.70577	-0.83747	-0.77628	-0.30752
83.6	-0.98073	-1.07673	-0.55601	-0.05867	-0.3642	-0.07424	-0.73653	0.48436	0.07173	-0.82514	0.62512	0.20111	-0.567	-0.91315
83.7	-1.6478	-0.38183	-0.49528	-0.55454	-0.82271	-0.21199	-0.76455	0.35364	-0.15425	-0.59622	0.44532	-0.19129	-1.0819	-0.26534
83.8	-1.92923	-0.29601	0.00639	-0.7919	-1.37166	-0.18268	-1.673	0.36487	-0.34013	-0.7885	0.69287	0.14454	-0.47134	-0.90497
83.9	-1.0696	-0.08995	-0.27087	-1.47434	-0.29425	-0.83368	-1.79268	-0.38109	-0.45196	-0.56746	0.22553	-0.31089	-1.11112	-0.32474
84	-1.48736	0.24047	-0.0417	-0.87722	-0.80598	0.20569	-2.10104	0.47977	-0.15118	-1.05553	1.08645	0.41088	-0.35098	-0.74703
84.1	-1.00065	-0.28061	-0.29905	-0.92417	-0.50081	-0.58629	-1.50924	0.54086	0.1549	-1.14139	0.33773	-0.15444	-0.93324	-0.16443
84.2	-1.22016	0.06439	0.0052	-1.09383	-0.88222	-0.04257	-1.45836	0.41852	-0.11684	-1.03688	0.10691	-0.04779	-1.10422	-0.27394
84.3	-0.62295	-0.72123	-0.19073	-0.88943	-0.67755	-0.58265	-1.26236	0.25277	-0.11072	-1.68648	0.39277	0.82163	-0.97441	-0.73789
84.4	-0.04751	-0.82201	-0.56673	-0.91268	-0.79432	-0.15417	-1.34529	0.17545	-0.04253	-1.28889	0.31588	0.13956	-0.66126	-0.74999
84.5	-0.42552	-0.88775	-0.01101	-1.16421	-0.56228	0.0144	-0.76591	0.39795	-0.34234	-1.05679	0.66146	0.63838	-0.99774	-0.70451
84.6	-0.13985	-1.29168	-0.75994	-1.00282	-0.02051	-0.247	-0.74204	0.31238	0.3399	-0.66571	0.43337	0.63474	-0.62311	-0.55982
84.7	-0.46685	-0.91666	-0.52788	-1.32392	-0.30765	-0.37064	-0.25363	-0.24203	-0.01092	-1.85671	-0.12376	0.11778	-0.67548	-0.41919
84.8	-0.28555	-0.35071	-0.31614	-1.38882	0.0603	-0.39589	-0.0513	0.33956	0.1829	-1.80925	-0.60925	-0.18113	-1.22098	-0.76535
84.9	0.05741	-0.30696	-0.63674	-1.21167	-0.61163	-0.22339	-0.11169	0.68456	0.50832	-1.26234	-0.55216	-0.16654	-0.64501	-0.94923
85	-0.04061	-0.53844	-0.06496	-1.00575	-0.386	-1.17453	0.00984	0.80923	-0.37758	-0.9261	-0.72182	0.2443	-0.86298	-0.26106
85.1	-0.26564	0.21703	-0.14632	-0.45441	-0.18779	-0.48883	-0.3237	0.13568	0.24206	-1.38866	-0.3939	-0.21724	-0.79004	-0.49154
85.2	-0.12351	0.17544	-0.08558	-0.43587	-0.37286	0.00951	-0.06224	0.0991	-0.36076	-1.25837	-0.55909	-0.62196	-0.75129	-0.6877
85.3	-0.08976	0.42446	0.0697	-0.51867	-0.71705	-0.40426	-0.03789	0.07676	-0.16479	-0.63474	-0.66927	0.1304	-0.61782	-0.80681
85.4	-0.38893	-0.14107	0.06925	-0.58641	-0.62619	-0.20633	-0.65734	0.38045	0.5178	-0.86708	-0.91188	0.24166	-0.73286	-0.72152
85.5	0.07012	-0.39347	-0.33327	-0.35897	-0.25747	-0.48033	-1.31778	0.00386	-0.6412	-0.67627	-0.53304	0.12853	-0.59779	-0.72728
85.6	-0.8198	-0.49849	0.09092	-0.49658	-0.4747	-0.19447	-1.55214	-0.47732	-0.43972	-0.80569	-0.79166	-0.19899	-0.29969	-0.29771
85.7	-0.47357	0.26953	0.23603	-1.2899	-0.37504	0.09387	-1.2211	-0.13297	-0.00492	-0.88209	-0.93785	0.30936	-0.60105	-0.0481
85.8	-1.13846	0.24317	-0.30236	-0.64833	-0.94821	-0.30868	-1.75064	-0.26931	-0.31742	-0.33095	-0.46988	0.28338	-0.6282	0.34249
85.9	-1.40787	-0.60926	-0.35536	0.08069	-1.01364	-0.56052	-1.64155	0.59634	-0.42838	-0.69944	-0.74345	0.27042	-0.40057	-0.17945
86	-1.46136	-0.32537	-0.56964	-0.54315	-0.52222	-0.44549	-1.36305	0.05583	-0.30523	-0.62207	0.019	0.37375	-0.43551	0.2613
86.1	-1.57047	-0.65019	0.02027	-0.02505	-0.55306	-0.12797	-1.39338	-0.0047	0.25937	-1.65594	-0.63084	0.37473	-0.98933	0.49637
86.2	-1.4587	-0.53844	-0.47837	-0.1158	-0.76751	-0.63846	-1.71847	0.36686	-0.42657	-2.52503	-0.68612	0.40467	-1.61015	0.82925
86.3	-1.13978	-0.35887	-0.02405	-0.01092	-0.71029	-0.30804	-1.42269	0.24778	-0.49905	-1.61226	-0.29433	0.02582	-0.6898	0.97657
86.4	-1.45399	-0.42509	-0.17461	0.00483	-0.4941	-0.34955	-1.4022	0.62443	-0.0604	-1.45321	-0.58928	0.47849	-1.20817	0.55911
86.5	-2.0841	-0.06855	-0.18471	-0.27287	-0.38428	0.0563	-0.48888	-0.02722	-0.36421	-2.01447	-0.81754	-0.07641	-0.84177	0.5423
86.6	-1.51196	-0.24024	0.29566	-0.19715	-0.81561	-0.2971	-0.16045	0.1863	-0.30877	-1.88534	-0.83113	-0.27016	-1.40251	0.61751
86.7	-1.48305	0.10318	-0.34103	-0.17772	-0.08469	0.06499	-0.48631	0.32367	0.01896	-1.9727	-0.32927	0.35311	-0.75229	-0.08539
86.8	-2.02287	-0.07879	-0.43382	-0.35928	-0.46152	-0.10506	0.03204	0.57775	-0.14765	-1.33361	-0.80003	-0.00892	-1.17776	0.32426
86.9	-1.7406	-0.33538	0.12776	0.04809	-0.48286	-0.22563	-0.48628	0.59861	0.33179	-1.31404	-0.53225	0.13962	-1.26954	-0.42326
87	-1.94543	0.19282	-0.21901	-0.58514	-0.48047	-0.35535	0.09609	0.75149	-0.16628	-0.98152	-0.14796	0.4063	-0.55103	-0.11147
87.1	-1.74269	0.51133	0.09912	-0.0338	-0.14291	0.10025	-0.26667	0.68925	-0.41804	-0.95556	-0.58705	0.55754	-1.40058	-0.72536
87.2	-1.68189	-0.3469	-0.31386	-0.70747	-0.671	-0.51718	-0.23607	0.6856	-0.21852	-1.02731	-0.63179	-0.29645	-1.09572	-0.69744
87.3	-1.51425	0.49846	-0.7067	-0.71836	0.43168	-0.64856	-0.85868	0.28074	-0.67869	-1.4768	-0.6466	-0.25485	-1.07009	-0.5396
87.4	-1.40265	-0.00759	-0.51777	-0.68655	-0.05302	-0.07805	-0.8916	0.31945	0.04921	-0.91423	-0.57948	0.10698	-0.63549	-0.93186
87.5	-1.83648	0.15804	-0.75098	-0.86475	-0.33774	-0.68754	-1.73212	0.06707	-0.00716	-0.55635	-0.13561	0.31159	-1.37834	-0.80227
87.6	-1.67805	0.09025	-0.56099	-0.6182	-0.58377	-0.23182	-1.27806	-0.31562	0.17571	-0.17722	-0.50184	0.78302	-1.3542	-0.57813
87.7	-2.14428	0.05157	-0.45891	-0.47391	-0.02773	-0.14175	-1.5291	0.34568	0.01689	-0.36088	-0.60412	1.01384	-1.85648	-0.64019
87.8	-1.59576	-0.71341	-0.42919	-0.92204	-0.10898	-0.60547	-1.29927	0.57655	0.04091	-1.22646	-0.62502	0.0705	-1.08853	-0.71367
87.9	-1.53344	0.02232	0.17722	-0.44159	-0.71111	-0.27233	-1.85531	0.70219	-0.24352	-1.53105	-0.62295	0.70237	-2.18433	-0.43808
88	-0.98379	-0.22238	0.01928	-0.90872	0.05132	-0.43281	-1.38841	-0.03764	0.33353	-2.17637	-0.70478	0.04586	-1.66094	-0.7013
88.1	-0.94949	0.04349	-0.3801	-0.5037	-0.54355	-0.02637	-1.18221	0.06858	-0.19525	-1.05423	-0.46607	0.17935	-1.35644	-0.24914
88.2	-0.98705	0.01245	-0.0979	-0.08533	-0.20662	-0.15708	-0.33745	-0.00398	0.05285	-0.42548	-0.53827	-0.50785	-1.01483	-0.61231
88.3	-2.00376	-0.20621	-0.46369	-0.13937	0.36106	-0.08352	-1.15338	0.41638	-0.33995	-0.92242	-0.35557	0.01857	-1.3281	-0.42084
88.4	-1.20586	-0.02199	-0.04208	-0.47659	-0.14856	-0.37445	-0.73304	0.54676	0.04737	-0.31172	-0.7674	0.29881	-1.3297	-0.14039
88.5	-1.68346	-0.60918	-0.26961	-0.68577	0.03327	-0.36753	-0.55396	0.54962	-0.33246	-0.78657	-0.42542	-0.32352	-1.53478	-0.19168
88.6	-1.69888	-0.40098	0.18564	-0.06928	-0.45457	-0.12168	-0.56292	0.16222	-0.27929	-0.7876	-0.39545	0.11943	-1.02456	-0.46149
88.7	-1.31866	-0.42068	-0.04079	-0.63831	0.11947	0.18985	-0.0903	0.50059	-0.37567	-0.52928	-0.52485	0.30185	-0.62476	-0.50105
88.8	-1.39134	-0.10835	-0.05087	-0.13643	-0.60564	-0.35341	-0.34408	0.32928	-0.19607	-0.6605	-0.20182	0.41267	-1.05909	-0.60304
88.9	-1.48309	-0.25856	-0.05881	-0.09346	-0.48367	-0.04104	-0.1165	0.27449	-0.23486	-0.99719	-0.25043	-0.22218	-1.05345	-0.84719
89	-0.77102	-0.51293	0.13224	-0.50839	-0.2878	-0.19746	-0.41309	0.24272	-0.07805	-0.44933	0.02644	0.26068	-0.53133	-0.68834
89.1	-0.85898	-0.92067	-0.02428	-0.35775	-0.22189	-0.40963	-0.48573	0.63259	-0.16805	-0.67184	-0.59866	0.63721	-0.44601	-0.64468
89.2	-0.88479	-1.2152	-0.1122	-0.30994	-0.4605	-0.14833	-0.68648	0.00335	-0.02154	-0.36935	-0.37353	0.06295	-0.55553	-0.52718
89.3	-0.65967	-1.55389	0.01359	0.06764	-0.47	-0.02744	-1.29469	0.37112	0.3824	-0.3632	-0.67565	0.41146	-0.62162	-0.8172
89.4	-0.97941	-1.76462	0.63249	-0.10801	0.23136	-0.21335	-1.67434	0.734	-0.39093	-0.6655	-0.52979	0.21529	-0.36892	-0.09819
89.5	-0.88424	-1.32809	-0.56598	-0.42198	-0.18309	0.00544	-1.84301	0.49134	0.02074	-1.35892	-0.75186	-0.56265	-0.39872	-0.00808
89.6	-0.69234	-0.41098	-0.16242	-0.39474	-0.37162	-0.11241	-1.82499	0.94457	0.27242	-1.90944	-0.22678	-0.29669	-0.18643	0.03107
89.7	-1.48207	-0.46786	0.1362	-0.19203	-0.36628	-0.18885	-1.58082	0.38859	-0.11893	-0.6251	-0.1255	0.61387	0.02246	0.52715
89.8	-1.15897	-0.29228	0.18427	-0.37382	-0.2117	-0.13892	-1.84777	0.4055	-0.00303	-0.43367	-0.31389	0.50948	-0.6086	0.29679
89.9	-1.5845	0.00802	0.57421	-0.28578	-0.31477	-0.67803	-1.77358	0.3328	0.0045	-0.9767	-0.27114	0.56589	-0.13707	0.63499
90	-1.38371	-0.06252	-0.10565	0.02281	-0.61988	0.196	-1.41834	0.21449	-0.33792	-0.80243	-0.75688	0.293	-0.4237	0.64414
90.1	-1.61147	0.18203	0.26034	-0.51916	0.03692	-0.40811	-1.40713	0.43273	-0.37894	-0.72274	-0.46359	0.58979	-0.01973	0.8637
90.2	-1.38942	0.41876	0.64066	0.2954	-0.31287	-0.17307	-1.121	0.15304	-0.58788	-0.80854	-0.45452	0.01562	-0.73593	0.43978
90.3	-1.50648	-0.33082	-0.37507	-0.18426	-0.08727	-0.05146	-0.67079	0.21871	-0.47897	-0.04684	0.12656	0.06451	0.0706	1.05743
90.4	-1.47232	-0.42391	0.42118	-0.49806	0.31791	-0.4165	-0.16174	0.4047	-0.64068	-0.75948	-0.14148	0.70345	-0.02194	0.83455
90.5	-1.00968	-0.18681	-0.28106	-0.41628	-0.18271	-0.21988	-0.08864	0.79374	-0.15641	-0.50662	-0.42195	0.18047	-0.53191	0.75815
90.6	-1.4855	-0.61011	0.60616	-0.00612	-0.08115	0.0118	0.20057	0.43723	-0.12231	-0.9187	-0.33708	0.42705	-0.17641	0.55774
90.7	-1.15698	-0.56173	-0.35341	-0.47312	-0.50587	-0.26244	-0.30932	0.67405	-0.44965	0.01344	-0.02048	-0.08327	0.31729	0.11126
90.8	-1.47669	-0.4087	-0.0339	-0.03733	-0.84295	-0.3011	0.04605	0.52857	-0.01784	-0.66364	0.0638	-0.14934	-0.35691	-0.72167
90.9	-1.79672	-0.43472	-0.20152	-0.40669	-0.32371	-0.49031	0.39283	-0.16124	-0.37569	-0.19776	0.34611	-0.06101	0.39619	-0.24724
91	-0.70152	-0.0124	0.63174	-0.54734	-0.17788	0.23489	-0.27158	0.4813	0.14576	-0.97096	0.58324	-0.18372	-0.15268	-0.64378
91.1	-1.20349	-0.99436	-0.46338	-0.72673	0.33414	-0.41826	-1.12306	0.29149	-0.12211	-1.58507	0.54818	0.16828	0.07249	-0.45188
91.2	-1.04467	-1.07718	0.24839	-0.29523	-0.11839	-0.39008	-1.47573	0.25191	0.17809	-1.71133	0.3939	0.18379	-0.1175	-0.93601
91.3	-1.98087	-0.97705	-0.2715	-0.55507	-0.26105	-0.42003	-1.35071	-0.27703	-0.00659	-1.70835	0.71854	-0.22446	-0.08463	-0.17665
91.4	-1.556	-0.83782	-0.66631	-0.431	-0.19436	-0.10733	-1.35559	-0.47564	-0.13107	-0.76524	0.69303	0.28936	-0.16521	-0.48507
91.5	-1.17645	-0.09691	0.24133	-0.35356	0.05978	-0.14761	-1.50041	-0.28833	-0.2241	-1.3787	0.98546	0.19908	0.16692	-0.52138
91.6	-1.56782	-0.36266	0.71351	-0.12529	-0.01652	0.20917	-1.72228	-0.49725	0.44058	-0.85045	1.14786	0.0983	0.15841	-0.47922
91.7	-1.40992	-0.06321	-0.42392	-0.55625	-0.22624	-0.62414	-1.33943	-0.75464	-0.23676	-0.70469	0.97258	-0.00145	-0.3461	-0.62724
91.8	-1.72255	0.31795	-0.56491	-1.04324	0.01308	-0.38288	-1.4231	-0.55078	0.10646	-0.9966	0.44221	-0.04281	-0.24007	-0.24956
91.9	-1.43255	-0.61863	0.36401	-0.32362	-0.0248	0.02512	-0.98813	-0.5291	0.34317	-0.41991	0.79206	0.87123	-0.26521	-0.58652
92	-1.4291	0.05235	0.0646	-0.95478	-0.87156	-0.0567	-1.39327	0.00944	-0.28449	-1.1398	1.02294	0.99628	-0.19015	-0.88193
92.1	-1.89129	-0.86588	-0.31507	-0.95558	0.125	-0.24461	-0.89409	-0.49904	-0.000682426	-1.17492	0.84269	0.6688	-0.27445	-0.35269
92.2	-0.93556	-0.32803	0.09014	-0.64608	-0.45972	-0.26959	-0.37882	-0.38934	-0.37171	-0.35764	0.79767	-0.52995	-0.31496	-0.21772
92.3	-1.45451	-0.07493	-0.07593	-0.92557	0.28587	-0.029	-0.28695	-0.22217	0.09779	0.09844	0.56151	-0.27404	0.17284	-0.59991
92.4	-1.52893	-0.20288	0.05895	-0.49791	-0.39982	-0.25194	-0.08094	-0.96381	-0.01289	0.09544	0.48144	-0.08041	0.45044	0.11919
92.5	-0.7	-0.06749	0.53993	-0.43447	0.05115	-0.17001	0.0146	-0.15591	-0.08958	-0.30142	0.17598	0.27272	0.61334	-0.19797
92.6	-0.6375	0.51333	-0.07222	-0.90609	-0.22086	-0.22086	-0.47646	-0.05949	0.02455	-0.74756	-0.25447	0.04103	-0.23305	-0.16492
92.7	-0.37598	-0.28196	0.16319	-0.41481	-0.54262	-0.31313	-0.16623	0.36465	0.19661	-1.05596	-0.30222	0.80467	-0.46255	0.37329
92.8	-0.65103	-0.47101	0.000579399	-0.54986	-0.07439	0.13872	0.36002	0.04058	-0.57652	-1.79948	-0.34995	0.74767	0.20872	0.70147
92.9	-0.41152	-0.85359	0.1762	-0.93079	-0.19856	-0.38719	-0.16636	0.0886	-0.20734	-1.59578	-0.24941	-0.15152	-0.10248	0.38504
93	-0.49014	-1.45402	-0.09785	-0.38005	-0.19906	-0.44825	-0.74286	-0.25097	0.00744	-1.77997	-0.87518	0.1491	-0.70408	1.16271
93.1	-0.29318	-0.63475	0.50402	0.08345	0.38944	-0.13319	-1.05943	-0.06096	0.50729	-1.82775	-0.53195	0.52078	0.45432	0.29375
93.2	-0.19795	-0.52236	-0.00859	-0.30558	-0.49268	-0.29733	-1.59576	-0.24357	-0.20291	-1.74409	-0.47104	0.37792	0.38835	0.63669
93.3	-0.01488	-0.3593	0.11391	-0.04797	-0.30914	0.37703	-1.24807	-0.00147	-0.2955	-1.65787	-0.01951	-0.02574	-0.23274	0.19071
93.4	-0.426	0.04727	-0.48232	0.03335	-0.37381	-0.14807	-1.75031	-0.49948	0.05151	-0.99492	-0.16754	-0.16596	0.94769	1.11018
93.5	-0.47046	-0.37796	0.01014	-0.57224	-0.1376	-0.49796	-1.69128	0.20694	0.497	-1.12818	-0.2797	-0.03843	0.0656	0.90148
93.6	-0.22761	-0.20531	0.55175	-0.26125	-0.17896	0.06791	-1.71996	0.06633	0.3114	-1.00967	0.43227	-0.18881	-0.32311	0.73478
93.7	-0.07926	-0.39156	-0.2493	-0.00143	-0.27781	-0.23888	-1.60798	0.18066	-0.24234	-0.63589	-0.05175	-0.20795	0.20291	0.35548
93.8	-0.5291	0.28547	0.1858	0.36301	-0.08132	-0.57286	-1.41886	0.04473	-0.07143	-0.62705	0.2354	-0.00375	0.23461	-0.25731
93.9	0.04209	-0.20497	0.12858	-0.20166	-0.28875	-0.53049	-1.24588	-0.15959	0.01553	-0.29564	1.45593	-0.20256	-0.15554	-0.83604
94	-0.18947	-0.42283	0.4079	-0.61976	0.11387	0.08085	-0.8333	0.10579	-0.02728	-0.12213	0.79963	-0.16627	0.23868	-0.80396
94.1	-0.54566	-0.45013	0.31207	-0.65692	-0.05283	0.07143	-0.46557	0.13435	0.81324	-0.49787	0.63363	0.01684	-0.06234	-0.49644
94.2	-0.69408	0.12392	0.49161	0.17905	0.20681	-0.16542	-0.01928	0.4566	1.51289	-0.62512	1.27815	-0.10201	-0.18758	-0.54508
94.3	-0.72343	-0.23208	0.01114	-0.31634	-0.2042	0.15911	-0.03795	0.57085	0.39161	-0.32832	1.07624	0.15195	-0.047	-0.23329
94.4	-1.21819	0.30035	-0.39697	-0.02586	-0.33426	0.0146	-0.1582	0.56433	-0.47257	-0.72184	1.09066	-0.27998	0.20191	-0.5957
94.5	-0.87986	-0.524	-0.38862	-0.57586	-0.071	-0.18632	0.42206	0.2796	0.08919	-1.43955	0.62674	-1.21848	-0.10305	-0.63444
94.6	-0.80356	-1.12875	-0.40472	0.01236	0.30423	0.23054	-0.09322	0.18351	0.42137	-2.03303	0.87299	-0.84149	-0.05953	-0.61763
94.7	-0.94836	-1.15813	-0.03415	-0.19856	0.0584	-0.03163	0.33185	0.07526	0.14444	-1.75564	0.66218	-0.99082	0.02107	-0.64155
94.8	-0.61382	-0.8484	0.15975	-0.03844	-0.29778	-0.46844	1.32474	0.18265	-0.2321	-2.0995	0.21393	-1.10807	-0.14189	-0.43006
94.9	-0.28911	-0.67062	0.04428	0.1736	-0.07596	0.01754	1.36741	0.23064	0.14107	-1.32103	0.00218	-0.79015	-0.31221	-0.27508
95	-0.98238	-0.22337	0.0394	0.05195	-0.23375	-0.23279	-0.13752	0.33703	0.08979	-1.04065	-0.57078	-0.08974	0.00811	0.0626
95.1	-0.72382	-0.53804	0.20527	-0.0868	-0.41253	-0.28725	-0.97781	0.5705	-0.15114	-1.05585	-0.24106	-0.47834	0.09138	0.5186
95.2	-1.14302	-0.03187	0.03479	-0.60508	-0.35503	-0.58513	-0.87035	0.53951	0.23633	-1.05699	-0.8387	0.42458	-0.23026	0.29937
95.3	-0.36644	-0.07964	-0.1584	-0.29912	0.19395	-0.40303	-1.65227	0.6158	0.25192	-0.44777	-0.66358	-0.14024	-0.04358	0.285
95.4	-0.26189	0.2411	0.17876	-0.78147	-0.69664	0.17089	-1.23204	0.11813	-0.11501	-0.98924	-0.75398	0.45291	0.37809	0.64592
95.5	-0.85685	0.2273	0.51677	0.11581	-0.08912	0.06128	-1.80048	-0.34081	0.24112	-0.43342	-0.59429	0.18254	0.40989	0.66499
95.6	-0.18102	-0.14667	-0.2158	-0.21746	-0.27664	-0.54701	-1.23582	-0.12686	0.04046	-1.06741	-0.545	0.69338	-0.63966	0.18216
95.7	-0.74944	-0.62094	0.01638	-0.0163	-0.30607	-0.42437	-0.86501	-0.00332	0.10597	-0.33866	-0.54729	0.43082	0.68072	0.7386
95.8	-0.38631	-0.26884	-0.14632	-0.11072	-0.3583	-0.20423	-1.28619	0.55665	-0.03928	-0.61891	-0.41727	-0.00967	-0.13562	1.0707
95.9	-0.42102	0.000592536	0.66461	-0.14822	0.12244	-0.16795	0.08542	0.6642	-0.19437	-0.48361	-0.69622	-0.06189	-0.26918	0.74761
96	0	0	0	0	0	0	0	0	0	0	0	0	0	0
96.1	-0.22835	0.3951	0.38161	-0.3899	-0.08689	-0.2813	0.33602	0.5196	-0.1356	-0.35032	-0.02784	0.13522	0.26412	0.76692
96.2	0.40977	0.36223	0.25929	-0.09084	0.09988	-0.46028	0.026	0.65821	-0.3973	-1.18769	0.3314	0.18844	-0.51074	-0.10943
96.3	0.29105	-0.35924	-0.55405	-0.39977	0.02119	-0.45012	0.14823	0.74003	-0.26857	-2.08073	0.25764	0.3171	0.26433	-0.0295
96.4	-0.46656	-1.06714	0.08906	-0.38954	0.45317	0.09121	0.29335	0.49328	-0.51083	-1.03217	0.10666	0.37882	0.33405	-0.69494
96.5	-0.12875	-0.63446	-0.17061	-0.47247	0.42085	-0.70912	0.31512	0.4897	0.05496	-0.47713	1.4229	0.7605	0.29965	-0.25669
96.6	0.01225	-1.56568	0.32599	-0.51625	0.50501	-0.57733	0.76471	0.11203	0.44793	-0.83538	1.34562	0.09122	0.15863	-0.06676
96.7	0.34908	-0.81897	-0.12575	-0.46883	-0.03469	-0.16119	-0.43244	0.8169	-0.03163	-1.65279	0.72896	0.34654	0.08971	-0.57636
96.8	-0.08167	-0.419	0.0299	-0.23463	-0.40797	-0.27886	-0.42484	0.3226	-0.03812	-0.92605	0.93768	-0.56289	0.092	-0.94565
96.9	-0.06629	0.36177	-0.11539	-1.00025	0.15543	0.11645	-1.03931	0.2131	0.06807	-0.60059	1.43016	-0.7634	0.17808	-0.24945
97	-0.67345	0.18216	0.12107	-0.67993	0.28253	-0.00421	-1.24236	-0.07817	-0.42286	-0.52544	1.01709	-0.98806	0.31484	0.02504
97.1	-0.42988	0.03757	-0.73581	-0.61246	0.21958	-0.19396	-1.32666	0.45349	0.52728	-0.78809	0.77801	-0.58961	-0.17637	-0.27934
97.2	-0.33525	0.3741	0.06771	-0.19393	0.18146	-0.13704	-1.3976	0.41712	0.13282	-0.79531	0.67758	-0.69899	0.49351	-0.80795
97.3	-0.7737	0.41103	0.024	-0.08079	0.42086	-0.04327	-1.09636	0.66266	-0.17489	-0.51519	0.44266	-0.33328	0.3897	-0.23311
97.4	-0.75941	0.28393	-0.53292	0.13508	-0.33787	-0.01405	-1.13227	0.21875	0.32103	-0.98298	0.20406	-0.16818	-0.22042	-0.18798
97.5	-1.07071	0.3406	-0.40351	-0.1858	0.36411	0.03879	-1.42849	0.72285	0.40182	-0.72847	-0.32821	-0.15271	0.55779	0.0308
97.6	-0.89389	-0.19527	-0.00724	-1.00501	-0.0214	-0.39901	-1.22571	0.53222	0.63952	0.01314	-0.43247	0.19518	0.08014	0.31826
97.7	-1.69807	0.96968	-0.08093	-0.49875	0.00214	0.40475	-1.43768	0.49702	0.25808	0.10066	-0.65213	0.32078	0.39605	0.28947
97.8	-1.28208	0.657	0.53133	0.32447	-0.56444	0.49688	0.10971	0.95687	-0.01869	-0.30137	-1.20541	0.06432	-0.00778	-0.01933
97.9	-1.27394	0.24312	0.6644	-0.01762	0.09745	-0.3745	0.0376	0.49023	0.30955	-0.94973	-0.83984	0.33742	0.0148	0.71957
98	-1.25264	0.15402	0.1477	-0.45616	-0.3693	0.15976	-0.5272	0.83016	-0.58984	-1.60725	-0.82332	0.46172	0.29885	0.895
98.1	-1.87251	-0.62509	0.02074	-0.22003	0.00688	0.03121	-0.60535	0.76962	-0.29162	-1.44647	-0.59659	0.18384	0.29981	1.15644
98.2	-1.84678	-0.50478	0.63732	-0.11894	-0.41548	-0.1338	0.4518	0.04017	0.35651	-1.52134	-0.54086	0.05529	0.49986	1.35472
98.3	-1.48452	-0.31776	0.27548	-0.11226	0.22146	-0.17089	0.53347	0.03475	-0.03721	-0.722	-0.39463	-0.11192	0.26446	0.75755
98.4	-1.61518	0.15679	0.36857	4.22738	-0.35731	-0.08501	0.57684	1.06912	0.20792	-1.30517	-0.01825	-0.50761	0.12833	0.92778
98.5	-1.63616	-0.01863	0.71448	-3.00497e-05	-0.12762	0.17623	0.12274	0.30692	0.41156	-1.06131	-0.47174	-0.26109	-0.1151	1.35693
98.6	-1.6761	0.07562	0.24345	-1.40833	-0.08996	0.60037	-0.2307	3.73771	-0.23702	-0.74077	0.01308	-0.11193	0.08525	2.55857
98.7	-1.26796	0.25883	0.25602	-1.01685	1.4798	0.26791	-0.59752	1.17683	-0.0793	-1.05381	-0.44827	0.02666	0.15419	1.26228
98.8	-0.68171	0.97672	-0.14231	-1.54598	-3.0693	0.75586	-0.66077	0.34758	0.35922	-0.42543	0.39099	1.14905	-0.07516	-0.29574
98.9	-0.81096	0.33892	0.43578	-2.53272	-0.85649	-4.23853	-1.38231	0.06303	-0.48065	-0.75902	0.16154	0.03896	0.22585	0.00742
99	-1.06354	0.10752	-0.13058	-2.61591	-2.42167	-5.17052	-1.10626	-0.56335	-0.3775	-0.29525	0.37323	0.06161	0.05763	0.28836
99.1	-0.20995	0.08955	0.47166	-1.48349	-3.13474	-0.84053	-1.10113	-1.11052	-0.28261	-0.66606	0.72606	-0.37868	0.24071	1.28414
99.2	-0.44908	0.57778	0.51395	-2.58448	-4.08947	-0.35452	1.38297	-1.41523	1.99951	-0.26974	0.93108	-0.3789	0.09414	2.54179
99.3	0.54842	2.38764	0.31604	-2.05103	-2.69037	0.86709	-0.84373	-1.07667	-0.41172	-0.06102	0.98498	1.77651	0.67036	3.9455
99.4	-0.20135	-1.22151	0.4773	-2.54335	-1.77567	0.02429	-0.86573	-0.88532	-0.50574	-1.18821	0.93563	0.87339	2.47169	4.94294
99.5	-0.22917	-1.70305	0.49579	-1.34851	-1.39929	0.07785	-0.81775	-0.91079	-0.43295	-4.96727	4.41074	-0.66322	2.9937	4.32211
99.6	0.39154	-0.81353	0.22415	-1.38746	-0.49973	-0.69093	-0.55623	-0.94128	-0.69857	-0.72285	1.35431	-0.64163	0.10734	4.41079
99.7	-0.65697	-1.78651	0.25843	-1.22609	-0.27956	-0.23608	-0.83587	-1.09321	-1.48921	-1.50476	1.31336	-0.000214011	-0.06605	3.10737
99.8	-0.0138	-3.945	-0.06052	-0.55661	-0.71957	0.15254	-0.08359	-1.16539	-1.53434	-1.98346	0.40325	0.0182	0.28359	2.99448
99.9	0.15203	-0.91185	0.13388	-0.65903	-0.49438	-0.08358	0.43626	-0.91231	-0.29378	-1.48394	-0.63553	0.72626	0.8136	3.04185
100	0.16886	-0.59929	-0.03408	-0.71456	-0.87915	-0.07168	-0.20222	-0.45475	-0.56266	-0.60347	0.75739	1.13125	0.58122	3.18718
100.1	-0.3887	0.04596	0.13948	-0.81882	-0.42974	0.32576	0.13904	-0.00608	0.42774	-0.30649	1.03959	2.30122	0.71873	3.77974
100.2	-0.82803	0.20552	0.0733	-0.68423	-0.40457	0.19731	0.30036	0.5592	0.70512	-0.30805	1.21142	2.70431	1.45272	3.69384
100.3	-2.54296	0.64179	-0.05874	-0.47999	-0.01503	0.23671	1.06409	0.27348	0.56376	-0.19655	1.51558	2.63109	1.84421	3.68513
100.4	-1.02596	0.97218	0.02584	-0.99119	-0.27227	0.63697	0.68226	0.57034	0.57285	0.0607	1.2877	3.01064	1.45668	3.00796
100.5	-1.14112	0.19137	0.44328	-0.62061	-0.24337	0.40367	0.67847	0.60964	0.86886	0.48974	2.269	3.84739	0.88773	2.00558
100.6	-0.76798	0.65343	0.14849	-0.46292	-0.0756	-0.04647	0.79815	0.70518	0.45187	0.03944	1.4546	4.64944	1.06945	1.57904
100.7	-1.01305	0.08616	2.16344	-0.60428	-0.27994	-0.14347	-0.06902	0.42258	0.58857	0.79318	1.63593	4.03744	0.96426	1.49741
100.8	-1.53619	0.35227	0.30752	-0.69875	0.21096	0.22301	0.05682	1.3209	0.66704	0.90423	2.56779	4.00729	1.1003	1.77052
100.9	-1.52834	0.74969	-0.68802	-0.49318	0.3583	0.04321	0.21832	1.18649	1.17056	1.10361	2.39327	3.20489	1.22081	2.06301
101	-1.31893	0.97105	-0.63555	-0.12829	0.60748	-0.229	0.27727	1.38376	1.33751	0.81914	2.11533	2.87923	1.16641	2.44057
101.1	-1.62537	0.35331	-1.37348	-0.50973	0.53591	0.10852	-0.32211	1.16283	1.17697	0.26473	1.66334	2.2354	2.02387	2.50814
101.2	-1.60055	0.45808	-1.15523	0.06933	-0.01417	-0.16995	-0.48678	1.65835	1.27353	-0.51095	2.02934	2.30666	1.69176	2.5475
101.3	-1.90474	-0.24259	-1.07892	0.15696	0.024	0.35455	-0.42807	1.16335	0.9899	0.40454	1.69408	3.00703	1.87925	2.49835
101.4	-2.18985	-1.02432	-1.42415	0.63796	0.24259	0.62373	-0.84977	1.46153	0.6541	0.52592	1.85732	3.81677	2.05411	2.92978
101.5	-2.52967	-0.63473	-2.54933	-0.03121	-0.09033	0.30617	-0.2857	1.84778	0.06054	0.55842	2.34566	4.84424	1.96338	3.31071
101.6	-1.33048	-0.23188	-1.73513	0.06948	-0.14436	0.16904	-0.72922	2.20347	0.28871	0.00634	2.54555	6.11939	2.5448	3.29507
101.7	-1.45442	0.60564	-1.60974	0.16014	0.03264	0.2824	-0.36072	1.61585	0.65576	-0.000623554	2.5595	6.38927	2.56826	4.04144
101.8	-1.57603	0.66618	-1.81435	-0.01184	0.47408	0.6071	0.05166	2.03334	1.58855	1.23849	3.02696	6.35212	3.29875	4.48924
101.9	-1.27966	0.57919	-1.5097	-0.63981	0.20707	0.24184	0.90857	1.99084	1.7813	0.03992	3.83961	6.78685	3.84089	5.148
102	-1.04612	0.34307	-0.9265	-0.58736	0.46801	0.58684	0.43023	1.54749	1.90188	0.49556	4.02586	6.91259	5.1122	5.86993
102.1	-0.52971	0.60609	-0.29608	-0.46909	0.46615	-0.11032	1.10329	1.53691	1.65326	0.61917	3.8074	6.87475	5.1586	5.95502
102.2	-0.38248	1.07377	-0.45266	-0.28987	0.19017	0.69591	1.15659	2.0118	1.73241	0.92179	4.60554	6.95568	5.4132	5.55912
102.3	-0.10278	0.64366	-0.29303	-0.7903	0.72487	0.54984	1.62435	2.51861	1.84812	2.10338	4.55544	7.07778	5.07935	5.30454
102.4	-0.11636	1.06839	-0.19324	-0.25058	0.73521	0.7861	1.43024	2.14732	1.90744	1.85407	5.40759	6.2509	5.37567	5.02922
102.5	1.03792	1.11061	0.13463	0.42557	0.84991	0.75261	1.62572	2.09857	1.63069	1.89573	5.0721	6.19086	5.96876	4.16072
102.6	0.16814	1.3105	-0.31203	0.01576	0.33127	0.45496	1.58065	2.11588	1.43635	1.73014	4.56798	6.72684	5.92545	4.17389
102.7	0.40325	1.2545	0.78861	0.34013	0.48385	0.68931	1.17503	1.75629	2.18242	2.37958	4.34758	6.97768	5.89332	4.10557
102.8	0.2237	1.18572	0.36238	0.18479	0.47761	0.78382	0.61039	1.56744	2.88474	0.95298	4.1858	7.1176	5.46007	3.22486
102.9	0.06806	1.33349	0.44179	0.16645	1.33031	0.64911	0.32341	1.79767	2.8328	1.2363	4.36795	6.88627	5.69915	4.78189
103	0.05398	0.85142	0.44994	0.86538	1.07984	0.27161	-0.10921	1.32508	2.84717	2.23201	4.67507	6.76105	5.94523	4.23024
103.1	0.84992	0.54521	0.62928	0.8757	0.71753	0.4821	-0.0581	2.414	2.53775	1.85135	5.29584	7.10849	6.02162	4.38363
103.2	0.74434	0.11044	0.38266	0.65818	0.45119	0.6062	-0.05566	2.64387	2.45465	1.98489	5.50232	6.3125	5.28613	4.99046
103.3	-0.0924	0.16725	-0.57406	0.90026	0.63679	0.77798	0.21513	2.29263	2.26686	1.98254	6.55976	7.06493	6.0699	4.77667
103.4	-0.14572	-0.05003	-0.76958	0.06592	0.52236	0.27609	0.49066	2.48714	2.06435	2.39099	5.41543	7.38585	5.45615	5.30295
103.5	-0.41996	0.86405	-1.28805	-0.11727	0.43945	1.02931	0.36867	2.39144	2.27738	2.34718	6.25117	7.44344	5.85416	5.84053
103.6	-0.17019	0.88796	-1.31591	-0.29575	0.60804	0.71626	-0.48942	2.52572	2.76932	2.79841	5.93659	7.15458	5.90584	5.46003
103.7	-0.00989	1.21035	-1.80622	-0.06596	0.39586	0.48164	0.62357	1.83025	2.60224	2.57555	5.26002	7.90484	5.88826	6.51086
103.8	-0.86631	0.98516	-1.19548	-0.18928	1.08457	1.28148	1.31929	2.10903	2.39095	2.48078	4.85772	7.16378	6.54195	7.43373
103.9	-0.86458	1.05228	-1.45305	0.15139	0.84278	0.8772	1.56327	1.92719	2.68185	2.65807	4.43478	7.74565	6.65643	7.84644
104	-0.54253	1.17748	-1.46591	0.37197	0.904	1.10474	1.51676	2.28269	3.11231	2.89235	5.14353	7.64132	6.8778	8.86806
104.1	-0.71156	1.36695	-0.90605	-0.04679	0.2241	0.40811	0.74682	2.45289	2.32613	2.6147	5.82967	7.88627	7.15438	9.3671
104.2	-0.80261	1.42829	-0.61045	0.31268	0.46593	0.40611	1.74963	2.88562	2.66516	2.53718	5.93324	8.04114	6.72698	9.02546
104.3	-1.58319	1.24929	-0.14187	0.20189	0.7664	0.95021	1.61625	2.38124	2.88841	1.89384	5.94047	7.74035	6.36807	9.38994
104.4	-0.9271	1.61169	0.16421	0.88789	0.92199	0.73672	1.41443	2.60135	3.30092	1.80577	5.64392	8.26808	6.51305	9.35945
104.5	-0.9795	1.81589	1.07861	0.31141	0.44326	0.86276	1.39756	3.24046	3.16865	2.21393	6.32666	8.09807	6.62221	9.81986
104.6	-0.51095	1.2912	0.72498	0.40252	0.96012	1.13169	0.87984	3.05684	3.13155	1.88817	5.96471	8.41662	7.37158	9.80974
104.7	-1.47403	1.18408	0.44569	0.0665	0.57711	0.4139	-0.4072	2.65492	2.4165	1.90846	6.09705	8.91917	6.64288	10.0654
104.8	-1.52754	1.75337	0.62681	0.26948	1.09304	1.2676	0.49811	3.1038	2.71288	2.63898	6.0293	8.49688	6.89061	9.94206
104.9	-1.09691	1.5742	-0.87964	-0.18253	0.76477	0.57006	0.38286	3.05928	2.13519	2.71129	5.68339	9.09627	7.47725	9.86714
105	-0.46993	0.36525	0.08109	0.43377	0.70727	1.07811	0.44847	2.69798	1.84725	2.83516	6.49913	9.20097	7.50497	9.15116
105.1	-0.96814	1.33467	0.77803	0.1968	1.29233	1.05709	0.6479	2.76897	1.53892	2.96577	6.7782	8.18043	6.81998	8.9045
105.2	-0.66506	1.22316	0.52524	0.29994	0.35397	1.06785	0.43743	2.98129	2.33324	2.9621	6.58672	8.28864	8.19994	8.13084
105.3	-0.4251	0.9427	-0.15169	0.33341	0.79439	0.64476	0.16414	3.12343	1.66719	3.38217	6.75399	7.81281	8.67403	9.36679
105.4	-0.02603	1.10897	-0.12008	0.16921	0.93776	0.88467	1.32958	2.63498	1.31066	3.25748	6.9928	8.77721	8.30769	9.34451
105.5	0.15776	1.24798	-0.64899	0.27734	1.14364	1.10403	1.27141	2.86514	1.98869	3.37842	6.64917	8.78446	8.54949	10.4598
105.6	-0.35415	1.53438	-1.24199	-0.24116	1.08255	1.1877	1.37277	3.46601	1.40961	3.69691	6.46487	8.69839	8.97811	10.431
105.7	0.29592	0.91843	-0.58441	0.24765	0.84334	1.33204	1.15406	3.08774	1.67862	3.41197	6.73345	9.24826	9.05311	11.3238
105.8	0.50415	1.02769	-0.84643	0.45491	1.43268	1.34369	1.88003	2.82858	2.40774	3.07503	7.24808	9.72465	8.6129	11.4694
105.9	0.375	1.11771	-0.56301	1.17663	0.82867	1.4339	2.36229	2.99326	2.85347	3.30042	7.25206	9.16523	8.47567	12.0882
106	0.61071	2.04287	-1.55059	1.52462	1.21587	1.28742	2.30455	3.61468	3.73594	2.50077	7.275	9.43824	8.98467	12.4402
106.1	0.54328	1.32547	-0.86493	0.74932	1.05996	1.25351	2.4361	3.69669	4.08552	1.81244	6.75392	9.14787	9.10728	12.8472
106.2	0.69185	1.45163	-0.60597	0.92304	1.27723	0.96623	1.88134	3.95321	3.82305	3.75763	6.45437	9.17858	9.03149	13.5309
106.3	0.88358	0.96823	-0.73378	0.52279	1.70509	0.9842	1.87623	4.20578	3.66143	2.70272	6.45805	9.41383	9.29788	13.3707
106.4	0.51039	0.24025	-0.44554	0.50495	1.43523	1.48223	2.13801	3.7319	3.8217	3.30873	6.07681	9.36176	10.0307	13.3165
106.5	-0.12686	0.18664	0.05541	0.89483	1.4309	1.09035	2.48232	4.33477	3.31603	3.0089	5.75035	9.46435	9.19964	13.9329
106.6	0.29837	-0.40556	0.23823	0.81992	1.51687	1.54508	2.18389	4.44863	2.90496	3.49304	4.71832	9.28469	9.74699	13.6759
106.7	0.02502	0.04871	0.35651	1.12923	1.46113	1.5708	1.32514	4.15564	2.64892	3.67893	5.00877	10.2348	10.2005	13.1107
106.8	-0.08651	0.12501	0.98915	1.14623	1.4597	1.7782	0.826	4.06016	2.64556	4.09269	5.08633	10.0548	9.29689	12.7814
106.9	0.17517	0.7396	0.75353	0.7091	1.36074	1.2261	0.22778	3.67302	2.4564	3.9661	5.65898	11.3521	9.43546	11.7908
107	-0.09825	0.98397	1.27107	0.27773	1.15526	1.87953	0.05053	3.34489	1.93341	4.01729	6.3927	10.2087	9.40771	11.61
107.1	-0.63916	1.70347	0.98248	0.46398	1.3412	1.06931	0.26668	2.75591	2.17221	3.73886	6.24485	10.6892	9.8556	11.692
107.2	0.21346	1.3949	0.78165	0.89675	1.24735	1.31487	0.46324	3.10255	1.8371	4.22286	6.52051	10.7612	10.4978	11.6248
107.3	-0.29822	0.97698	0.73618	1.2362	1.4464	1.7917	0.69068	3.84611	1.84109	4.55373	6.68055	10.3827	10.9836	12.3579
107.4	-0.31598	1.30633	0.37596	0.72072	1.66324	2.08769	1.76718	3.70995	2.65679	4.26841	7.52836	10.4598	11.2913	12.9538
107.5	-0.32803	1.35488	0.75074	1.19591	1.45016	1.30993	3.43671	4.35309	2.6249	4.36556	7.94838	9.92789	10.8901	13.3681
107.6	-0.45436	1.38508	-0.40055	1.31136	1.38675	1.20118	2.00002	3.95368	3.69194	3.66822	8.16561	9.9975	11.7657	14.1407
107.7	-0.44981	1.60297	-0.62455	1.13124	1.12622	1.54482	2.67129	3.72671	4.27056	3.12711	8.43811	10.2099	11.449	14.1953
107.8	-0.62214	1.18651	-0.94549	1.09684	1.63095	1.54858	2.7787	3.82199	4.0089	2.90733	9.31703	9.78894	11.587	14.7953
107.9	-0.38385	0.72352	-0.65904	0.89154	1.43434	1.68121	2.96369	4.53558	4.24619	3.14819	9.40957	10.2573	11.0667	15.3912
108	-1.19623	0.89007	-0.9301	0.81993	2.05606	1.40711	2.94574	3.74818	3.80048	2.40913	9.17586	10.8992	11.4742	16.0194
108.1	-0.77728	0.75753	-0.30656	0.98644	1.68555	1.14795	2.97208	4.07218	4.44376	3.02412	9.58159	11.0125	11.4765	16.5986
108.2	-1.06651	0.51581	-1.03807	0.7956	1.80029	1.37074	2.49068	4.23497	4.15018	2.77545	9.45268	10.6113	11.4722	16.5723
108.3	-1.10995	1.25003	-1.08154	0.95816	1.9356	1.7508	2.86912	3.90881	4.27521	3.23464	9.05559	11.5526	11.3085	16.9897
108.4	-0.78059	1.27691	-0.27729	0.5476	1.57102	2.24797	2.51151	3.71669	3.88362	3.7357	8.88993	11.7215	11.4306	16.9402
108.5	-1.61951	1.76193	0.02783	0.13596	1.70287	2.38807	1.77907	3.49414	3.41026	3.86118	9.76974	12.08	11.4565	17.165
108.6	-0.84821	1.21725	0.66949	1.12132	1.29067	2.06672	1.33953	4.26577	3.38121	4.49162	9.11175	11.5227	11.174	16.817
108.7	-1.16555	1.78103	1.15145	1.32777	1.29915	1.51023	1.93597	4.75238	2.86804	4.58876	9.33356	11.8259	11.7016	16.5994
108.8	-1.31858	1.57643	0.9753	1.11916	1.55707	2.02181	1.35615	4.30153	2.78979	5.43498	8.75879	12.1259	12.1708	15.8783
108.9	-0.88689	1.46734	0.81489	1.37854	1.49899	1.6772	1.41973	4.14695	3.14485	4.57331	9.01523	12.4108	11.5705	15.2914
109	-0.14062	1.60361	0.45379	1.4581	1.4984	2.25468	1.31762	4.61553	3.45294	4.47031	8.45773	12.3425	12.1999	15.3485
109.1	-0.11133	1.48202	0.98612	1.85492	1.72922	1.73858	1.77937	4.3365	4.28647	5.39309	8.76647	12.2405	12.0409	14.8735
109.2	0.30386	1.15417	0.90758	1.30689	2.29533	1.7174	2.23208	4.6425	4.5894	5.10245	8.58663	12.0487	13.124	15.2319
109.3	0.43183	1.67415	1.42938	0.87277	1.7741	1.7632	2.40813	4.39528	5.38131	4.77179	8.57871	12.2531	12.8361	15.4651
109.4	0.65045	1.54037	1.52079	1.03777	1.32816	1.6688	2.89116	4.12779	5.18237	3.50463	7.89156	12.0776	13.6161	16.085
109.5	0.27447	1.3296	-0.03323	1.14608	1.31889	1.7867	4.09898	4.77625	4.96464	3.26939	8.17532	11.7851	13.2028	16.5546
109.6	0.505	0.784	0.49234	0.79877	1.85532	2.31609	4.222	4.16791	4.94073	3.83367	7.7923	12.2414	12.7928	17.0032
109.7	0.38718	0.94521	0.2822	0.70673	2.10381	1.93499	3.24081	4.92036	5.50162	4.57915	7.66703	12.2213	13.764	17.2501
109.8	0.44078	0.45224	-0.52338	0.78096	1.86066	2.14799	3.43012	4.859	5.08966	5.0693	8.14526	11.7039	14.3847	17.7013
109.9	0.78792	0.52684	-1.39363	1.50906	1.77429	2.54847	3.53224	4.81778	4.96826	4.78352	8.43812	11.6396	14.5865	17.8224
110	0.81969	0.60319	-0.73682	1.79874	1.89457	1.80423	3.17228	4.873	4.42859	5.08361	8.7607	12.303	14.5677	18.4717
110.1	0.73565	1.71072	-0.65018	1.29049	2.0477	1.93142	3.5149	5.17036	4.95831	4.70448	9.26362	12.8995	14.379	18.6785
110.2	0.82647	1.24289	-0.49315	1.33967	2.2225	2.12585	3.16894	4.63905	4.20429	5.5068	9.36673	13.1058	14.3244	19.161
110.3	0.29084	1.51363	-0.37286	1.09795	1.62892	1.82135	2.53657	5.25356	3.67004	5.97704	9.32709	13.4098	15.0468	19.0748
110.4	-0.35683	1.27329	-0.04917	1.04916	1.49819	1.78823	1.61876	5.11659	3.20243	5.33922	9.65914	14.0661	14.2669	19.6302
110.5	0.31394	1.62284	0.58556	1.58963	1.72532	1.95948	1.92228	4.94865	4.41437	5.56459	10.4104	14.2318	14.6996	19.3222
110.6	-0.97537	1.72873	0.88898	1.78929	2.35399	1.98612	2.07723	5.54018	4.72446	5.89697	9.99412	14.4425	14.9214	19.8418
110.7	-0.70366	2.05539	1.12889	2.13341	1.7762	1.86317	1.81988	5.80829	5.35438	5.69658	10.3228	14.9807	14.7679	20.0739
110.8	-1.37605	1.63995	1.19574	1.82652	2.22585	2.29802	2.43291	5.25194	5.40248	5.83679	10.9544	14.5575	15.1946	20.0702
110.9	-0.72548	2.10763	0.93169	1.92781	1.41844	2.47902	2.35592	5.76937	5.11111	5.77309	11.2112	15.3637	15.5243	19.8321
111	-0.31659	2.04734	0.58342	1.14177	1.803	2.14857	2.40952	5.70979	5.53047	5.50374	10.7145	14.8306	15.8216	19.5516
111.1	-0.87451	1.94984	1.02015	0.76127	1.98409	1.40351	2.82444	5.42259	5.42526	4.89245	10.1841	14.9083	15.8441	18.826
111.2	-0.42956	1.66168	1.04489	0.71489	2.1753	2.28544	3.64813	5.82903	5.66382	4.12927	10.9331	14.939	16.4654	17.8356
111.3	-1.30315	0.32738	1.50792	0.57488	2.47462	1.86318	4.03298	5.90238	5.69211	5.38932	11.6073	14.6151	17.4226	18.2055
111.4	-1.39601	0.73966	1.06939	0.99501	2.33715	1.75218	3.95517	5.27761	6.17753	5.59014	11.1207	15.2846	17.2252	18.6065
111.5	-0.99511	0.75154	0.66125	0.59816	1.99818	2.1158	3.81485	5.48607	5.68664	5.69889	11.2197	15.675	17.4886	19.1564
111.6	-0.32086	0.45313	-0.24115	1.21549	2.25413	2.17792	3.37731	6.01481	5.76577	5.43606	11.0049	15.7805	17.3554	19.5267
111.7	-0.53618	0.73344	-0.06669	1.6233	1.8697	2.47647	4.24133	4.93209	5.37126	5.90819	11.2828	15.7229	17.5839	20.4344
111.8	-0.29476	1.2636	-0.19214	1.38686	2.33433	2.1132	3.93859	5.29843	5.17805	5.83546	11.2648	15.2797	17.2428	20.4727
111.9	-0.04989	1.66907	-0.16744	1.46662	2.51761	2.44921	3.6589	5.16197	5.48783	5.90316	10.9642	14.5135	17.4265	20.9617
112	0.29421	1.80198	-0.32061	1.85923	2.7595	1.95808	3.70637	5.16952	5.90174	6.87999	10.7752	14.4366	17.3099	20.6912
112.1	-0.15572	2.06843	-0.93175	1.29472	2.51612	2.14973	2.56265	5.31799	6.65939	6.15096	10.5164	14.5143	17.5454	22.0069
112.2	0.75252	1.43715	-0.03544	1.67654	2.23003	2.5214	2.23691	5.37464	6.52542	6.33615	10.7482	14.0039	17.8594	22.1251
112.3	0.74941	1.52834	0.02289	1.49968	2.16142	2.70336	2.62611	5.7064	6.9119	6.18235	10.5453	14.5041	17.6292	22.7434
112.4	0.24394	1.5233	0.47021	1.59929	2.1114	2.18108	2.55454	5.47078	6.56417	5.99773	10.7437	15.1573	18.405	22.9977
112.5	0.81019	1.29885	1.04801	1.80794	2.16549	1.85073	2.86803	5.54742	6.69564	5.90685	11.3698	15.2608	18.0477	22.2717
112.6	1.42416	1.98916	1.6273	2.06115	2.28751	2.12172	2.8065	5.65741	7.33318	5.3037	12.1635	16.1585	18.2857	22.4156
112.7	0.43532	2.17504	1.10277	0.71824	2.43391	2.03951	2.75514	5.48399	6.52303	4.68988	11.8071	16.4297	18.8062	22.3537
112.8	0.9867	1.38922	1.08208	1.42648	1.51755	2.01338	3.45052	5.78306	6.97028	5.72855	11.5317	17.1004	18.7867	22.4428
112.9	1.20573	1.63838	1.29217	1.42119	2.48163	2.12946	4.46377	4.97477	6.39232	6.38644	11.7979	17.2914	18.9424	22.131
113	0.90029	0.75755	0.85517	1.53739	2.33194	2.77148	4.01165	5.01003	6.20037	5.68595	12.2657	17.1352	19.1636	21.4585
113.1	0.40229	0.92369	0.81576	1.09191	2.33939	2.31076	4.03487	4.55098	6.39597	6.12026	11.4157	17.4167	19.4354	20.1334
113.2	0.5676	1.35703	1.6356	1.3775	2.19689	2.31878	4.46891	4.4536	6.48159	6.64426	12.7309	16.869	20.1299	19.6433
113.3	-0.30225	0.41356	0.48702	1.26608	2.55879	2.17746	4.15821	5.11049	6.85344	6.9036	12.8247	17.4464	19.6216	19.3698
113.4	-0.18403	0.89254	1.07083	1.29092	2.48929	2.28557	4.69326	5.16363	6.71268	6.36297	12.4144	17.1111	19.3699	19.7172
113.5	-0.24809	1.3008	0.81483	1.36262	3.1349	1.8913	4.47458	6.10758	7.29091	7.10269	12.7322	17.4063	18.9298	20.792
113.6	-0.31475	1.52728	0.19789	1.84181	2.492	2.69179	4.45246	5.80372	7.48756	7.40822	12.8499	17.0895	19.6013	22.4132
113.7	-0.77758	1.57618	0.00708	1.94152	3.10416	1.92163	4.1405	6.59509	7.196	6.25828	12.6305	17.6833	19.9893	23.1686
113.8	-0.659	1.52978	-0.37093	2.22307	2.82522	2.32642	3.45545	6.6746	6.79855	5.51352	12.68	17.7805	20.0152	23.134
113.9	-0.33072	1.73351	-0.1033	1.88044	2.16715	1.52489	3.28711	6.61988	7.13883	5.29805	13.1977	18.1308	20.479	23.6118
114	-0.5821	1.64074	-0.23697	2.10513	2.62389	2.32431	2.42643	6.27962	6.36059	6.36288	12.9446	17.8091	20.2916	23.2763
114.1	-0.66935	1.72124	0.16804	2.49094	1.77214	2.71008	3.17316	6.51701	6.82659	6.51942	12.7523	17.2172	21.2416	23.7316
114.2	-0.85718	2.11389	0.53874	2.63665	2.25869	2.54523	3.27839	6.57762	6.34665	6.53261	13.0181	16.9625	21.1933	24.539
114.3	-1.61421	2.26642	1.01565	1.69467	2.73015	2.39221	2.8908	7.08985	6.60177	7.00085	13.2033	16.2727	21.603	25.5284
114.4	-0.82096	2.36811	1.54336	1.89198	1.91276	2.25716	3.20021	6.96334	7.36925	7.06575	12.3806	16.5089	21.6416	25.6227
114.5	0.12532	1.65669	1.56835	1.92982	1.81295	2.75522	3.46797	6.95116	6.43033	6.98019	13.0813	16.3923	21.8008	25.1273
114.6	-0.40113	1.34098	1.57408	1.29483	1.99681	2.67328	4.50866	6.27354	6.61195	7.5302	13.3259	17.4737	21.6064	26.26
114.7	-0.41948	1.12031	1.4986	1.55691	2.30719	2.52649	4.03495	6.25999	6.62075	7.57174	13.4103	18.1586	21.6715	26.161
114.8	-0.04643	0.96458	1.69123	1.82795	2.25303	2.99589	5.07152	6.62679	7.10569	7.42513	13.5963	18.2561	21.9055	26.2016
114.9	0.34787	0.84271	0.99843	1.77085	2.49893	2.43412	4.67956	6.83634	6.09457	7.17397	14.2445	18.5866	22.6222	26.1147
115	0.3688	0.85916	1.68098	1.85718	2.41248	3.10435	5.03733	7.07666	6.49131	7.57174	14.404	19.0851	21.8982	26.1539
115.1	0.62807	1.2215	1.39741	2.1363	2.39346	2.87607	4.42151	6.81094	6.65627	7.98334	14.4226	19.5356	22.2107	25.4021
115.2	0.68916	1.48369	1.9133	2.29221	2.3381	2.48267	5.33853	6.86146	7.64105	7.35682	14.1536	19.1059	22.3599	24.4808
115.3	0.74912	2.35293	1.35641	2.4229	2.78205	2.0769	5.24803	6.83239	7.89875	6.22334	14.801	19.9641	23.0328	23.6718
115.4	1.02024	1.94362	1.07996	1.96594	2.3896	2.94264	4.49456	6.43511	7.21709	5.54315	14.5605	20.0811	22.7843	23.9776
115.5	1.08022	1.75364	0.25234	1.9471	2.58386	2.56933	3.86045	7.16482	7.33993	6.98757	14.3716	20.4713	24.0049	24.2413
115.6	1.18055	1.72101	-0.15517	3.04858	2.97726	2.68347	3.55295	6.98313	7.21364	7.76329	15.2209	19.6706	22.8326	24.859
115.7	1.24355	1.56211	0.13459	2.11918	3.27281	2.69218	3.34569	7.09856	6.60327	6.64386	15.1581	19.9933	23.2522	25.9214
115.8	1.00403	2.02592	-0.53728	0.98015	3.01243	3.25895	3.74953	6.96418	6.7149	7.40184	15.1419	20.0381	23.3659	26.4174
115.9	1.32931	1.33849	0.24671	1.44889	2.78184	2.28742	3.32135	7.33715	6.54047	7.60716	15.4042	20.4077	23.1147	26.7354
116	0.64669	1.89222	0.18934	1.8338	2.84425	2.82199	3.45153	7.22368	6.74872	7.55467	15.2395	20.5906	23.9805	27.4591
116.1	0.77691	1.32971	1.05011	1.36078	3.3501	2.85516	4.01652	6.60634	6.80804	8.09006	15.1389	20.6079	23.5261	27.1032
116.2	0.07186	1.17338	1.9497	2.16732	3.40319	2.60271	3.84419	6.73835	7.9049	8.22821	15.463	20.2868	24.0988	27.405
116.3	-0.29123	1.26151	1.55327	1.70258	2.70261	2.80601	4.72055	6.62677	7.57097	8.71306	15.9211	20.1755	23.821	28.3029
116.4	-0.28159	1.15178	1.13134	1.80618	3.05954	2.8042	4.99671	7.39701	7.65981	8.73114	15.4062	19.3015	24.0495	28.4422
116.5	-0.81847	0.2487	1.58541	2.48244	3.04605	3.18364	4.91333	7.034	7.3447	8.21183	15.5429	19.3515	24.0587	28.2213
116.6	-0.90348	0.36375	0.95582	2.01266	2.70386	2.86043	5.0275	7.5655	6.80205	8.65865	15.0067	19.9004	24.4923	28.4461
116.7	-0.83275	0.05752	1.15119	1.97664	2.88871	2.93352	5.01802	7.49285	6.62882	8.3552	15.2731	19.6838	24.6549	28.509
116.8	-0.82179	0.39864	1.4526	1.82107	2.55234	2.74449	5.11749	7.24797	6.84388	7.94228	16.1887	19.535	23.7851	28.9388
116.9	-0.9478	0.92333	1.80143	2.65599	2.86595	3.01704	4.91849	6.61613	6.13878	7.27882	15.9315	19.8278	24.955	28.4793
117	-0.5989	1.75053	1.55367	2.51859	2.67109	3.23713	5.31573	7.08434	6.51444	6.63266	16.1618	20.7255	24.6679	28.39
117.1	-1.43467	1.9104	0.90139	2.33424	2.555	3.3327	5.02311	6.99756	6.31597	7.89634	16.2863	20.998	25.0951	27.3528
117.2	-0.57004	1.71703	0.51885	1.80327	3.28201	3.13639	4.65966	6.59243	6.0488	7.92253	16.0125	21.2619	24.7401	27.6198
117.3	-0.48105	1.8459	-0.08642	1.72592	3.50246	3.04474	4.16364	6.57759	6.94418	7.83889	16.5254	21.8486	25.1373	27.8665
117.4	-0.26972	2.13878	0.42884	1.94873	3.01945	3.23685	3.89661	6.09187	6.77011	7.9044	16.3317	22.1098	24.9775	28.1212
117.5	0.5817	1.59748	-0.1214	2.02842	3.07743	2.95602	4.06462	6.35868	6.63101	8.01754	16.5623	22.4891	25.294	28.4464
117.6	0.76046	2.60668	0.27953	1.67461	2.69301	3.11869	3.76773	6.90919	6.38153	8.22435	16.4668	22.1667	25.7039	28.9505
117.7	0.95988	1.90625	0.50729	2.10903	2.87848	2.98553	4.38845	6.35671	6.27075	8.83553	16.704	22.2822	25.8385	29.1211
117.8	1.04174	1.97336	0.79918	1.89513	3.35563	3.37959	4.3457	6.76498	6.59009	8.92407	17.0939	22.4893	25.8756	29.6378
117.9	0.88391	2.11554	1.71525	1.80361	3.06502	3.37163	4.43901	7.22909	6.48536	8.75781	16.9426	21.9021	25.854	29.9576
118	0.58609	1.99011	2.1605	2.84739	2.8462	3.03494	4.48511	6.92215	6.50257	8.82401	16.9962	22.8767	25.7245	30.542
118.1	0.96582	1.58219	1.69314	2.63855	3.20852	3.20297	5.29807	6.84918	7.28552	8.87108	17.3834	22.4271	26.324	30.8856
118.2	1.07629	0.48728	2.0837	2.51664	3.33038	3.02611	5.78519	7.36676	8.24781	9.21919	16.5406	22.7329	25.8349	31.0269
118.3	1.51941	0.16395	1.23837	2.24118	3.51296	3.22401	5.57519	7.74082	8.36888	9.3058	17.6283	23.0451	26.1583	31.3733
118.4	1.06436	0.14524	1.2586	2.29805	3.2071	3.70864	5.24833	7.71913	9.59231	9.59915	16.8441	23.0019	26.3975	31.7163
118.5	1.33243	0.9747	1.43155	2.25988	3.62331	3.24641	5.69868	6.7388	9.57509	8.64381	16.6162	22.7098	25.8033	31.5949
118.6	1.03878	0.6559	1.77581	1.91634	3.68593	3.442	5.11108	7.54718	8.47945	7.84818	17.4677	22.2626	26.3576	31.7007
118.7	0.35777	1.28213	1.27991	2.3341	3.6293	2.8746	5.94672	7.67499	8.92695	8.11863	16.7918	22.385	26.8627	31.8985
118.8	0.4166	1.67557	1.1891	1.83079	3.58628	3.79245	5.37229	7.62922	8.90606	8.56022	17.302	22.0795	27.0916	31.708
118.9	0.1861	2.08071	0.19357	1.96524	3.94306	3.37631	5.18471	7.88722	8.7877	8.65684	17.3621	22.3032	26.6256	31.3577
119	-0.38196	2.36452	-0.2108	2.27109	3.68369	3.41731	4.4758	8.48799	8.35364	8.5625	18.0072	22.7047	26.7661	30.8873
119.1	-0.18	1.92172	0.659	2.20125	3.00824	3.35454	4.39497	7.84464	8.40032	8.55366	17.8343	23.0817	26.9868	31.1753
119.2	-0.3859	2.20411	0.50708	1.90441	2.92693	3.48758	4.11188	8.52737	9.71502	8.84019	18.4426	23.5674	27.1178	30.7711
119.3	-0.62041	2.37801	0.80682	1.95877	3.52717	3.30184	4.49043	8.47007	9.23186	9.57279	18.4684	23.7996	27.0466	30.557
119.4	-0.92645	2.4291	1.19381	1.86556	3.23775	3.36742	4.79874	8.51913	8.36349	9.54513	18.0114	24.5917	27.3911	31.8243
119.5	-0.91698	2.50769	1.40434	1.90671	3.61925	3.36014	4.26808	8.16468	8.80185	9.76702	18.1425	24.3841	27.1735	32.3313
119.6	-1.08024	2.07472	1.33674	2.70988	3.77472	3.39716	4.91171	8.53926	9.08786	9.45711	18.5978	24.9985	27.9423	32.3368
119.7	-0.88555	2.42155	1.73409	1.99397	3.42055	3.24391	5.04741	8.22345	9.82858	9.3504	18.7724	25.1931	27.6025	32.5054
119.8	-0.89067	1.99561	1.78543	2.05213	3.76159	3.5151	5.55609	8.09981	10.2177	9.76369	18.9369	24.4881	27.8918	33.7091
119.9	-0.56744	1.84317	1.8785	2.39505	3.76768	3.1947	5.88306	8.71691	10.6265	10.4195	18.4975	24.6585	28.6259	33.7536
120	0.11536	1.01459	1.70377	2.1972	4.38788	3.4801	5.87163	7.84632	10.3984	10.136	18.8958	24.9256	28.9811	33.7136
120.1	-0.23961	1.06351	0.60532	2.58455	3.67187	3.49866	6.05769	7.67496	10.5954	9.13789	18.9371	25.3426	28.3915	33.7839
120.2	0.33763	0.70294	1.7928	2.09956	3.79906	3.41065	5.82052	7.71066	10.7737	8.88667	18.9599	25.874	28.7916	34.2326
120.3	0.05601	0.44616	2.24807	2.24127	3.41353	3.67068	5.951	7.95414	10.1558	8.62225	19.2642	25.4271	29.8708	34.0723
120.4	0.75823	0.70945	1.8631	2.38245	3.70056	3.54696	6.14015	7.86604	10.3574	9.31618	18.6536	25.3436	29.5391	34.3726
120.5	1.61733	1.56789	1.38295	2.20558	3.91049	4.15999	6.10442	8.27317	10.0011	9.83655	19.4069	25.147	29.1775	34.3344
120.6	1.39832	1.65481	0.99234	2.01161	4.13528	3.2439	6.09631	8.00466	10.9836	9.40513	20.0312	25.2944	29.3299	34.0334
120.7	0.96042	2.42051	0.26139	2.12571	3.48143	3.12076	4.63247	8.40349	11.0007	9.4287	19.4257	24.8634	29.8931	32.9875
120.8	1.41114	1.7894	0.01917	2.20264	3.56535	3.26057	4.87646	8.60263	11.2582	10.0859	19.613	25.476	29.7991	33.366
120.9	1.47321	2.27515	-0.15549	2.5833	3.83326	3.65422	4.87665	8.19441	10.613	10.45	19.8948	24.8149	30.1013	33.2871
121	0.95994	1.89489	0.56149	2.31579	3.56219	3.39757	4.64978	7.8597	10.8974	10.1287	19.4935	26.1031	30.1808	33.2809
121.1	1.31898	2.749	0.98542	2.82228	4.17592	3.79194	5.21785	8.57705	10.8946	10.5036	20.3935	25.3227	30.061	33.3629
121.2	1.08795	1.94143	1.76972	2.26368	3.62773	3.4822	4.63339	8.78174	11.0341	11.1161	19.6667	25.9763	30.2323	34.1959
121.3	1.40171	2.08775	1.68991	2.51798	3.79387	3.62717	5.88517	8.51454	10.8632	10.5829	20.1633	25.9443	30.0064	34.9737
121.4	0.64824	2.60584	2.21575	2.48651	3.91479	3.46597	5.74233	8.47514	10.7593	10.5769	19.6647	26.7214	29.8735	35.9472
121.5	0.84523	2.72127	2.30532	2.33718	4.13607	3.70466	6.18558	8.27846	11.0999	10.5816	20.5647	26.8854	30.3132	36.1133
121.6	0.37103	1.55857	1.90019	2.99076	3.80817	3.78541	6.54452	9.00757	11.0719	11.2192	20.6871	27.5473	30.4606	35.8561
121.7	-0.12035	1.15579	0.94499	2.77595	3.58391	4.10119	6.17032	8.86367	11.4367	11.0878	19.8462	27.5546	30.7308	35.4201
121.8	0.22841	0.42594	1.18146	2.3541	3.97581	3.9002	6.3167	8.78462	11.3632	9.92919	20.7103	27.3667	30.8892	36.1067
121.9	-0.5034	0.55573	1.49742	1.84744	4.27531	3.91742	5.71817	8.74688	11.5762	9.37558	20.4558	27.2621	30.9337	36.4804
122	-0.22686	0.73271	1.4403	2.8705	3.75246	3.98995	5.89755	9.62629	11.0854	8.92603	20.5526	26.6911	31.0414	36.4293
122.1	-0.46429	1.28615	1.69285	1.59922	3.97221	4.21758	6.34373	8.95911	11.5389	10.0768	20.2971	27.5326	31.0806	36.7893
122.2	-0.69649	1.49712	1.05688	2.27988	4.42099	3.86017	6.12616	8.88189	11.3355	9.39522	20.6543	28.1295	31.5413	36.2602
122.3	-0.21883	1.94114	0.50129	2.74635	4.51534	3.48555	6.11524	9.47749	11.659	9.1315	20.1885	28.312	31.7129	35.5924
122.4	-0.66506	2.39001	0.31792	2.64966	4.20116	3.54645	5.23745	9.21967	11.3517	9.11314	20.8678	28.3617	31.3844	35.245
122.5	-0.55041	1.97638	0.30254	2.24656	3.53871	3.67544	5.79459	9.27768	11.0529	10.5349	20.947	28.2082	31.5456	35.3438
122.6	-0.44712	2.03365	0.64028	2.19245	4.30895	4.24409	5.57177	9.54944	11.0608	11.0022	20.5539	28.2884	31.4048	35.4108
122.7	0.15596	1.91663	0.62436	1.99431	4.28821	3.69183	5.21886	8.83912	11.8286	11.1093	21.1379	27.9697	31.811	35.4783
122.8	0.74106	2.32356	0.87807	3.06255	4.68388	3.83101	5.69701	9.55575	11.4024	11.6268	20.9177	27.7658	31.9205	36.7037
122.9	0.61496	1.89012	1.62234	1.98805	4.00287	3.85356	5.58585	9.53606	11.6543	11.459	21.0545	28.3816	31.7809	37.6016
123	0.44955	2.20892	2.08352	2.73144	4.04803	3.70482	6.0036	9.50995	11.5888	11.4619	21.1187	28.2113	32.3605	39.0951
123.1	1.2617	2.27385	2.56129	3.25998	4.29472	4.18746	6.96684	9.44194	11.7829	11.026	21.5758	28.0633	32.0567	38.0791
123.2	1.02004	2.0833	2.37578	2.8875	4.02673	4.03568	7.03189	9.57055	12.0654	11.5355	21.8118	28.7735	32.3973	38.373
123.3	1.43728	1.74615	2.02525	2.49628	4.85881	4.19016	6.57512	9.23404	12.4808	10.8497	21.594	28.6909	32.8571	38.5057
123.4	1.56787	0.46673	1.97224	2.1998	4.44728	4.06114	6.75021	9.46332	11.8896	12.0382	22.3187	29.3846	33.0856	38.3723
123.5	1.38528	0.88707	1.09229	1.27921	4.17739	4.07848	6.68985	9.08057	12.8017	10.8818	22.0777	29.6518	32.6561	38.7485
123.6	1.1429	0.57512	1.97941	1.18632	4.3089	4.0316	6.50966	9.11219	11.9787	10.2319	22.9769	29.6098	32.837	38.746
123.7	1.11212	1.1257	2.3678	2.35405	3.64598	4.21575	6.77893	8.99672	12.4605	9.86345	22.4758	29.3549	32.8785	38.5267
123.8	1.53913	1.44494	1.56472	2.98456	4.28809	4.64444	6.54584	9.29885	12.2669	10.4663	22.3966	29.8868	33.1572	37.7134
123.9	0.97507	2.07986	1.49926	2.78104	4.65861	4.18905	5.71929	8.86488	12.3319	10.043	22.6397	29.6075	33.3898	37.4706
124	1.0731	1.9334	0.81729	3.00668	4.49583	3.90035	5.52089	9.18536	12.3633	10.0404	22.453	29.6053	33.2645	37.8002
124.1	1.27672	2.27021	0.54027	2.67369	4.12935	3.85173	5.43485	9.74692	12.3171	10.8424	22.6196	29.8468	33.7201	37.8754
124.2	0.21922	2.18974	0.36733	2.61937	4.14574	4.29282	5.88641	9.19829	12.5828	11.3566	22.5794	30.0875	33.7368	38.3663
124.3	0.4828	2.40459	0.75635	2.48759	3.95537	4.72486	6.02579	9.81802	13.1546	11.7305	22.8982	30.5838	34.3352	39.1657
124.4	-0.29785	2.81198	0.37612	2.40154	4.72257	4.58445	5.69005	9.56584	12.2682	11.8705	22.9897	30.7731	33.9464	40.0569
124.5	-0.51505	2.12876	1.06363	2.55454	4.61259	4.02532	6.39576	10.0742	12.0001	12.4239	22.6885	30.6753	34.1095	40.6848
124.6	-0.18628	1.85907	1.58782	2.45122	4.57178	4.12834	7.56501	10.017	11.9393	12.7001	23.0495	30.8253	34.6109	40.9919
124.7	-0.66865	2.65595	2.21983	3.02643	4.50877	3.94174	7.18379	9.99248	12.1757	12.4804	23.0623	29.5972	34.8498	40.2957
124.8	-0.14243	2.61281	2.58732	3.44349	4.15864	4.30893	7.13913	9.77309	12.1528	11.8459	23.0575	29.9056	34.561	40.1899
124.9	-0.5889	2.92528	1.74758	3.17051	4.68205	4.29156	6.67776	10.1556	12.5616	12.76	24.062	30.0156	34.1984	40.8909
125	-0.98577	2.18737	1.58081	3.01397	4.56935	4.30415	6.92439	9.70442	12.2812	12.9113	23.6156	30.3959	34.4117	40.8238
125.1	-0.31329	1.9123	2.06556	1.99744	4.55601	4.56527	7.09992	9.92272	12.6809	12.6465	23.6925	29.7137	35.5503	40.789
125.2	-0.28417	0.6769	2.37204	2.35459	4.49687	4.24411	6.80996	9.7504	12.2841	12.2459	23.5889	31.1244	35.7432	40.1898
125.3	-0.22425	0.84301	1.91024	1.7469	4.50182	4.65188	7.35598	10.4176	11.9325	10.5956	23.7376	30.5126	35.2903	40.1641
125.4	-0.30949	1.22425	2.28882	1.76186	4.31047	4.69119	6.73705	10.0905	12.4421	11.3466	24.0708	31.2792	35.3371	39.6801
125.5	0.24503	1.62385	1.76217	1.54565	3.73563	4.6411	5.90671	10.0331	12.4827	12.5357	23.1883	31.3923	35.5481	39.8146
125.6	0.5545	2.05142	0.78688	1.48316	4.38369	4.25549	5.58591	9.78783	12.5309	12.6922	23.6379	31.4582	36.1487	40.8547
125.7	1.29794	2.43562	0.64144	2.3011	4.72057	4.19891	6.32125	9.99758	12.5193	12.4	23.4983	32.059	36.1575	41.0143
125.8	1.45312	2.31208	1.20852	2.54618	4.36324	4.50407	5.85448	10.0315	12.5967	11.9949	23.5459	32.3885	36.2903	41.5039
125.9	1.21661	2.5229	0.75533	2.8913	4.50696	4.56461	6.03599	10.1745	13.1155	12.7863	23.3581	31.9282	35.9747	42.5697
126	1.6403	2.66907	0.80928	2.88733	4.66502	4.71025	6.0089	10.843	12.9356	13.4777	23.1973	31.893	35.9278	42.6266
126.1	1.48653	2.46688	1.25726	2.88074	5.00355	4.5869	7.39649	10.6663	13.3393	13.1341	22.9345	31.5654	35.5596	42.9741
126.2	1.86594	2.20433	1.58146	2.87754	4.80455	4.27841	7.60208	10.7195	12.9925	13.4626	22.1097	32.3513	36.1165	42.458
126.3	1.15269	2.34627	1.95283	3.36138	5.57851	4.61798	7.56183	10.9994	13.0007	13.0081	21.4937	31.8006	37.4916	42.5323
126.4	1.21038	2.12929	2.6084	3.16776	5.08755	4.57763	8.10122	10.1969	13.7978	13.3723	21.3178	32.5575	36.4201	42.675
126.5	1.1593	2.54631	2.61788	3.34493	4.36502	4.31666	7.42119	9.96975	13.2091	12.4463	21.0514	32.5255	36.9781	43.7736
126.6	1.98243	2.71346	1.83075	3.89413	4.57806	4.44574	7.78717	10.163	13.4016	12.1451	21.7387	32.7089	36.9157	43.4851
126.7	0.9865	2.39435	1.38005	3.45031	4.85675	3.96911	7.89059	10.1733	13.0051	12.1194	21.6443	32.0557	37.2102	42.2667
126.8	0.96575	1.57258	2.36836	3.28225	5.18554	4.53043	7.79582	10.0211	13.0047	12.4043	22.8071	31.8117	37.167	42.6979
126.9	1.2676	0.76599	2.18098	3.20257	4.91335	4.40274	6.77705	10.4435	13.6566	12.8565	23.4877	31.9538	36.8405	42.2439
127	-0.06255	1.11445	2.20045	2.26396	4.37647	4.54	6.50946	10.4536	13.2024	12.8633	23.8142	31.6165	36.732	42.2441
127.1	0.20869	1.17228	1.48948	2.35699	4.20237	4.89692	6.45931	10.1641	13.2241	12.9855	24.6359	32.5522	37.0318	43.0435
127.2	-0.71854	0.98722	0.68253	2.11537	4.43173	4.493	6.37866	10.7679	12.8085	13.2992	24.3591	32.4318	37.6757	43.6955
127.3	-0.40586	1.74469	0.6311	2.75812	4.19381	4.30431	6.97181	11.1123	13.2725	13.6517	24.7124	33.1696	37.1818	44.3143
127.4	-0.15037	2.18049	1.29208	2.81767	4.81551	4.6396	6.56691	11.0342	13.2912	13.2371	24.6603	33.5666	37.9155	44.5908
127.5	-0.50021	2.384	0.75883	2.9951	3.84931	4.13964	6.87086	11.1105	12.9852	14.0597	24.9454	33.834	37.8195	44.6847
127.6	-0.19118	2.64301	1.1926	3.22117	4.04998	4.42595	7.53227	11.2215	14.15	14.1714	25.5241	34.1733	38.5607	44.7087
127.7	-0.04779	2.53507	1.92399	2.65574	3.80318	4.57536	7.70745	11.5038	12.5889	13.3065	25.3396	34.4917	38.7311	44.3804
127.8	0.25936	2.60607	2.51167	2.79718	4.02898	4.70032	7.78233	11.2075	13.6384	14.0492	25.6471	34.2906	38.9705	44.7779
127.9	0.05327	3.32748	2.81278	3.12151	4.40339	4.52871	7.75319	11.0566	13.4448	14.0612	25.7965	33.6373	38.7245	44.88
128	0.03323	2.90018	2.61641	3.08814	4.75841	5.43095	8.07363	10.9388	13.6828	13.7316	25.3958	33.7294	38.6307	45.0367
128.1	0.50946	2.98272	2.69095	2.97168	4.32754	5.31189	7.49255	11.2027	14.2844	13.4718	25.9502	34.0463	39.0249	44.8151
128.2	1.05036	2.97749	2.5158	3.26917	3.98801	4.99018	8.32406	10.7462	13.9423	13.0543	25.9901	34.8778	39.2705	43.852
128.3	0.96494	2.86824	2.28096	3.82315	4.67806	4.71949	8.13525	10.498	13.9338	12.3034	25.8905	35.1427	39.6149	44.2601
128.4	1.30954	1.94362	2.8018	3.84748	3.8118	4.83667	7.86779	10.6111	13.5836	12.3194	26.3584	34.6975	39.2283	44.0892
128.5	1.79475	1.4085	2.00934	3.52027	3.39924	4.87244	7.27291	10.5371	13.6861	12.7019	26.2524	34.2681	39.7401	44.5242
128.6	1.03448	0.97401	2.1937	3.25862	3.42624	5.01411	6.4018	10.156	13.9111	13.4758	25.9851	33.88	40.1919	45.0965
128.7	1.31253	1.03687	0.74362	3.40605	3.0768	4.88455	6.84294	10.8193	13.9	13.7191	26.1963	34.1389	39.6284	45.276
128.8	2.56718	0.71695	0.92416	2.96906	4.68876	4.70917	6.41494	10.6479	13.681	13.5043	26.0635	33.5715	39.9694	46.4083
128.9	1.63707	1.71164	0.68391	2.46823	4.71415	4.60526	6.81275	10.4732	14.1623	14.4323	26.9189	34.8723	39.7727	46.4358
129	1.79746	2.51316	0.83179	2.5828	4.61058	5.26353	6.91514	10.6323	13.8939	14.2671	26.2156	34.0593	40.1609	46.6764
129.1	1.10942	2.33369	1.64865	2.56619	4.64869	5.44148	7.02151	10.142	14.2296	14.2732	26.52	34.1706	39.299	46.0955
129.2	1.64589	2.70213	1.00945	3.21753	5.06886	5.30377	8.09187	10.6484	14.1554	14.7375	26.2977	34.4309	39.1673	46.875
129.3	1.6238	2.86655	1.55446	3.04316	5.05619	5.25233	8.22702	11.2573	14.1382	15.2395	26.3851	34.5754	39.7259	46.8872
129.4	1.20887	2.97536	2.99405	3.11757	5.13007	5.09038	8.28636	11.5428	14.547	15.1122	27.0068	35.9766	40.0451	47.5896
129.5	0.05559	2.66318	2.57529	2.73965	5.03828	5.34877	9.01914	11.3676	14.8875	15.3122	26.8591	35.4855	40.1765	47.5137
129.6	0.37722	2.93459	2.4987	2.94689	4.82661	5.73938	8.56641	10.6834	14.613	15.3159	26.7241	36.0966	40.2383	46.699
129.7	-0.16495	2.36181	2.7112	3.13517	5.39216	5.11254	8.26413	10.8763	14.5176	14.6747	26.995	36.2652	39.2484	46.0555
129.8	-0.50701	2.52144	2.307	3.56469	5.24264	5.27891	8.32739	11.6007	15.1911	14.51	26.877	35.926	39.9549	45.7733
129.9	-0.44118	2.58892	2.20307	3.57007	5.11016	4.45021	8.37661	11.0236	14.6971	13.5949	26.6643	35.5986	39.9926	46.0983
130	0.08239	2.52156	2.72848	4.00474	4.76379	5.39155	7.9801	10.6405	15.1364	13.9354	26.9182	35.0595	40.0479	46.6411
130.1	-0.45952	2.06915	2.72718	3.62214	4.58839	5.55408	7.20336	11.1363	14.8834	14.6553	26.9382	35.8518	40.8487	46.9424
130.2	-0.1708	1.3771	2.06534	3.63103	4.10437	5.78221	6.95316	11.9689	15.5626	14.5256	26.8551	36.3575	41.0555	47.3819
130.3	-0.10505	1.09241	1.73044	3.53986	3.85043	5.00239	7.11844	11.9155	14.9542	14.6257	26.5712	36.5979	41.2528	48.0816
130.4	0.58996	1.10743	1.44095	4.45916	3.94805	4.73	7.48999	11.6236	15.2006	15.2123	26.039	37.1302	41.1146	48.5599
130.5	-0.27741	1.63359	1.25507	4.13372	4.24034	5.54597	7.37365	11.8226	15.5188	15.4886	25.7064	36.6521	41.5999	48.8345
130.6	-0.45612	1.56507	1.85559	4.1706	3.58793	5.39384	7.88869	11.8679	15.7184	15.847	25.9443	35.8734	41.6914	48.5351
130.7	1.10407	1.92767	1.83851	3.69255	4.06997	5.62938	7.78037	11.9452	15.7243	15.6982	25.9451	35.8349	42.5896	48.134
130.8	1.03268	2.65022	2.68281	3.01856	5.32347	5.45019	8.88756	12.4842	15.1817	15.5196	26.4498	35.798	42.1619	48.3833
130.9	1.36835	2.74784	2.42729	2.96469	4.90233	5.5396	8.92402	12.0908	15.0963	16.0683	27.1363	36.2916	42.0829	48.6393
131	1.1099	2.69553	2.91628	2.18001	5.03357	5.33498	8.27907	11.9677	15.789	16.2214	27.7868	37.2693	42.3729	48.8269
131.1	1.72923	2.32735	2.99542	2.66845	4.61638	5.79925	9.05539	12.0286	15.464	16.9278	26.8628	37.3	42.2405	48.8374
131.2	1.28943	2.97014	3.07613	2.58161	5.29056	5.5931	8.7889	12.3439	15.8547	16.1198	28.1428	37.4972	42.7569	47.8807
131.3	1.22245	2.76833	3.22489	3.13413	5.38576	5.63732	8.98592	11.7515	15.7124	16.3202	28.5212	37.9801	43.1749	48.1547
131.4	1.212	2.6358	2.21028	3.57934	5.52246	5.53838	8.80088	12.6766	15.7017	15.757	28.2847	38.1026	43.0972	48.3965
131.5	1.86132	2.70383	1.9653	3.36074	4.75637	5.64955	8.71988	11.516	16.1869	14.6836	28.5813	38.3608	43.1902	48.3506
131.6	0.89052	2.80502	3.27219	3.57384	5.21299	4.99707	8.45664	12.3229	15.8161	14.8657	29.1229	38.4616	43.282	49.1855
131.7	1.25823	1.65052	2.7074	3.44198	4.78418	5.2473	7.90227	11.8965	16.1511	14.7222	28.7786	37.8535	43.1444	49.6534
131.8	0.88529	1.48627	2.31505	3.51802	4.704	5.43876	7.27807	11.3662	16.0897	14.9805	28.8744	38.5025	44.0706	49.7976
131.9	0.83592	0.91382	1.41747	2.94061	5.85964	5.30009	7.76787	11.233	16.0136	15.2031	28.7071	38.0215	43.6825	50.5669
132	0.62392	1.2775	1.7392	3.81972	5.47608	5.91212	7.91241	11.0021	16.2955	15.5969	29.2749	38.5549	44.2308	50.7474
132.1	-0.11366	1.5038	0.76924	3.84354	5.20761	5.95078	7.29811	11.5727	15.8873	15.8156	28.9861	38.4938	43.3764	50.5823
132.2	0.03405	1.74626	1.65979	4.36789	4.65399	5.87558	7.75922	11.9188	15.7996	15.6979	29.352	38.914	43.9116	51.074
132.3	-0.29025	2.28019	1.90885	3.96333	4.04864	5.52016	8.28697	12.1203	15.7985	16.6565	29.6874	37.832	43.7628	50.1447
132.4	-0.35415	2.48262	2.23403	3.62391	4.57637	6.11797	8.73463	12.241	15.5824	16.667	29.4783	37.4794	43.6003	50.5104
132.5	-0.46418	2.95269	2.4594	3.87582	3.38733	6.02296	9.09152	12.3221	16.0907	17.0541	29.8322	37.0512	43.846	50.9069
132.6	-0.07612	2.64313	3.12802	3.89923	3.99584	5.7514	8.73401	13.254	15.8841	16.8486	29.395	36.8206	43.5606	50.9628
132.7	-0.00797	2.71086	3.1185	4.36704	4.19077	5.59638	9.11226	12.8081	15.755	16.6453	29.4489	36.9915	43.8346	50.7595
132.8	0.53393	2.68689	3.22621	3.63825	5.07403	6.01635	9.30641	12.7424	15.9401	17.0666	30.348	36.45	44.5553	50.5728
132.9	-0.34514	2.60775	2.3742	2.96169	5.24123	6.45368	9.52063	12.7698	16.4213	17.0404	29.7457	37.0891	43.6014	50.3016
133	0.21301	2.32356	2.37054	2.47022	5.52714	5.76448	9.1947	11.6503	16.1125	17.0176	29.8777	37.9277	43.5403	49.4329
133.1	1.10117	2.88408	2.56036	2.92137	5.34424	5.56555	9.8481	12.2411	16.3501	16.4666	29.6065	38.4028	44.1654	50.3162
133.2	1.06572	2.42993	2.78069	2.18222	5.77441	5.96776	8.3966	11.5776	16.1255	15.5937	29.8969	38.6379	43.8411	50.5158
133.3	1.03874	2.73883	2.79728	2.95097	5.58626	5.98107	7.82963	11.9192	16.4281	16.1174	30.3148	38.8169	44.5369	50.9775
133.4	2.10356	2.46966	2.31492	3.28638	5.5168	5.83215	8.01893	11.7426	16.6501	16.8456	30.1518	39.8449	43.8847	52.323
133.5	1.91402	1.48975	1.30235	3.47076	5.91384	5.69127	8.23572	11.6749	16.8799	17.1864	29.8668	40.0785	44.6236	52.4515
133.6	1.84368	1.12739	2.10311	4.096	5.16529	6.33856	8.45298	11.2255	16.9474	17.4994	29.8189	39.5625	44.6176	52.4997
133.7	1.82002	0.61941	1.33965	3.51744	5.656	6.08389	8.39499	11.5548	17.1693	17.6137	29.7394	39.2581	45.2956	52.7852
133.8	1.75893	1.70265	1.66317	3.7978	6.32994	5.38094	8.32415	11.7775	16.6308	17.3002	29.1014	39.3711	45.3518	51.8008
133.9	1.74484	1.93099	1.66571	3.49442	5.85741	6.1082	9.19169	11.5791	16.8313	17.5721	28.8848	39.5251	44.8917	51.5726
134	1.56501	2.3481	2.25158	4.10551	5.96819	6.03983	9.61764	12.3695	16.8211	17.6385	26.9412	40.3453	44.8794	52.8154
134.1	0.90432	2.97823	2.68488	3.76291	5.5595	5.31961	10.1768	12.1261	16.728	17.6936	27.4712	40.1173	44.8124	53.1191
134.2	1.26085	2.91068	3.44285	3.88565	5.0936	5.77467	9.54304	12.1684	17.0881	18.3209	27.1482	38.7156	44.6231	53.0241
134.3	0.87709	2.9889	2.67686	3.6524	4.88792	5.69749	9.05861	12.9484	16.562	17.7052	27.4269	38.0391	44.7248	52.2973
134.4	0.57947	2.57019	3.56629	4.54732	4.7789	5.73184	9.56389	12.509	16.3523	17.9378	28.3146	36.9009	45.0831	51.8029
134.5	0.11774	3.31338	3.05788	4.49375	4.59253	6.004	9.70575	13.0351	16.6456	16.4577	28.3969	37.2483	45.4178	52.1336
134.6	0.49719	2.63127	2.88183	4.67793	5.0423	6.01979	9.4223	13.6988	16.2562	16.7001	28.6935	37.0627	45.2819	52.147
134.7	-0.36092	2.60832	3.21898	4.85758	5.45843	5.88119	8.96036	12.7681	17.6983	16.6269	28.5433	37.5291	45.4374	51.9639
134.8	0.11375	2.32574	3.41047	3.52253	5.61867	5.71228	8.3024	13.3355	16.8157	18.0584	29.0426	37.9428	45.4915	52.3102
134.9	0.42974	1.67818	2.49364	3.21406	5.26447	6.13305	8.63323	12.6792	17.1929	17.8702	29.3384	38.77	46.068	53.7591
135	0.07535	1.10519	2.1673	2.86844	5.15524	5.72029	8.28895	12.6612	16.816	18.0809	29.9675	39.5939	45.9157	54.2704
135.1	0.25594	1.16301	1.7946	3.00657	5.84557	5.41681	8.33153	13.6793	16.939	17.936	30.1394	40.0296	47.0456	54.227
135.2	0.16361	1.26874	1.37937	2.85888	5.91425	6.02511	8.52053	13.4188	17.3555	18.6091	29.6843	40.5884	46.6659	54.4866
135.3	0.68842	1.5603	1.71332	3.52822	5.90717	5.77881	9.05933	13.3618	16.891	18.7697	30.1453	41.2771	47.1355	53.7494
135.4	1.17556	1.99255	1.58465	3.68326	5.86676	6.47922	9.16778	13.6066	16.8348	19.0068	29.9485	41.3438	47.0515	54.056
135.5	1.32056	2.79132	2.08682	4.25543	5.03421	6.25305	10.1107	13.6222	16.5991	18.7034	30.0836	41.4397	47.4165	55.0169
135.6	1.16405	3.33824	2.62918	3.74936	5.70048	5.90013	9.52254	13.4612	17.177	19.2855	31.6249	41.2377	47.4098	54.3495
135.7	1.5172	2.93727	3.53085	4.18905	5.90266	6.1443	9.7504	13.592	17.3375	18.8012	31.9727	40.8918	47.6357	54.4638
135.8	1.84089	3.00924	3.54065	4.00429	6.23293	6.31805	9.30175	13.157	17.1527	18.979	32.546	41.5829	47.5625	53.7027
135.9	1.53789	2.50238	3.48707	3.90195	5.83782	6.25236	10.0829	13.9582	17.0454	18.6844	32.4982	42.0452	47.8254	53.589
136	1.71008	2.28284	3.40775	4.34328	5.97549	6.19354	9.91599	13.2283	17.0813	17.0725	32.3612	41.5787	48.3764	53.7279
136.1	1.24918	2.75519	2.38744	4.38443	4.95611	6.16595	10.1809	13.8276	16.9845	17.8499	32.14	40.8133	48.5113	53.1236
136.2	1.60928	3.21807	2.54193	4.31365	4.65992	5.82035	9.3847	13.6919	17.5057	18.0273	32.716	39.6152	48.3761	52.8421
136.3	1.19308	2.89229	3.43296	4.46451	4.0601	6.33542	9.0534	13.9983	17.5661	19.2715	32.8517	39.5698	48.4731	54.2632
136.4	1.48896	2.67824	3.0341	4.93985	4.8126	5.82929	8.27548	13.6943	16.9988	19.5222	32.8161	39.7234	49.1818	55.021
136.5	1.34269	2.38864	2.45803	5.55315	5.32734	6.19998	8.51049	13.6397	16.867	18.7724	32.378	39.8339	48.4186	55.6606
136.6	0.88396	1.28093	2.03309	4.83398	5.68033	6.11782	8.6875	14.3406	17.7159	18.6794	32.7167	40.5194	48.2497	56.7635
136.7	0.24987	1.88184	2.04534	3.94768	5.27869	6.37975	8.4752	13.9884	17.1852	19.4663	32.7407	40.5882	48.8617	56.0197
136.8	0.37762	1.56627	1.45074	4.03109	5.84045	6.33088	9.28213	13.9689	17.3631	19.7987	32.0969	41.423	48.9395	55.7597
136.9	0.00108	2.19418	1.69772	3.2757	6.04003	6.65583	8.93605	13.9536	17.2849	18.8627	31.6612	42.4828	48.7986	55.1833
137	0.40983	3.39142	1.72875	3.19752	6.22379	6.30502	10.0089	14.1274	17.4397	19.4288	32.0184	42.3732	48.9725	55.4045
137.1	0.29902	2.80585	2.58052	3.13507	6.08701	5.86096	9.55983	14.24	17.5679	19.9533	30.8191	42.8017	49.3326	56.5504
137.2	0.22083	2.72518	3.03741	3.82169	6.54926	6.24737	10.2779	14.0186	17.5315	19.5426	30.6114	43.4324	49.9364	56.3914
137.3	0.268	2.86787	3.8048	3.26448	5.5996	6.35969	10.3313	13.2429	18.0157	19.6	29.7129	43.8225	49.8915	55.1788
137.4	0.20188	2.52982	3.59113	3.47521	5.7943	6.10025	10.1359	13.0304	17.6245	18.934	28.9961	43.8036	49.8502	54.7894
137.5	0.68626	2.80557	3.4304	3.88789	5.54699	6.04834	11.0768	13.9119	17.8854	18.2114	27.6113	43.8069	50.0239	55.1712
137.6	0.48948	3.07279	3.49777	3.83892	6.11608	6.01546	10.9104	14.1256	17.9344	18.0659	27.553	43.8866	49.6872	54.9099
137.7	0.79401	3.28396	3.45754	4.13469	6.38802	6.48376	9.80275	13.9513	17.8212	17.92	26.9033	43.6322	49.7567	55.0014
137.8	1.24997	3.07409	3.52076	4.21935	6.49783	5.77546	9.63071	13.8155	17.7978	18.7554	28.0516	44.3089	50.6487	56.2296
137.9	1.45537	3.0667	3.58098	4.17062	6.15294	6.3653	8.78706	14.0983	17.7771	19.3219	29.0295	43.7953	49.4035	57.7544
138	2.22548	2.19045	2.11701	4.71807	5.52527	6.08585	9.16774	13.6328	17.5046	19.0493	30.5869	43.2621	50.2419	57.7659
138.1	1.60614	2.31569	1.82472	4.34866	5.53521	6.05949	9.33612	13.6631	17.0933	19.3697	31.2126	42.1439	50.2005	57.5956
138.2	2.43205	1.60857	2.49323	4.35119	4.69984	6.6406	8.96331	14.2694	18.1196	19.8067	31.729	42.3207	50.3579	56.9669
138.3	1.41573	1.42875	3.06472	5.15241	4.84625	6.65058	9.33525	13.5888	17.7936	20.1316	32.6305	41.9906	50.4762	56.9818
138.4	1.48275	1.42285	3.14931	4.5003	5.17158	6.44612	9.94585	13.2571	18.0553	20.61	33.2674	42.2144	51.56	57.1106
138.5	2.38882	2.25128	3.43433	4.70935	6.0685	6.45429	10.203	13.0351	18.6704	20.8069	34.1563	42.454	51.2355	57.8177
138.6	1.68144	3.10124	3.73033	4.1743	6.04711	6.29382	10.6402	13.2175	18.341	20.4432	34.0877	42.897	50.968	58.0174
138.7	2.18605	3.02371	3.76493	3.73792	6.56042	6.78881	10.8843	13.9123	18.3161	20.8393	34.106	43.1186	51.4321	57.1744
138.8	1.31248	2.82117	3.5801	3.25566	6.25646	6.7887	10.1813	13.8061	18.5025	20.6901	34.7409	43.531	50.6569	56.4017
138.9	0.96075	2.91244	2.56109	2.89304	6.56419	7.10555	10.7604	13.8007	18.1371	20.7573	34.484	44.6957	51.5052	56.4638
139	0.64416	2.93539	3.54634	3.1606	6.92503	7.0059	10.7852	13.6026	18.481	20.4648	34.8673	44.7404	51.6531	57.1664
139.1	0.89033	3.11688	3.09599	3.22897	6.41716	6.85396	11.132	13.3304	18.2837	18.9956	34.7984	44.9286	52.1062	57.0308
139.2	1.14853	2.74124	3.30636	3.63189	5.721	7.10233	10.4047	13.9796	18.2014	19.327	34.4967	45.5047	52.2448	57.6869
139.3	0.66367	2.83947	3.27564	4.06179	6.00013	6.50791	9.75683	14.3082	18.6331	20.242	33.8249	45.4247	52.7771	58.7657
139.4	-0.05103	2.64438	2.90546	4.13181	5.97208	6.84322	9.08514	14.5477	18.8794	20.4886	34.0437	44.5157	51.8347	58.7325
139.5	0.40863	3.20227	2.16704	3.97186	6.36603	7.17884	9.39858	14.2659	19.2493	20.9953	33.8668	45.2699	52.8774	59.1249
139.6	0.49783	3.17856	2.34295	4.25864	6.25467	7.14846	9.31896	14.7999	18.8485	21.6025	33.6144	45.8274	52.7338	58.9907
139.7	0.80195	1.9104	2.18049	4.11644	5.67442	6.78942	9.4246	14.5373	18.7737	21.4923	33.5377	45.3556	52.6525	58.2283
139.8	0.50539	1.95967	1.71341	4.05683	6.09008	6.81053	10.3234	14.2637	18.6666	20.9369	33.1659	44.5296	53.4246	58.9249
139.9	1.07326	1.47447	2.97039	5.24749	5.54485	7.14673	10.6715	14.5647	18.7372	21.4245	33.0385	43.7267	53.3773	59.3144
140	1.59729	1.47721	3.48885	4.71443	5.1808	7.04472	10.6873	14.6687	18.8873	21.1869	33.2937	43.1292	54.3266	59.2812
140.1	1.47478	2.66601	3.64623	4.5642	5.53303	6.61115	10.7377	14.4762	19.0352	21.9934	32.9268	43.3734	52.5502	58.2117
140.2	1.6747	3.02659	3.51806	4.59055	4.98681	6.60349	10.9055	14.7859	19.5796	20.7773	33.293	43.422	51.9186	57.6925
140.3	1.47977	2.78034	3.67962	5.03603	5.44004	7.26308	10.9679	14.8698	18.989	20.7008	33.2679	44.19	51.5678	58.1193
140.4	1.4142	3.44972	3.22485	4.61895	5.99619	7.09546	10.3918	15.1305	19.4245	20.2151	33.6804	43.7841	52.3611	58.4252
140.5	1.23758	3.50844	3.00843	5.18237	6.37442	7.2333	10.8627	14.7115	18.5563	20.7138	33.9165	44.6462	51.4188	58.3801
140.6	1.6674	3.44325	3.42902	4.68516	6.90413	6.93206	10.7928	14.724	18.7674	21.4456	33.4301	44.6586	51.9596	58.7069
140.7	2.17905	2.9389	3.17315	3.84148	6.26416	6.44035	10.6537	14.9604	19.0577	21.3836	34.1749	46.3324	51.7645	59.5507
140.8	1.77033	3.22833	3.72446	3.40787	6.95703	7.20851	10.0604	14.8375	19.0856	21.5875	34.1062	46.4978	51.8234	60.5087
140.9	1.58999	2.64251	2.18631	3.495	6.74874	6.8643	10.1103	14.9517	18.7905	21.6521	33.8863	46.81	51.6338	60.4282
141	1.38835	3.09651	2.30744	3.65528	6.34548	7.00168	9.72597	15.3037	19.2353	21.5912	35.5356	46.8171	52.38	61.0121
141.1	0.96149	2.95569	1.98045	4.01616	6.61393	7.02202	10.103	14.8647	18.7669	22.1947	35.8864	46.8229	52.1358	60.3471
141.2	0.03417	2.91598	1.50678	4.55323	6.99904	6.74714	9.87434	15.0911	18.9637	21.5625	36.2863	46.6829	52.0073	60.2837
141.3	0.06912	2.54557	2.6678	4.42557	6.86591	6.8891	10.3788	14.9842	18.7562	22.544	36.0269	47.2152	52.168	60.6637
141.4	0.05944	1.59184	3.14587	4.81076	7.14361	7.38895	10.8074	15.2421	18.9625	22.2456	36.3978	47.1754	52.7966	60.5419
141.5	0.00788	2.09038	4.08191	4.77066	6.86972	7.34605	11.1157	14.9335	18.8302	22.0416	36.3811	46.662	52.6678	61.0465
141.6	0.44259	1.56856	3.78218	4.63286	6.68988	7.28897	11.0203	15.6163	19.0148	22.5747	36.1438	46.2219	53.3938	59.6745
141.7	0.40161	2.51883	3.91352	4.31009	5.51263	7.64762	10.9689	15.5846	18.5053	21.7776	36.8299	45.3073	53.1654	59.1121
141.8	0.65215	2.36238	3.64607	4.66073	5.68499	7.5952	11.5165	15.6157	19.0797	21.0472	36.1288	44.6687	53.2384	59.1924
141.9	0.60878	3.02381	3.27476	4.89052	5.57096	7.21412	11.1382	15.1763	19.3434	21.0283	36.5804	44.3784	53.2596	59.9578
142	0.67949	3.52915	4.21611	5.02946	5.06996	6.81686	11.4034	16.0858	19.2428	22.068	35.8828	45.0628	53.3702	59.9554
142.1	1.03121	3.80533	3.53228	5.20445	5.9291	7.26429	12.2672	15.3651	19.6151	22.1586	35.4406	45.1154	53.6542	60.5247
142.2	1.6805	3.40839	3.6976	5.60424	6.52215	7.22825	11.8686	15.7085	19.2582	22.1349	35.4463	44.93	53.6151	61.2094
142.3	2.31193	3.48694	2.4445	5.09413	6.63871	6.58507	11.0453	15.7434	19.1307	22.0904	35.1894	45.9282	54.3101	62.0596
142.4	2.10986	3.73053	2.68856	4.99365	6.86403	6.98668	10.3644	15.7516	19.8749	22.2813	35.2211	46.2169	54.2618	62.4826
142.5	1.90313	3.4024	2.74761	5.11049	6.71658	7.24278	10.5314	15.1465	19.9306	22.9743	34.772	47.289	54.7028	62.7974
142.6	1.61216	3.11127	3.44664	4.8362	6.46969	7.21514	10.55	15.2898	20.5551	22.651	34.733	47.6093	54.7098	61.5953
142.7	1.85169	3.0474	3.75553	3.92866	6.52543	7.32584	10.1707	15.6699	19.9057	23.0854	34.9071	48.4403	54.7979	61.4787
142.8	1.5311	2.86739	4.07496	3.43058	6.1164	7.57497	11.0839	15.094	19.5843	23.1769	35.6521	48.2204	55.0078	61.7938
142.9	2.07409	2.1346	4.02191	3.18834	6.18656	7.10702	10.8461	15.3244	19.8509	23.3227	34.9559	48.0031	54.5708	61.6904
143	2.02009	1.99296	4.01646	3.99038	6.11471	7.61113	11.844	15.1393	19.9894	23.4208	34.6656	48.7238	55.4149	62.6495
143.1	1.67829	1.42469	3.66094	4.42978	6.6965	7.02734	11.7811	15.4638	20.3954	23.4633	35.411	47.5188	55.3885	62.1091
143.2	1.0075	1.74549	2.9512	4.45971	7.61465	7.45792	11.8148	15.5014	20.1199	22.2611	35.5644	49.2152	55.8779	61.3878
143.3	0.49033	2.1652	3.15513	4.47496	7.02925	7.38647	11.8825	15.9666	19.7379	21.405	36.2837	48.9209	56.1567	60.7606
143.4	0.49139	3.1198	3.70976	4.58338	6.47747	7.26179	11.3532	15.6172	20.458	21.0429	37.1844	48.9548	56.0978	60.5662
143.5	0.41791	3.26576	3.01058	4.96499	5.89885	7.13405	11.8595	15.0941	20.7048	21.4562	36.8969	48.3772	56.5458	61.23
143.6	0.5304	3.17417	2.83831	5.29251	5.65447	7.19361	11.8563	15.1818	21.1989	21.0018	37.6141	46.4885	56.7422	62.5016
143.7	0.11331	3.62952	2.78213	4.98096	5.66465	7.47554	11.3862	15.3348	20.7455	21.7627	38.2586	45.7396	56.4022	63.3633
143.8	0.43052	3.28209	3.04701	4.99206	6.1908	6.86201	10.8089	14.9016	21.3419	22.2455	37.6613	45.9811	56.7226	63.2223
143.9	-0.0291	3.36037	3.97731	5.4225	6.18916	7.53647	10.7094	15.4937	21.0142	23.2782	38.5683	46.0151	56.6951	63.1783
144	0.78784	3.28131	4.22495	4.85742	6.39534	8.08209	10.6769	15.0073	21.0417	22.9699	38.2868	45.8084	56.9134	63.4541
144.1	0.90025	3.28291	4.32861	5.11723	6.89042	7.43892	10.5644	15.7879	20.9497	23.3861	37.9453	46.8739	56.6359	62.2092
144.2	1.40911	3.41121	4.81135	5.85881	6.45636	7.8002	11.3223	15.1488	21.3056	23.7399	37.8858	47.7266	57.5436	63.1861
144.3	2.14303	3.64463	4.01267	5.42263	6.76313	7.44794	11.1953	15.4009	21.2594	23.8634	38.084	48.5104	56.8415	63.6418
144.4	1.86224	2.54613	4.60147	5.1876	7.2865	7.13614	11.9557	15.5877	20.4717	24.9465	37.7911	49.0035	57.2563	63.1151
144.5	2.08136	2.1403	3.5302	3.87877	6.70925	7.71312	12.7969	16.1852	21.0775	24.2935	37.7205	49.4124	57.1491	62.9948
144.6	1.46498	1.684	4.40808	3.96879	7.11815	7.65898	12.6423	16.0668	21.2349	24.1322	36.7263	49.6527	57.004	62.012
144.7	2.12063	1.51626	3.32913	3.7304	6.50043	7.99406	12.3614	16.1583	20.3555	24.0911	36.9958	49.9397	57.1981	62.241
144.8	1.88833	1.49095	3.65253	3.95381	6.4046	7.93899	11.9212	16.0168	21.4015	24.0344	36.5302	50.0485	57.2748	62.478
144.9	1.87971	2.13609	2.58965	4.3175	7.0891	7.46581	11.7322	16.4414	21.4428	22.5807	36.4666	49.6465	56.9099	63.7519
145	1.90644	2.99502	2.62193	4.30847	7.33212	7.28399	11.94	16.5957	21.0748	23.2121	36.2971	49.932	55.9261	63.9928
145.1	1.92632	2.87452	2.28889	4.39246	7.82236	7.19911	12.3931	17.0462	20.9685	22.4132	36.4115	50.1541	56.1049	64.669
145.2	1.38005	2.89909	2.63748	4.75599	7.06059	7.78716	12.1895	16.8871	20.4345	22.915	37.2108	50.8887	56.3866	64.1815
145.3	1.23064	3.75501	3.03276	5.01989	6.32055	7.92678	11.262	16.7684	21.6236	23.0217	36.3792	50.5135	55.8306	64.3251
145.4	0.83197	3.49562	3.25789	4.96206	6.20488	7.69587	10.9093	16.506	21.2462	23.6791	36.905	49.8686	57.0457	63.6884
145.5	0.29983	3.46518	3.79326	4.99422	5.96696	7.57182	11.4216	16.9261	21.4168	24.4442	36.9324	48.6706	56.1613	64.4866
145.6	0.26941	3.32008	4.13308	4.93926	5.83582	7.65255	11.1053	16.9021	21.1206	24.2934	38.2058	48.1968	56.8911	65.1939
145.7	0.7556	3.17864	4.14358	5.34194	6.32755	7.54747	11.2111	16.5635	21.44	24.5215	38.8007	48.176	56.2603	64.6163
145.8	0.13188	3.71018	2.99724	5.03152	7.10803	7.93078	12.5689	17.2203	21.5683	24.1941	39.0974	48.7403	56.8688	64.1328
145.9	0.65763	3.33756	3.35698	5.80392	6.88731	8.5977	12.1387	16.9853	21.2464	25.44	38.7684	48.9755	56.8651	63.6124
146	0.60831	2.9559	3.86883	5.55813	7.62256	7.91163	12.7218	16.3413	21.1088	24.7993	38.9093	49.0883	57.178	63.509
146.1	1.31692	2.45146	3.82904	5.53153	7.88528	8.05655	13.1908	16.5454	21.6541	25.0328	39.3408	50.2719	56.8531	63.8242
146.2	1.74536	1.90418	4.23194	5.3441	7.25041	8.1855	12.6328	16.3968	21.8097	24.7651	40.0523	50.6938	57.5421	64.5298
146.3	2.31833	1.54155	2.34915	4.88488	6.98287	7.88349	12.2625	16.6537	21.501	25.1829	39.2248	51.1016	57.1563	65.0098
146.4	1.69763	1.84412	2.35599	4.23163	6.94016	7.89693	12.4337	17.012	21.1548	25.4602	39.2837	51.7227	58.0268	65.7242
146.5	1.99183	2.40141	2.83941	4.82567	6.90048	8.1384	12.7343	17.0967	21.4134	25.3838	39.567	52.5301	58.1034	65.7798
146.6	1.90995	2.82821	3.0483	4.07943	6.57794	7.93348	12.7057	16.681	21.7241	24.9895	39.2368	52.0014	57.8117	65.1759
146.7	1.6849	2.91323	3.26289	4.79558	7.37185	8.16678	11.7034	17.1257	21.7637	23.8043	39.0198	51.405	58.1795	65.0577
146.8	1.51945	3.49994	3.42915	5.01427	7.55839	7.75384	11.0245	16.9794	21.4906	23.3771	38.0818	51.4596	58.6009	65.7002
146.9	2.08896	3.16465	4.1327	5.02521	8.07392	8.04632	11.1872	17.4134	21.7363	23.9466	38.1307	51.7112	58.6958	66.0763
147	1.52917	3.61329	4.68469	4.60311	6.85848	7.86271	11.6103	17.1282	21.8639	23.8745	38.1153	51.4765	58.532	65.589
147.1	1.9464	3.36366	3.6121	4.6382	6.18853	8.2155	11.392	17.2927	22.2304	24.3256	38.0439	52.5384	58.9986	65.0618
147.2	0.69699	3.25225	3.67552	4.30279	6.09829	8.26811	12.0557	17.3985	21.5937	24.0483	37.4437	51.9545	58.8302	64.455
147.3	0.56414	3.5093	3.09712	4.88628	5.76082	8.05775	12.7439	16.6347	21.7255	24.4377	37.9579	51.6622	59.7581	64.4612
147.4	0.8312	3.3704	4.15671	4.65694	6.0739	7.64184	12.662	16.8593	21.6126	24.9505	37.7585	50.8699	59.2878	64.3777
147.5	0.30196	3.17585	4.45376	5.6766	6.25801	7.76068	13.2255	17.065	21.8146	25.5977	37.6161	50.6371	59.1137	64.9123
147.6	1.23403	3.33489	3.58083	5.26612	7.17416	8.27279	13.1	16.8049	22.034	26.0644	38.7656	50.608	59.8401	66.0116
147.7	0.55336	3.34206	3.06946	5.60117	7.73919	8.0092	12.704	17.1632	22.143	26.187	39.6496	50.6369	59.8924	66.4557
147.8	0.78238	2.60255	2.8407	5.91224	7.48646	7.74657	12.8793	17.0024	21.9655	25.9016	40.1485	50.9918	60.6712	66.8487
147.9	1.14285	2.02701	2.96624	5.39488	7.7294	7.73249	13.2305	17.0291	22.3271	26.5755	40.1353	51.0109	59.7461	66.7717
148	1.35307	1.99584	2.53155	5.70302	7.7339	7.83288	13.0883	17.2626	22.1827	25.6545	40.3627	51.3154	59.8174	65.9576
148.1	1.92306	1.85207	3.31129	4.73339	7.74497	7.84063	12.5652	17.7781	22.3638	26.7394	40.4155	52.7402	59.7303	66.6096
148.2	2.36248	2.12492	3.30237	4.41758	7.42298	7.69619	12.1602	17.2981	21.9243	26.0852	41.0889	52.5336	60.0712	66.8364
148.3	1.75499	2.06366	5.03466	4.05353	7.19729	7.58142	11.637	17.3143	22.5198	25.9415	40.5225	53.3785	60.1741	66.9381
148.4	2.45069	3.28259	5.02958	4.36688	7.4199	7.39718	11.898	17.2599	22.2473	25.5812	40.1719	53.2745	60.6533	65.7627
148.5	2.24417	3.82017	4.43139	4.72003	7.94074	7.87409	12.3275	17.2575	22.1763	24.5703	40.9082	53.8344	60.8397	65.3767
148.6	1.6589	3.16789	4.10912	4.77776	7.71966	7.98639	11.6246	18.1642	22.5055	24.7495	40.9629	52.8658	61.0029	65.5276
148.7	2.41282	3.4843	4.29829	5.1558	7.92164	7.97841	12.0516	17.8512	22.3183	25.4658	40.2853	52.2396	61.1135	65.04
148.8	2.38889	3.69307	4.14399	5.14636	7.00342	7.95457	12.6043	17.6137	22.2483	24.5159	40.1531	52.7953	60.6285	66.3665
148.9	2.23747	3.7733	3.94434	5.70086	7.10908	7.97676	13.5706	17.3908	22.415	25.1836	39.6384	52.5751	61.3608	67.0097
149	0.81637	3.8976	3.11253	5.29925	6.44348	8.22121	13.7173	17.7715	22.7787	25.862	39.5476	53.4983	61.6908	67.7435
149.1	0.53732	3.36277	3.15274	4.83264	6.96942	8.20234	13.1224	17.4005	23.0228	26.2251	38.9361	53.557	61.2237	68.2053
149.2	1.12014	3.38988	2.68178	5.34165	6.47815	8.17538	13.2594	17.2964	22.2774	26.8292	39.6538	53.2775	60.7703	68.4712
149.3	0.64247	3.47565	3.61607	5.64778	7.23289	8.04871	12.9398	17.5085	22.7127	26.5328	39.727	52.3141	60.2336	67.4848
149.4	0.94045	3.21454	3.59833	5.61087	7.64915	9.10324	13.5723	17.7599	22.8162	26.5603	40.0187	52.4725	60.0944	66.4604
149.5	0.71597	3.25882	3.75613	5.38798	8.30502	8.83137	13.3052	17.5609	22.6486	27.0429	40.104	52.1753	59.5629	67.8008
149.6	0.95094	2.35802	5.24115	5.14102	8.52193	9.09773	13.1316	17.7206	23.0211	26.8686	40.7232	51.6472	60.4662	67.9038
149.7	1.53297	2.34962	5.02772	6.25621	8.17452	9.15466	12.495	17.523	23.5921	26.4488	41.5231	51.5129	59.9867	67.3878
149.8	1.77945	1.84795	4.16494	6.01836	8.16722	8.79059	12.1683	17.7582	22.5617	27.3577	42.2038	52.3766	60.6221	66.5896
149.9	2.15932	2.39609	4.55797	5.64812	7.08093	8.19799	12.3369	17.9866	23.0096	27.4227	41.9088	53.1165	60.5671	66.801
150	2.3551	2.22486	3.5641	5.56679	7.40092	8.01137	12.648	17.4971	23.2676	27.3441	41.9615	53.7523	59.7335	66.2907
150.1	2.23251	3.27846	4.34317	4.29866	7.8609	7.9828	12.2164	17.4623	23.0987	26.4514	41.3098	54.9262	59.9854	67.6022
150.2	2.03473	3.13096	4.11271	4.1166	7.99315	7.99506	12.803	17.2359	23.6558	26.4219	41.7929	54.6647	60.4262	67.773
150.3	1.84765	3.76422	3.93921	4.66099	8.36766	7.81881	13.6172	17.6053	23.6502	25.9838	41.8593	55.0755	60.4569	68.8673
150.4	1.87838	3.44123	2.71642	5.28299	7.46542	7.85206	13.7311	17.2681	23.6789	26.129	42.3572	55.1305	60.4988	68.9363
150.5	2.22283	3.28067	3.19741	5.08931	6.97389	7.62892	14.0054	17.8932	23.8228	26.6182	42.0836	54.7082	61.3621	68.9599
150.6	2.12989	3.81057	4.24202	5.35062	6.85363	7.77397	13.8342	17.4106	23.5956	26.4152	41.0098	53.6601	61.2607	68.7276
150.7	1.95243	3.89172	4.74743	5.49584	6.92017	8.32525	13.4771	17.9049	23.1217	27.1864	40.8912	54.3111	61.553	68.4475
150.8	1.84157	3.77365	4.48388	5.51248	6.96047	8.05673	13.6355	17.5206	23.6664	27.2861	41.0252	54.2566	61.5717	69.3426
150.9	0.82945	2.97069	4.43155	5.48099	7.35915	8.26079	13.7266	17.6475	23.9036	27.2263	40.5779	54.602	61.1273	68.5234
151	0.45208	3.56569	4.53114	4.8199	8.21095	7.77535	13.636	18.2811	23.4172	27.3704	40.2855	55.4637	61.26	68.3841
151.1	0.60914	3.41578	3.86026	5.21688	8.42458	8.75634	13.0878	18.0689	23.7269	28.0807	40.2075	55.0978	62.0713	68.5616
151.2	1.49642	3.29636	4.163	6.28662	9.03763	8.03256	12.7099	18.4118	23.8356	28.309	40.5354	54.7634	62.027	67.6747
151.3	1.30748	2.56171	4.6316	5.7642	8.5764	8.33502	12.1113	18.3139	24.2204	27.8698	40.7762	54.2025	62.2599	67.4832
151.4	1.03295	2.31176	4.34711	5.21489	7.85676	9.03912	11.9985	18.1076	24.0958	28.5479	41.8563	53.6782	62.0422	67.6974
151.5	1.72976	1.66824	3.66636	5.68459	8.10607	8.51692	12.859	18.0113	23.9574	28.6507	42.0728	54.1297	62.9911	68.6356
151.6	1.635	1.88374	3.17958	6.06384	7.4231	8.42701	13.5668	18.1889	24.2462	28.1357	43.1358	54.325	62.7205	69.8709
151.7	2.60333	2.1012	3.21854	6.25105	8.3518	8.8666	13.3848	18.0326	24.3944	28.3223	42.7744	55.2809	62.6998	69.824
151.8	2.31672	3.07438	3.49445	5.62319	7.98137	8.91455	14.1885	17.7786	23.9426	27.4814	42.9314	55.4261	63.4398	69.8596
151.9	2.25976	3.74592	3.63126	5.02148	8.77929	9.14482	13.7395	18.4293	24.2604	26.9346	42.203	55.8493	63.4184	69.6269
152	1.87982	3.59866	3.91756	4.48943	7.82657	8.79836	14.0426	18.6546	23.9987	26.5156	41.9096	55.8779	63.5139	68.5466
152.1	1.60369	3.81024	4.93304	4.60571	6.86734	9.30161	14.0969	17.994	24.4559	26.8979	42.7103	56.1816	63.5291	68.9036
152.2	2.7695	3.57126	5.1229	4.65329	7.06952	8.9669	13.5053	17.9095	24.5849	26.6609	43.1588	56.5248	63.4381	69.9826
152.3	1.9119	4.35727	4.95339	5.60774	7.12488	9.17772	13.7312	18.4318	24.4039	27.0706	42.8816	56.57	63.0847	70.0877
152.4	2.48141	3.02661	4.60771	5.45234	7.26564	9.27669	14.1366	18.664	24.2656	28.0087	42.4096	55.5507	63.5201	69.5053
152.5	1.90321	3.43091	4.87168	5.43283	7.47118	9.54359	13.9211	18.0196	24.6282	28.3387	41.9809	56.103	63.7968	68.4519
152.6	1.10593	3.17221	4.73906	5.91774	8.3852	8.65792	13.169	18.248	24.4347	29.0548	41.2238	56.3688	63.8337	68.6703
152.7	0.86125	3.2577	3.08087	5.63478	8.52792	8.53036	13.2054	18.134	23.9332	28.9756	41.6739	56.4242	63.8024	69.2205
152.8	0.98872	3.68763	3.56953	5.68284	8.75606	8.79945	12.6511	17.8419	24.1899	28.5006	42.4443	56.8369	64.1084	69.8531
152.9	1.17525	3.76372	3.17082	5.77226	8.62813	8.092	12.9019	18.1839	24.7074	29.4485	42.1977	57.3993	64.0999	70.0013
153	1.04091	3.27854	3.11588	5.80187	8.28685	7.54458	13.0371	18.4021	24.45	29.0668	41.7999	57.1713	65.682	71.4192
153.1	1.31356	3.30443	3.77869	6.17019	7.75876	8.25712	13.3415	18.66	24.3703	29.2704	42.4868	56.0205	66.664	71.2306
153.2	1.37655	2.76562	5.02268	6.13737	7.67181	8.08505	14.3779	18.4928	24.2181	29.0424	43.534	55.3681	65.6103	70.6341
153.3	2.00194	2.75803	5.27475	5.75921	8.10732	8.5174	14.7642	18.6833	24.463	29.5662	43.0819	55.6759	64.954	70.0691
153.4	2.27099	1.82878	4.58048	6.2042	8.87804	8.35461	14.7769	18.5914	24.2172	29.1308	43.978	55.7487	65.4651	70.2627
153.5	1.92506	2.00993	4.78242	6.41974	8.77036	8.67593	14.5906	18.8872	24.672	28.1974	44.3437	56.1841	64.6128	70.887
153.6	2.41133	2.63507	4.60189	5.45277	8.23143	7.77053	14.2646	18.9736	24.7501	28.3412	44.9461	56.7206	64.3822	71.2278
153.7	1.92322	3.10056	4.45284	4.75261	7.99898	8.34275	14.1971	19.1644	24.5037	28.4303	43.5131	57.6873	65.0657	69.9096
153.8	2.09876	3.47384	4.13702	4.6246	7.16632	7.81881	14.0472	18.9201	24.9422	28.1992	43.7939	58.091	64.9865	69.9247
153.9	2.73952	3.60552	3.4734	4.6769	7.35791	9.04529	14.5808	19.267	24.8813	28.0311	43.6543	57.7125	64.7805	70.075
154	2.67645	4.08304	2.96192	4.93156	7.20078	8.66177	14.2045	19.3102	25.0907	28.2045	43.9429	58.4417	64.1984	69.9493
154.1	2.14341	4.70211	3.33423	5.93695	7.34385	8.7867	13.6044	19.268	24.9902	29.2571	43.4564	58.0016	64.7428	70.4885
154.2	1.62742	3.16841	2.78335	5.58504	7.36529	8.88788	13.8135	18.7906	25.2439	28.7663	42.9375	58.2852	64.6408	71.3672
154.3	0.78634	3.76577	3.94114	6.45424	8.59195	8.87244	13.6708	18.9442	25.1562	29.427	42.8613	58.1723	65.2963	71.848
154.4	0.49246	3.8261	4.33535	6.27754	8.56602	9.03335	13.8381	18.7575	25.082	29.5411	42.4504	57.8318	65.7378	72.3175
154.5	1.14319	3.8841	4.87823	5.41516	8.5838	8.89931	13.4395	19.134	25.4475	30.1136	42.5041	57.7948	65.2156	71.4552
154.6	0.77575	3.0303	4.98135	5.90528	8.82521	9.58963	14.0524	18.9266	25.1504	30.2211	42.6319	57.9589	65.0092	70.9019
154.7	1.40867	3.39373	4.08701	5.60565	8.81544	9.74361	14.5918	19.0996	25.2685	29.6234	43.3981	58.5602	64.971	71.3894
154.8	1.45136	3.39162	4.67698	6.62808	8.29201	9.16073	14.9537	18.7413	25.3429	30.5433	43.1501	58.8926	66.1278	71.5746
154.9	1.79341	3.45938	4.88056	5.59114	7.68144	9.84707	14.8639	19.1268	25.5993	30.3832	44.0807	58.2959	67.3217	71.857
155	1.93067	2.98028	4.72012	6.2201	8.5944	9.38633	14.8744	18.9832	25.6585	30.1901	44.6407	58.3254	65.4785	71.1089
155.1	2.25711	2.23173	3.39194	6.17107	8.44297	9.84856	14.3179	19.2673	25.5584	30.1351	46.0329	57.2994	65.5413	70.23
155.2	1.94992	2.25812	3.6231	6.4367	8.52324	9.62656	14.8919	19.1313	25.375	29.4563	45.0478	57.2861	65.151	70.595
155.3	2.35594	2.20092	2.97824	5.95148	8.95362	9.34314	15.1671	19.3305	25.4358	29.1475	45.6838	57.433	65.7652	71.1055
155.4	1.78411	2.59204	3.71934	5.35681	8.64413	9.02574	14.8251	19.1819	25.908	29.0668	45.1341	58.0986	66.1706	71.1985
155.5	1.41328	2.75535	3.77206	4.46624	7.53804	8.84074	14.2167	19.2938	25.9174	30.2022	45.381	58.6127	66.0364	72.3051
155.6	2.20436	3.87596	4.60552	4.88831	7.31781	8.16454	13.5161	19.7651	25.6079	29.9986	44.946	58.9866	66.591	72.4585
155.7	2.29621	4.12852	5.57253	5.02269	7.04682	7.53411	13.9443	19.6117	25.497	30.4114	45.0637	59.4727	66.4682	72.5929
155.8	2.51564	3.79564	4.32982	5.52386	7.31507	7.54523	13.8122	19.2188	25.3237	30.4661	44.4306	59.7444	66.76	72.0838
155.9	1.99879	3.96741	4.14182	5.4958	7.52136	8.18191	13.6377	19.1289	25.8831	30.3582	44.8719	59.5094	66.5691	71.912
156	1.36389	4.17205	4.4018	6.42812	8.17855	8.12849	14.0701	19.3586	25.1688	30.3424	44.3832	59.8976	67.0901	72.344
156.1	0.76491	3.51841	5.03609	6.0662	8.78187	8.37762	14.391	19.0999	26.4335	30.9226	43.6758	59.291	66.0867	72.7357
156.2	0.63079	3.59514	4.90908	5.92531	8.93232	8.27313	14.7515	19.044	25.5149	30.7617	43.8935	59.123	66.0806	72.5479
156.3	1.23786	3.32034	3.74309	6.50733	8.61554	8.91265	15.3638	19.5633	25.9578	31.2712	43.8561	59.5122	66.5113	70.8216
156.4	1.38499	3.58754	3.11516	6.11033	8.54593	8.96963	15.4004	19.5286	26.2451	31.5049	44.6881	59.8507	66.9454	71.5779
156.5	1.04861	3.92406	3.62626	6.12928	9.17686	9.26455	15.2821	19.2888	26.0238	31.3289	44.637	59.4939	66.8384	71.1852
156.6	2.01108	3.68313	3.16789	6.08618	8.35815	9.6434	14.8793	19.3674	26.2087	30.4218	45.4945	60.0812	67.3287	71.6748
156.7	1.84475	3.82938	3.44024	5.8623	8.26221	9.56598	15.1271	20.0023	25.9993	29.4704	45.8146	59.95	66.8256	73.1241
156.8	2.42637	2.80134	4.12485	6.64827	8.43187	9.54857	15.0781	19.831	25.7407	29.1148	46.515	59.4806	67.6306	73.426
156.9	2.75767	2.58631	5.16617	6.99234	8.12538	9.25301	14.6718	19.4933	26.2763	29.8952	45.8571	58.6077	67.0629	73.4045
157	2.31854	1.97449	4.84227	6.52555	8.61272	10.0028	14.372	19.2795	26.7325	30.2731	46.203	58.8167	66.8803	72.9255
157.1	1.90692	2.31202	5.13987	5.4317	8.72834	9.87359	14.2001	19.8426	26.0344	29.9771	45.9634	58.5933	67.4245	72.2166
157.2	2.23505	2.70595	4.791	4.9145	9.3977	10.001	14.1455	20.0136	26.427	30.4484	45.7149	58.8341	67.4144	72.8932
157.3	2.28006	3.96564	4.96309	4.62509	8.25894	9.56017	14.4722	20.0761	26.3062	30.638	46.0042	59.1588	67.948	73.1388
157.4	2.50071	3.45727	4.65573	4.77679	7.3471	10.0084	13.9708	19.7117	27.1565	31.3044	46.9111	60.4524	68.0729	73.592
157.5	2.39257	3.82318	4.27786	5.2635	8.09376	10.2079	15.0421	19.9603	26.5463	31.547	46.1853	60.6793	67.6242	72.404
157.6	2.20103	3.91533	4.07104	5.92599	7.59401	9.8908	14.9238	20.5598	26.5147	32.0125	45.175	61.442	68.1538	71.9978
157.7	0.70561	4.23174	3.16159	5.89374	8.33369	9.3379	15.5895	20.3678	26.1414	31.8013	44.8441	61.2853	67.5153	72.2227
157.8	0.84901	3.82612	3.72343	5.74954	8.60953	8.65568	15.8133	20.0244	26.1997	31.8425	45.788	60.5937	68.2179	72.1108
157.9	1.30944	4.08282	3.87304	6.64537	8.54354	8.29552	15.9258	20.2157	26.7977	31.7478	45.3079	60.552	68.7358	73.3461
158	1.28959	3.90967	4.27412	5.72336	9.52444	8.43427	15.7791	19.9208	26.6021	31.8866	44.7027	59.8288	68.1647	73.0565
158.1	1.84271	3.48976	5.02908	6.14942	9.39451	8.45305	15.366	20.186	26.6335	32.2155	45.4579	60.036	67.7938	73.7717
158.2	2.14568	3.47351	5.18942	6.35985	8.99708	8.01905	15.8749	20.131	27.111	31.7125	46.7172	61.1546	68.4225	74.582
158.3	2.87877	3.58711	4.75928	6.93519	8.9056	9.66566	15.5268	20.2798	26.26	31.1188	47.1672	61.0422	67.9661	74.3014
158.4	2.36739	3.51357	4.34119	5.88034	8.54247	9.14095	15.1914	20.0058	27.3616	29.7846	46.9665	61.8171	67.4255	73.4478
158.5	1.52759	2.79444	5.5566	6.18992	8.59515	9.27655	14.8114	20.2721	26.8408	30.4458	47.8761	60.5491	66.7493	74.0354
158.6	2.49577	2.6923	4.65304	6.67925	8.17161	9.42662	14.9453	20.4268	26.7904	30.6889	47.5891	60.5272	66.6624	74.042
158.7	1.95978	2.44703	3.83257	6.66316	9.25982	9.85629	14.2378	20.0694	26.5289	30.3458	46.8631	60.0865	66.9464	74.2961
158.8	2.52042	3.109	3.19957	6.55198	9.1933	9.94803	14.6478	19.8976	27.1413	30.8793	46.6808	60.1122	66.7831	74.106
158.9	2.60383	3.24745	3.77031	6.06711	9.03658	10.2946	14.8166	19.9202	26.6506	31.298	47.2743	59.8477	66.7029	73.5192
159	2.47938	3.39667	3.28542	5.21839	8.00915	10.1874	15.1792	19.589	26.6327	31.7402	47.3029	60.0371	66.3568	72.7357
159.1	1.66573	4.22589	3.68844	4.86516	7.67462	10.1767	16.2443	20.1985	26.6274	31.9741	47.3757	60.3356	66.5303	72.7831
159.2	1.46327	3.89729	4.38364	4.80189	7.25967	10.2127	16.1083	20.4629	26.8592	32.2723	46.6963	61.3733	67.5568	73.4555
159.3	1.42217	4.09883	4.62588	5.27016	8.03389	10.3125	16.2554	20.7115	27.1785	33.0938	46.0556	61.8104	66.7941	74.9183
159.4	0.86823	4.25935	5.42853	5.83685	8.44938	10.8364	16.2335	20.3168	27.2941	32.352	45.8594	61.9644	67.4364	75.0576
159.5	1.17974	3.70766	5.04953	5.93397	8.47648	10.5396	15.1964	21.308	26.9364	32.7157	45.4432	62.0161	67.1281	75.2555
159.6	1.8565	3.65644	5.01468	6.21517	9.56391	10.3844	16.1653	20.1978	27.0097	33.4678	45.4907	61.7842	67.7491	75.1275
159.7	1.68651	3.42046	4.47629	5.62285	9.2105	10.1831	15.8517	20.8079	27.2827	32.729	46.6317	61.4591	67.8177	74.3445
159.8	2.52043	4.24357	4.76208	6.47698	9.18304	8.70738	15.7113	20.4171	26.9424	33.2148	47.4954	61.1951	67.9046	74.7649
159.9	2.38334	4.05108	4.86482	6.19299	9.22839	8.90093	14.3489	20.7826	26.9963	31.4575	47.7416	61.1127	68.1798	74.8216
160	2.4345	3.93876	4.52644	6.39524	8.80396	8.10288	15.0737	20.7081	27.2872	31.1279	48.1273	61.7587	68.2678	74.1764
160.1	1.94685	2.99064	3.65515	6.03929	9.04538	8.88698	15.137	20.7203	27.462	30.5088	48.5983	62.7852	68.3229	74.118
160.2	2.30432	2.66302	3.6331	6.4717	9.08913	8.49318	14.7921	20.9914	27.2708	31.1471	47.9749	62.0822	68.6628	73.3351
160.3	2.01216	2.57029	3.54818	6.38284	9.34862	8.96092	14.6349	20.7187	27.93	31.2858	47.4111	62.3387	69.026	73.9431
160.4	2.39144	2.16206	4.16225	6.53189	9.67541	9.89197	15.3681	20.6497	26.9192	31.3721	48.186	61.3449	69.8943	74.053
160.5	2.90126	2.77582	4.84391	7.31427	9.24411	10.2065	16.0343	20.5016	28.114	31.7708	48.011	60.5712	68.9809	75.1034
160.6	2.93176	3.49282	4.83255	5.8745	8.9532	10.5393	16.2115	20.4453	27.0893	32.0746	48.1873	60.9317	69.3519	76.0671
160.7	1.19233	2.9663	5.51693	5.47004	8.41349	9.96303	16.3691	20.2751	27.5239	32.7568	47.6256	61.3024	69.0544	75.3266
160.8	1.4322	3.33953	5.49029	4.93209	7.88766	10.4532	16.4425	20.6153	27.7357	33.157	47.3743	61.5972	69.009	75.9324
160.9	1.25301	4.36607	4.76944	5.31206	8.30946	10.2215	15.3834	21.1742	27.563	33.2249	46.9704	62.2455	69.4171	75.1241
161	1.71362	4.19951	5.28481	5.89912	7.71041	10.6281	16.2727	21.0349	27.5086	33.5897	47.1116	62.9963	69.5653	75.0952
161.1	1.02815	3.79975	5.54384	6.18701	8.46453	10.4914	16.1133	20.6856	27.3539	34.0172	47.3088	62.5019	69.4031	75.881
161.2	1.80544	3.75665	5.56717	6.26119	8.83538	10.8391	16.5679	20.4191	27.474	33.5632	46.7999	63.023	69.8873	75.9162
161.3	1.903	4.07157	3.85526	5.83676	9.11792	10.5654	15.7388	21.5027	27.4308	34.0701	47.6789	62.929	69.3005	75.922
161.4	2.64477	3.26588	3.12145	6.22688	9.54459	10.4603	15.1154	21.3625	27.9109	33.8168	48.8105	62.4855	69.045	75.1253
161.5	3.10827	3.76037	3.57068	6.42903	9.61094	9.98821	15.2278	21.3673	27.8309	33.4183	49.4728	62.2611	69.5855	74.7255
161.6	2.64941	4.21043	4.07034	6.94289	9.81038	9.27456	15.0397	20.7815	27.7322	32.5174	49.4683	62.1283	70.3916	74.6863
161.7	2.18496	4.05496	5.09027	6.21616	9.54818	8.98505	14.4262	21.4978	27.5437	31.4782	49.3306	63.1634	69.9261	74.8386
161.8	1.84045	3.82197	5.24449	7.10013	8.66424	8.78345	14.8534	21.1341	27.8009	31.6367	48.5907	63.2532	69.9365	76.0692
161.9	2.12566	2.9335	5.28369	6.83498	8.73443	9.18243	15.7773	21.2836	27.5475	31.2715	49.4186	63.3825	69.9413	76.051
162	2.76158	2.8361	5.39399	6.90593	8.75919	9.70897	16.7151	21.1788	27.9532	32.4366	49.0853	63.5359	70.0377	76.585
162.1	2.837	2.29	5.09633	7.12892	9.84987	9.89488	17.0872	21.2587	27.8553	32.2944	49.1706	63.1399	70.3099	75.7695
162.2	1.97592	2.7072	4.99746	6.59148	9.50719	10.0604	16.8413	21.529	28.062	32.6642	48.9762	62.2837	69.8231	75.5064
162.3	1.46842	2.94663	5.02437	6.00877	9.42855	10.7522	16.3872	21.2913	28.2847	33.6369	48.4167	62.4565	70.066	75.9804
162.4	1.51133	2.85898	5.52954	5.35073	7.84443	10.3745	16.2185	21.7708	28.5337	34.2358	48.0834	61.7038	70.5452	76.0067
162.5	0.99531	4.1004	4.5358	5.24493	8.94144	10.9502	16.3726	21.5994	27.8006	34.2409	47.8015	61.5304	69.7876	76.0884
162.6	0.93749	3.76794	4.52875	5.60086	8.20043	10.903	16.4772	21.9553	28.1139	35.1206	48.2015	62.7213	70.5284	75.6804
162.7	1.58195	4.40823	3.58552	5.41564	8.2857	10.9682	16.4909	22.0514	27.8874	34.7517	47.8575	63.5872	69.387	74.638
162.8	1.85573	4.28682	3.76857	6.00385	8.15353	10.9122	15.6333	22.6538	28.5317	34.6669	48.1313	64.4387	70.0022	74.8547
162.9	2.59224	4.24045	4.23061	6.33236	8.92411	10.8934	15.5214	21.6314	28.3864	34.1024	49.0836	64.0975	69.3652	75.2202
163	2.45017	3.88612	4.94261	6.54944	9.87859	10.9967	15.2919	21.6324	28.346	35.0957	50.0199	63.9656	69.7669	76.2382
163.1	2.5803	3.37652	5.50171	6.66168	10.1749	11.1054	15.4722	21.6681	27.864	34.4198	50.6019	63.9842	70.017	77.1581
163.2	2.33845	3.90911	5.83757	7.00609	10.1001	10.3841	15.6025	21.4446	28.1703	34.5648	50.1476	63.2385	70.0524	77.1109
163.3	1.68721	3.59434	4.9281	6.27889	10.0688	10.3912	15.7831	21.4231	28.1145	32.6828	50.135	63.5396	70.1718	77.5573
163.4	1.9529	4.07158	5.11443	6.38939	9.70869	10.0223	15.9493	21.1556	28.6088	33.007	49.8558	64.0211	70.0164	77.2692
163.5	2.60269	3.63896	5.49227	6.54587	9.29748	9.14905	16.9475	21.3651	28.8692	32.7126	49.5004	64.3154	70.2152	76.1633
163.6	2.68322	3.48036	5.77622	6.79797	9.29755	9.65402	17.3433	21.2792	28.9605	32.6219	50.3383	64.5227	69.9571	76.599
163.7	2.70644	3.35222	4.62713	7.30325	8.83632	9.62	16.6649	21.6017	28.7442	32.5401	50.4203	64.7443	70.5369	76.8525
163.8	1.37013	3.14588	3.98623	7.4081	9.94151	10.3248	16.1666	21.4785	28.5503	33.0125	50.0697	63.3903	70.2799	76.4915
163.9	1.15332	2.93096	3.905	7.05971	9.8553	9.92534	17.075	21.7785	28.5526	34.0146	48.9416	63.1596	70.9606	75.6001
164	1.93294	3.15744	4.06695	6.62312	9.78928	10.437	16.9031	21.6174	28.573	34.4007	49.0903	62.5165	69.8383	75.0666
164.1	1.53752	3.15822	4.44922	6.32281	9.00979	10.8097	16.4796	22.0797	28.7869	35.105	48.4834	63.6173	70.653	75.5696
164.2	1.63844	3.52429	5.36051	5.43999	8.64948	10.4824	15.7238	21.6563	28.664	34.9789	48.7737	63.0894	70.5019	75.893
164.3	1.89535	4.63903	6.10279	5.59265	8.37714	11.0693	16.0052	22.5145	29.4861	35.2623	49.4169	64.228	70.9551	76.8183
164.4	2.82459	4.15315	6.2358	5.73266	8.4297	10.9425	16.0069	22.3728	29.2705	35.4072	49.2886	65.1815	71.4282	77.7351
164.5	2.75734	4.36332	5.09167	5.32893	9.34139	10.9586	16.1147	22.47	29.1775	35.3038	50.2635	65.5186	71.3999	78.1994
164.6	2.75159	4.68051	5.52581	6.08555	9.43811	11.3239	16.0238	21.9411	28.8617	34.7971	51.0543	65.5644	71.2907	77.459
164.7	2.43469	4.27107	5.62	6.53138	9.77833	11.7672	15.8411	22.2009	29.1396	35.5717	51.699	65.1367	72.0078	77.7776
164.8	2.43529	3.87939	4.7981	7.09348	9.9736	11.2849	16.423	21.6615	29.2444	35.1536	50.825	64.6232	71.7637	77.2233
164.9	2.31635	4.12301	4.87709	7.31652	9.83325	10.9742	17.719	21.9988	29.2317	34.4394	50.9098	64.0715	71.4594	77.5339
165	2.94264	3.60699	3.72292	8.00215	9.86465	10.4541	17.3138	21.9102	28.8133	33.8778	50.6873	64.6284	71.758	77.59
165.1	2.61561	3.52695	3.62446	7.28916	10.0085	10.0709	17.1973	21.9415	29.426	32.3977	51.106	65.0111	71.6061	77.9306
165.2	1.40196	4.06886	4.05238	6.67354	9.03797	10.0108	17.076	21.7907	28.7095	32.913	50.9406	65.8158	70.9388	76.5368
165.3	1.62353	3.72535	4.883	6.96023	9.51879	9.72086	16.7782	21.7854	29.1096	32.67	51.193	65.3005	72.1623	75.9397
165.4	1.79589	3.18749	5.64612	7.19571	9.93618	9.71688	17.591	21.7393	29.3501	33.0697	49.6908	64.9746	72.2599	76.291
165.5	1.26048	2.95163	6.1462	7.19732	9.99255	9.95922	17.3703	21.3914	29.2996	34.0502	49.4821	64.1304	72.0337	76.8284
165.6	2.28622	2.28361	6.00402	7.15321	10.5147	10.1862	16.603	20.9493	29.3362	35.3681	49.8704	64.6119	72.1389	77.0396
165.7	2.36695	2.82461	5.50223	6.95424	9.72129	10.4386	15.8343	21.4168	29.3319	35.6431	50.5016	63.8965	72.3368	78.2159
165.8	2.91272	3.34048	4.8309	7.19239	8.98517	10.8263	16.0588	21.8569	29.2133	35.2268	49.558	63.8557	72.119	78.3327
165.9	3.35537	3.76717	5.01408	6.31782	8.50867	11.3183	15.9272	21.9818	29.7408	36.0547	50.5228	64.8389	72.2103	78.2837
166	3.01088	4.32711	5.18932	5.9354	8.84672	11.2337	16.2049	21.8549	29.5693	36.3113	50.4193	64.662	72.2524	78.9957
166.1	2.94998	4.53822	4.55599	5.68744	8.49443	11.5311	16.2168	21.8827	29.5504	36.8013	51.4823	66.5607	73.0685	77.6253
166.2	1.84359	4.40491	3.86759	5.46726	9.16013	11.2988	16.7018	22.1951	29.8189	36.5485	51.7003	65.8102	72.4989	77.4757
166.3	2.23044	4.49722	3.50979	5.5234	10.2177	11.4714	17.5218	22.046	29.5116	36.0686	52.379	66.8758	72.8845	78.1067
166.4	2.71075	4.37105	3.81587	5.75985	10.5374	11.7832	17.5785	22.6907	29.0948	36.4386	51.9319	65.6149	73.0296	78.3228
166.5	2.69759	3.72571	4.12151	6.29143	10.3556	11.6376	17.7542	22.782	29.649	36.1385	51.8962	65.4601	72.7992	77.3337
166.6	2.30749	3.7425	4.69487	6.57847	10.4064	11.8403	17.4961	22.6404	29.7433	35.5634	51.8241	65.1834	73.1412	76.7956
166.7	2.27678	3.63927	5.49214	7.14648	10.2845	12.0997	17.1776	22.9744	30.1795	35.026	51.7391	65.0644	73.425	76.598
166.8	0.97479	4.21062	6.11436	7.03023	10.0188	11.3801	17.5395	23.2292	29.6044	34.0923	52.2345	65.7833	73.0103	77.2383
166.9	1.62483	4.06669	5.63948	7.80707	10.0802	10.8737	17.6623	23.3331	30.1639	34.1825	51.4356	65.95	74.1678	78.4024
167	2.13981	3.3673	4.64563	7.41882	9.9535	10.1622	17.3295	23.1463	29.7324	33.9365	50.5269	65.9147	74.0283	78.6299
167.1	1.76405	2.88232	5.04389	7.37354	10.7876	9.88513	16.268	23.6775	29.9961	33.9584	50.4442	65.1024	73.2765	79.1603
167.2	2.69346	2.41	6.16561	6.92711	10.7308	9.84429	16.7603	23.0482	29.8272	34.3106	50.4936	64.0025	73.1357	78.9676
167.3	2.83135	3.06243	5.89491	7.29269	10.2579	10.0665	16.2425	22.811	29.9649	35.7237	51.2809	64.0157	74.3063	79.0264
167.4	3.34189	2.9105	4.51102	6.55563	9.46323	10.3737	16.7442	22.7468	29.9264	36.5654	51.0287	63.9594	73.1859	78.8392
167.5	3.50165	3.36724	4.86018	7.45042	9.27427	10.4557	16.7209	22.2725	29.6698	36.4387	51.4956	64.2327	73.624	78.7702
167.6	2.17537	4.26565	4.01404	7.25965	8.85496	10.9666	17.0145	22.3221	29.9958	36.5358	51.7257	65.428	73.6421	79.2768
167.7	2.58635	4.54001	4.72878	6.92531	9.36777	11.1535	17.7779	22.3018	29.8723	36.6421	53.5499	65.9397	73.9223	78.4132
167.8	3.02551	4.21455	4.55987	6.02525	9.96912	11.1148	17.9411	22.5137	29.8912	36.782	53.0987	67.1648	74.126	77.8509
167.9	3.28139	4.2173	5.42662	5.68284	10.7339	11.6592	18.5003	22.0825	29.748	36.9523	53.3301	66.934	73.8481	77.3364
168	3.42866	4.2502	5.72977	5.85939	10.6919	11.4246	18.0163	22.2434	29.8435	37.1715	52.6546	67.3741	73.7871	77.6726
168.1	2.45265	4.059	5.94553	6.01967	10.9348	11.3794	17.3142	22.8498	30.4539	36.9689	51.8896	66.7825	74.3407	78.0447
168.2	1.61497	3.93898	5.27234	5.88261	10.5501	11.6542	17.8778	22.9314	30.3109	37.3481	52.8322	65.9794	74.0919	78.9338
168.3	1.60335	3.64944	4.91647	6.25023	10.4661	11.5299	18.1497	22.8368	30.2887	37.6099	53.322	66.1465	74.0115	78.8694
168.4	1.79175	4.55153	5.44925	7.1489	9.94124	11.9467	17.823	23.361	30.818	36.7305	52.8965	66.3515	74.6413	79.9522
168.5	1.17338	4.20048	5.66847	7.15664	10.3517	11.904	17.2288	23.4473	30.3772	34.8721	51.9364	66.3913	73.9613	79.5303
168.6	2.43997	4.00263	5.35837	7.50234	10.2752	12.0001	16.8614	22.8256	31.1005	35.4398	51.7899	66.6379	73.3516	79.1753
168.7	2.45704	3.30123	4.85121	6.68475	10.2553	11.7182	16.7759	22.8256	30.2406	34.7939	51.6112	65.1948	73.2272	78.8344
168.8	3.00335	2.6651	4.09012	7.44288	10.1311	11.0372	16.6063	23.6542	30.6682	35.8944	51.834	64.8038	72.6963	79.1363
168.9	3.26056	2.75097	3.49651	6.9798	9.23804	10.6713	16.676	23.5521	30.9776	35.7453	51.6833	64.2149	72.104	79.7034
169	2.74314	2.88387	4.27453	6.91924	9.50112	10.3184	17.2853	23.6957	30.5181	36.5038	52.5209	64.6155	72.2056	79.6607
169.1	2.75047	4.09268	5.2587	6.72455	9.74304	9.93567	17.9372	23.5907	30.273	37.0538	52.6428	63.9423	72.2452	78.3469
169.2	2.16732	3.90145	5.71592	7.28151	8.97932	10.1516	17.8839	23.6283	30.7896	37.6707	53.4011	64.2381	73.3687	77.5301
169.3	2.99193	4.0509	5.86546	7.36052	10.449	10.819	17.8405	23.7112	31.7182	37.1283	53.6293	65.2197	72.5463	77.7952
169.4	2.87292	4.47374	6.24103	7.86044	10.5183	10.474	18.8804	23.8934	30.6757	36.9092	53.8692	66.2058	72.5868	78.3168
169.5	3.21785	4.90675	5.04234	7.414	11.4902	11.5724	18.3282	23.9037	30.7357	37.5949	53.646	66.6778	72.6383	78.7234
169.6	2.63504	4.59083	5.08747	6.94008	10.7389	11.7603	18.3713	23.5928	30.9442	38.3243	52.422	66.4022	73.6574	80.6604
169.7	1.40739	3.87699	6.34989	6.04525	10.9485	11.548	18.3973	23.5554	31.2525	37.269	53.0608	66.3036	75.3726	80.6631
169.8	1.05211	3.89019	5.79155	5.9296	10.3654	11.4397	18.0192	23.608	31.1051	37.797	53.7656	66.2396	73.1432	80.7014
169.9	2.00193	3.30407	4.46754	5.6825	10.2302	12.1346	18.0088	23.2874	31.58	38.3239	53.0474	65.2462	72.5818	79.7815
170	2.42601	3.85766	4.45024	6.11287	10.1714	11.8931	16.9143	23.8469	30.9204	38.2803	52.9581	65.6024	72.5714	79.0408
170.1	1.59934	4.27784	4.33169	6.23814	10.5134	12.1547	16.7752	24.3037	30.9657	37.5714	51.9995	65.9517	73.3173	80.0216
170.2	2.67537	4.4221	4.6723	7.18883	10.6959	12.4543	17.047	23.3167	30.3183	36.0769	52.4819	66.2867	73.7678	80.0511
170.3	3.28346	3.49701	4.91804	7.8253	11.652	12.5691	17.1093	23.5346	31.6745	35.9444	52.0336	66.5861	74.0477	80.1213
170.4	3.12077	3.07639	5.88774	7.71083	10.5424	12.2693	17.6386	23.1979	30.8224	35.7859	52.8194	65.028	73.9415	78.8281
170.5	2.9772	2.66217	5.62125	8.06251	10.4161	12.1392	17.5325	23.6125	31.3095	35.7702	52.7743	65.072	74.5158	78.9596
170.6	2.91825	2.85101	5.72875	7.13893	9.74866	11.7593	18.5677	24.5873	31.5627	36.9591	53.9244	65.2971	73.8933	78.8477
170.7	2.67354	3.19218	5.33439	7.64283	9.04124	11.2847	19.2744	23.7909	31.3237	36.941	54.6492	65.2511	74.0191	79.091
170.8	2.7398	4.17921	5.38207	8.07601	9.49728	10.9538	20.3233	23.7885	31.6899	37.7872	54.6151	65.9397	74.7942	79.7364
170.9	3.28747	4.2931	5.73222	7.28535	10.1133	10.7613	18.5297	23.614	31.4791	38.1313	55.0378	66.2959	75.0222	81.0442
171	2.80803	4.02357	6.3341	6.9615	10.308	10.7735	17.9507	23.9825	31.5313	37.9055	54.1361	67.4453	75.0134	80.5826
171.1	2.05299	4.73479	5.57777	7.71771	10.3262	11.1649	18.3917	23.8343	31.4996	39.0198	54.2808	67.2028	75.2503	81.1797
171.2	1.31445	4.38021	5.0252	7.50787	10.0983	11.1126	18.8635	24.1612	32.0019	38.5295	54.317	67.5508	75.6803	80.2203
171.3	1.90952	4.18366	3.68201	6.84479	10.2067	11.5981	18.8963	23.9337	31.2676	38.5805	54.3958	67.4267	75.315	80.0152
171.4	2.37057	4.18727	4.33654	6.23142	9.97922	11.6513	18.0493	24.2361	31.4676	38.5367	54.8273	66.9078	75.4576	80.8748
171.5	1.52331	3.54203	4.89102	5.7467	9.60692	11.7633	17.293	24.3074	31.2826	39.1174	53.7964	66.8471	75.1626	80.8538
171.6	3.32276	4.12429	4.34305	5.9257	9.68486	12.6629	17.2379	24.0327	31.5813	38.8849	52.862	67.7618	74.8187	80.5457
171.7	2.79673	4.3945	6.46356	6.15261	8.98728	12.1481	17.595	24.0614	31.7456	39.1686	53.0473	67.2079	75.3418	79.3795
171.8	3.30469	4.60004	6.62134	6.14616	10.3055	12.4921	17.8656	24.5567	31.9631	39.1467	53.6196	67.3302	75.7063	79.2631
171.9	3.3732	3.98457	5.75409	7.22267	10.7297	12.2673	17.9054	24.3264	31.7108	38.0102	52.9363	67.3358	76.3805	79.3825
172	2.43486	3.19696	5.31597	7.71811	10.2073	12.0847	18.1023	24.8034	31.9185	37.0463	53.1416	66.0631	75.1544	79.1299
172.1	2.6333	2.60644	5.62679	7.6863	8.51618	12.2333	19.0409	23.5925	31.8255	37.0999	54.6726	66.0869	75.7052	79.9076
172.2	3.02769	3.19753	5.91966	7.77381	8.61157	12.6039	19.3086	23.6415	32.0985	36.7242	54.8046	65.9637	75.6481	80.7615
172.3	3.61572	3.13654	5.8257	7.21819	9.10423	12.5457	18.9961	23.213	31.8165	36.9503	55.4151	66.037	76.6864	80.977
172.4	2.98918	3.83745	6.0491	7.66578	8.55909	12.0697	19.7413	22.5778	32.0318	37.7878	54.9463	67.4979	76.2067	81.681
172.5	2.66824	4.46448	4.89956	7.57954	8.85809	11.205	18.5074	22.4431	31.8542	37.7754	55.3415	68.2214	76.0296	81.4763
172.6	1.31992	4.65116	4.54414	7.71202	9.83534	11.0655	18.2384	22.8087	32.0107	38.9915	55.0018	68.8161	76.2278	80.6321
172.7	2.13338	4.18952	4.27792	6.89376	10.2301	11.2592	18.7345	22.9917	32.3377	39.0175	54.5087	68.6308	76.6979	80.7959
172.8	2.19451	4.39807	4.6685	8.28619	10.0391	10.9032	18.9392	23.6655	32.3944	38.9323	55.663	68.5684	75.8828	81.7218
172.9	2.42686	4.31875	4.78543	7.79667	9.62842	11.2928	18.2658	25.0927	32.5276	39.4196	54.712	68.6616	75.6971	81.3133
173	2.2963	3.90442	5.68118	7.18266	9.7879	12.1597	17.6726	24.2775	31.6634	39.5912	55.0641	68.1476	75.1757	79.7301
173.1	3.05106	3.64497	6.14413	6.6212	9.12696	11.8334	18.7594	24.7697	32.2453	39.6684	53.7279	68.2362	75.342	80.2212
173.2	3.13528	3.95709	6.77555	6.21413	9.27169	11.912	18.5096	24.0179	32.5712	39.5305	54.1634	68.8924	74.5853	80.1512
173.3	3.34621	4.50518	5.58833	5.88054	10.27	12.6038	18.0281	24.7919	32.2801	40.1009	54.4178	68.4233	74.6419	80.5889
173.4	3.43828	4.26317	5.57223	5.86301	10.8106	12.262	18.3505	24.9277	32.1883	39.7926	53.7719	68.4858	75.7327	80.4265
173.5	2.61326	3.8204	6.4749	6.20133	10.8875	12.5958	18.9406	24.6782	32.6028	39.2474	55.2103	67.2738	75.3434	81.9352
173.6	2.60195	3.45366	6.09177	7.74178	9.78902	12.2835	19.1421	25.0895	32.5032	38.8732	55.2435	66.0223	75.6282	82.6956
173.7	3.32489	2.85052	5.70268	8.01585	9.25039	12.4791	19.4055	24.9528	32.5705	38.1124	56.2041	66.2663	75.8287	82.1089
173.8	3.19643	3.15282	4.41083	7.91019	9.50359	12.3449	19.7221	25.1499	32.8862	37.7788	56.6061	66.1043	75.5413	81.2532
173.9	2.53595	3.64711	4.98848	7.56639	9.81534	12.7105	18.3836	25.0216	32.6844	37.7854	55.4697	65.8427	75.6027	81.0825
174	2.46357	3.64676	4.80961	7.875	10.3795	12.8453	19.3484	24.1791	32.5625	38.1496	55.3045	66.6592	76.7559	81.5909
174.1	2.0302	4.09833	5.0684	7.52283	11.2937	12.5816	19.5713	23.3733	32.9732	37.7319	55.6757	67.8089	76.6514	81.5974
174.2	2.12737	4.62126	5.73074	7.29018	10.8713	12.2035	18.3433	23.3787	32.4029	39.1132	55.7043	68.1661	76.3542	81.6279
174.3	1.93473	4.99379	5.82997	7.62268	10.9904	11.4039	18.6517	23.0942	32.7503	39.6135	55.5996	69.1866	76.4017	80.3749
174.4	1.74023	4.97599	6.46263	8.05359	10.6567	11.1654	18.3118	23.4407	32.5181	39.4894	56.0698	69.5905	76.4825	80.5397
174.5	3.23582	4.88069	6.2933	7.77667	10.2276	10.784	17.7114	24.1088	32.1953	40.5512	55.147	68.4244	76.0249	80.6911
174.6	3.15754	4.20715	5.54887	7.63349	10.5187	11.3365	17.905	24.2323	33.2825	40.5293	54.2085	67.7654	76.8375	80.9076
174.7	2.84266	4.67337	5.69953	7.99406	10.0606	11.7809	18.6718	24.3865	33.014	40.3681	54.8784	67.5976	76.5533	81.4137
174.8	2.82069	3.99617	6.12021	7.093	10.6728	11.6752	19.1403	25.1402	33.4459	40.1857	54.9105	68.0233	77.1597	83.217
174.9	2.84908	4.66224	6.0773	6.71224	11.2396	12.4927	19.4296	25.3762	33.3321	40.1438	55.2203	67.5837	77.1829	82.6376
175	2.73032	4.30682	4.95032	6.63824	11.8483	12.3193	20.0232	25.109	33.2699	40.6389	55.4288	67.7533	77.5702	82.4722
175.1	2.81291	4.1882	4.60192	6.09026	10.5364	12.3851	19.6509	25.4576	33.0719	40.4149	57.4424	67.4317	77.8199	81.4527
175.2	3.15208	3.71474	4.91515	6.48721	9.85606	12.7263	19.1779	25.4847	33.2012	40.4703	57.2437	67.1736	77.4629	81.8689
175.3	3.41369	3.09478	5.22183	7.15132	9.71769	12.2655	19.0888	25.1161	32.8428	39.215	56.8927	66.959	77.367	81.5342
175.4	2.92846	2.98215	5.12197	7.69316	10.7707	12.2804	19.5693	25.4989	33.7442	38.9163	56.2202	66.0631	77.7056	82.2366
175.5	1.89588	4.00674	6.34314	8.1775	10.3116	12.7891	19.6035	25.586	33.1247	38.0787	56.7347	66.7024	77.7002	80.7882
175.6	2.43368	3.62847	6.73519	8.18198	10.8219	13.0319	18.3848	25.5862	33.5901	38.1486	56.6939	67.3971	77.9474	80.3464
175.7	2.32526	4.98069	6.87896	8.64327	11.032	13.4357	17.9973	25.2176	33.1815	38.7182	57.0708	68.2066	78.3506	80.4147
175.8	2.20243	5.08446	6.17548	8.68824	11.4642	13.3073	18.9812	25.4627	33.3693	39.0835	57.029	69.4366	78.1021	81.3872
175.9	2.05372	4.80465	5.5774	7.88382	11.1025	13.0825	18.8818	24.4018	32.8158	39.4082	56.0171	69.5978	78.0699	81.4515
176	2.96241	4.92031	5.89104	8.01813	11.5366	12.3918	18.6151	23.4088	32.9549	39.5814	56.0777	69.4372	78.1869	81.9888
176.1	3.03339	4.94034	6.57869	8.13328	10.8889	11.3788	19.8522	23.8227	33.1567	40.6591	55.4625	69.0853	78.0325	83.1579
176.2	3.8906	4.10216	5.92879	8.22029	11.1864	11.247	19.4943	23.7103	33.2398	40.4382	56.0338	68.8635	77.0249	83.3443
176.3	3.14619	3.80144	5.12888	8.16328	10.7797	11.4956	20.3515	24.1693	33.653	41.0349	55.9808	68.8676	76.3449	82.3831
176.4	3.10935	4.10391	4.63988	8.16773	10.8488	11.9322	19.9957	24.4254	33.8413	40.6709	55.6469	68.9104	75.2849	81.6401
176.5	2.7372	4.32073	4.52138	6.95422	11.3101	11.2924	19.7529	24.3343	33.1925	41.3356	57.1337	68.9326	75.5866	82.1565
176.6	2.89421	4.49225	5.23363	6.71637	10.8737	11.421	19.4932	25.8025	32.9155	41.0835	57.8229	68.9644	75.5883	82.8554
176.7	3.3307	4.70212	5.21792	5.86289	10.3388	11.9305	20.1937	24.9172	33.6062	41.1888	57.5541	68.07	75.923	82.509
176.8	3.31069	3.99269	6.86309	6.18011	9.73307	12.2385	19.629	25.4624	33.9843	40.5118	57.7264	67.8666	75.8274	81.617
176.9	2.73942	3.08922	7.4923	6.88754	9.57216	12.8391	19.7726	26.2066	34.342	40.9428	56.5525	67.8459	75.9923	81.0502
177	2.4135	3.40817	6.83132	7.28965	10.6549	12.7337	19.215	26.0788	33.5341	40.4886	57.5698	67.9591	75.5723	80.9422
177.1	1.96377	3.16509	5.49344	9.29326	11.2365	12.848	18.8133	25.2652	34.0507	40.8831	57.1861	68.6234	75.3955	81.3637
177.2	2.0019	3.55619	5.87591	8.57796	11.8023	13.0359	18.3147	25.9197	33.4775	39.2483	57.1416	68.8108	75.8681	82.2888
177.3	2.31861	4.22003	6.16925	7.54001	11.7155	13.0932	19.4845	26.1053	33.8118	39.3635	57.017	69.2592	76.3336	82.7544
177.4	3.06536	4.82912	5.91635	8.43421	11.8157	13.2057	19.4836	26.1328	33.8992	38.8778	56.1847	70.3395	76.7841	83.3727
177.5	2.52562	5.24929	5.61779	7.97631	11.3369	13.2815	19.7517	26.1011	34.0632	39.8723	56.6709	70.574	76.5973	83.1792
177.6	3.01988	5.55979	5.08761	7.89715	11.019	13.4405	20.3558	25.9106	33.3944	40.5387	56.5046	71.0361	77.6749	83.0877
177.7	3.3148	5.79452	4.51232	7.99669	11.4741	13.6024	20.262	25.2968	33.9982	40.7332	56.5167	69.8685	77.8407	82.8182
177.8	3.89892	5.04534	4.60927	7.90747	11.2368	13.883	19.8796	24.8249	34.3211	40.9738	57.3352	69.9437	77.4045	83.2048
177.9	2.83442	4.3128	5.34192	8.09006	12.0435	12.9277	19.3785	24.5757	34.1899	41.3341	57.8693	70.1522	77.552	84.0281
178	3.03906	4.6531	6.31222	8.03252	11.2128	11.702	20.1367	24.179	33.8781	41.5808	58.0995	70.4235	77.8071	82.4734
178.1	2.60982	4.48796	6.22875	8.51029	10.8416	11.3985	20.3467	24.3235	34.2652	41.9103	58.1271	70.2103	78.5463	81.4102
178.2	3.34975	5.09135	6.91468	7.8735	9.63716	11.6442	19.6467	25.0583	34.2766	42.0087	57.5971	70.2224	78.1916	81.3274
178.3	3.58845	4.67959	5.90908	7.14725	10.008	11.7416	18.8826	25.0481	34.5883	42.5393	57.6836	70.0563	78.5993	81.882
178.4	2.96829	4.31951	6.16546	6.8452	10.2826	12.4113	18.4593	26.0173	33.968	42.1436	57.8117	68.8997	78.7882	81.732
178.5	1.95341	4.15765	6.65708	6.32451	10.5002	11.9448	18.8244	25.9729	34.0236	42.3727	57.653	68.7364	79.3963	82.9765
178.6	1.91637	3.45104	6.20559	6.87063	11.6181	12.9625	19.3042	26.407	34.1983	41.8773	57.8633	68.3734	78.2991	83.2398
178.7	1.65691	3.31467	5.86004	6.72605	11.2033	13.1659	20.0379	26.4825	34.0493	41.5998	57.1075	69.0717	77.8993	83.6688
178.8	2.18981	3.39869	5.56031	8.37506	11.765	13.431	20.3264	26.8722	34.5038	40.505	57.4894	68.5274	78.7441	83.3509
178.9	3.0501	3.45408	4.89168	8.63751	11.872	13.5081	21.0076	26.7153	34.6001	40.1169	57.0711	69.4988	78.7295	82.6425
179	3.22206	4.14839	4.61228	8.79759	11.2801	13.9416	20.195	26.856	34.4355	40.2305	56.6901	70.1516	78.6727	83.1816
179.1	3.2365	4.0445	5.77173	8.14979	10.4391	13.6142	20.7188	26.3768	34.398	40.2505	57.4343	70.5065	78.8855	82.9171
179.2	2.94438	5.2999	5.87433	8.37941	10.7645	13.612	20.4436	27.0181	34.7084	40.8194	57.7631	70.8139	78.4978	83.3493
179.3	4.14749	4.98268	6.61964	8.57684	10.4537	13.6164	20.2108	26.7371	34.6326	41.1441	58.4724	70.2407	78.968	82.5534
179.4	2.95725	5.31159	6.59511	8.57447	11.0613	14.152	20.6843	26.6206	33.8327	41.8604	59.0906	70.0078	78.7128	82.3367
179.5	2.76689	5.19622	6.87613	8.23582	11.8208	13.5324	20.7721	26.5551	34.4228	41.4075	59.2079	70.6729	80.0215	81.7921
179.6	2.97467	4.60987	6.04726	8.20855	11.6523	13.6982	19.0274	25.1908	34.2333	42.1431	58.6374	69.3592	79.0997	81.6908
179.7	4.34962	4.2991	6.27466	8.18273	10.6783	12.4731	19.307	25.3187	34.9029	42.6316	57.7292	70.3053	79.376	82.2258
179.8	3.32926	4.35902	7.10796	8.10051	10.5238	12.3111	18.835	24.8534	34.3166	42.4714	58.4875	69.6238	78.6775	83.7053
179.9	2.66171	4.66046	6.54808	7.99093	9.93081	12.6572	19.3791	24.7545	35.0024	43.1223	59.2233	70.112	79.9073	84.4056
180	1.60171	4.96512	5.88204	7.80305	10.6551	13.6912	19.3165	25.2562	34.6603	42.699	59.2177	69.4226	79.344	84.5803
180.1	1.85869	4.74576	5.28322	6.59541	10.9842	13.3604	19.7247	25.8419	34.6323	42.7306	58.6639	68.867	79.4326	83.8355
180.2	1.71249	4.48103	5.01246	6.90909	11.6509	13.5113	20.834	26.5377	35.129	43.6596	58.9829	68.0717	78.9984	83.1731
180.3	2.30646	4.17654	5.21068	6.29753	11.7823	13.3925	21.9325	26.7558	35.1867	43.1929	58.6498	68.767	79.3405	83.9431
180.4	2.53932	3.22829	5.98056	7.18437	12.0367	13.5694	21.0886	26.3194	34.5842	42.2301	57.2974	69.5718	80.1538	83.629
180.5	3.50747	3.57723	6.15389	8.18363	11.7662	13.8086	20.6192	26.4043	34.7101	41.6683	57.5328	70.0133	79.0681	84.316
180.6	3.3176	3.80172	6.95728	8.15487	11.0984	14.3102	20.5683	27.0515	34.8542	40.3803	57.8526	71.3469	79.2162	82.8264
180.7	3.84342	4.22708	7.70899	8.21888	11.0077	13.636	21.4067	27.0064	34.8144	40.9808	58.4779	71.694	79.18	82.4331
180.8	3.41812	4.70328	6.63012	7.96019	10.9561	13.6456	21.5177	27.1436	34.7032	41.4206	59.2614	72.3705	79.9816	82.8115
180.9	3.30495	4.50037	6.62211	8.73722	11.8741	14.0441	20.4361	26.707	35.3631	41.586	59.5236	71.8925	80.4247	82.9177
181	3.07606	4.93706	5.90114	9.04069	11.675	13.8309	20.1294	27.1932	34.7424	41.3815	60.324	71.2296	80.0444	83.3348
181.1	4.06428	4.92364	6.72734	8.53415	11.755	14.4952	19.7123	27.5268	34.9974	41.9327	59.3023	71.157	80.3507	84.3948
181.2	3.80875	5.10589	6.31901	8.66024	10.4567	13.9994	19.215	27.2545	35.6425	42.8228	58.0757	72.7229	80.4169	84.7881
181.3	3.13907	4.44458	5.38498	8.97809	10.5758	13.7101	19.9901	26.8049	35.2408	43.2335	59.3671	72.1633	80.406	84.8813
181.4	2.33416	4.54864	5.2239	7.81964	10.0949	12.1278	20.0222	26.3559	35.4249	43.6052	58.8573	71.767	79.6645	84.5308
181.5	2.44308	4.22079	5.34899	7.32208	10.4412	12.1653	20.7731	25.7426	35.6301	43.2631	59.5285	71.455	79.9226	83.4462
181.6	2.30487	4.27886	6.1081	7.13861	11.9568	12.6362	21.6542	25.189	35.3782	43.5804	58.6596	70.3404	79.9673	83.4555
181.7	2.52988	4.55738	6.06345	6.36912	12.0232	13.4212	21.4115	25.4294	35.6792	43.3385	58.0265	69.7051	80.1825	84.0163
181.8	2.24015	4.6492	6.50042	6.71173	11.9825	12.613	20.6373	24.9002	35.7698	43.9784	57.7679	69.5349	79.3609	83.6187
181.9	2.88668	4.89542	7.37194	6.7296	11.8256	12.2515	20.6305	25.6531	35.4889	43.3232	58.148	69.6781	79.1495	83.1471
182	3.3115	4.15587	7.26316	7.21581	12.125	12.8467	20.9835	26.5428	35.7475	43.6026	58.6372	70.309	78.8972	83.0294
182.1	4.1082	3.46271	6.3536	8.46147	12.0027	13.4154	21.7201	26.3634	35.7121	43.7674	59.8502	70.9979	79.0102	82.9663
182.2	3.79896	3.51767	6.69901	8.73397	11.7853	13.9604	21.2588	26.855	35.4108	42.8071	59.5674	71.5044	78.2517	83.2482
182.3	3.47465	3.72747	6.43567	8.60078	11.3299	13.8265	19.7479	27.6383	35.2944	41.5586	60.4082	71.3375	78.1907	83.7989
182.4	3.60554	3.77298	6.52864	8.71958	11.8276	14.2077	19.5286	27.5434	35.823	42.1946	60.9456	72.2676	78.2652	84.4614
182.5	2.75942	3.98676	5.76113	8.57564	11.9682	14.0865	19.3687	27.4132	35.9832	42.2633	60.4637	72.6908	78.5506	85.3834
182.6	3.80071	5.08682	4.71931	8.2665	11.5001	14.4458	20.1357	27.3347	35.7236	41.4756	59.8513	71.6872	77.4689	85.0061
182.7	4.0848	5.54844	5.03328	8.28651	11.1601	14.6647	20.6183	27.3646	35.4601	41.8863	60.206	71.6918	78.8931	84.7831
182.8	2.97443	5.04386	5.83322	8.80965	10.7062	14.5445	20.8443	27.7378	35.6332	41.9291	60.6225	71.6818	79.3674	84.2046
182.9	2.90472	4.6312	6.72283	8.56314	10.6246	14.4406	21.3139	27.1835	35.6121	42.5123	60.5683	72.8788	79.6334	84.1902
183	1.97616	4.68672	6.92696	8.73534	10.3362	14.4364	21.4971	27.6868	36.1301	43.451	60.2436	72.0166	79.4092	85.1286
183.1	2.64994	4.61463	6.61955	6.8178	11.2081	14.758	21.2777	27.4714	35.6575	43.8131	59.0024	71.7011	80.0159	84.6077
183.2	2.57015	4.2441	6.65749	7.02851	11.7889	13.8557	20.6555	27.2908	35.6267	44.0181	58.7357	70.5748	79.9389	83.3988
183.3	2.52109	4.88839	6.51045	7.00665	12.6278	12.9492	21.8557	26.6116	35.7317	43.5731	59.4217	70.4688	80.4627	83.3281
183.4	2.98888	4.85903	6.05922	6.79286	12.2365	12.5317	21.316	26.1053	35.5122	44.3655	59.6318	70.1845	80.2845	83.8086
183.5	3.29888	4.65459	6.98566	7.48729	12.2721	13.5339	20.86	26.3244	36.1245	44.4007	59.7382	70.6271	79.718	84.3886
183.6	3.70485	4.01759	6.87404	8.41942	12.7931	14.0138	20.4655	25.7712	36.2021	44.5343	60.4802	70.5536	80.252	84.6306
183.7	3.96962	4.26315	5.77926	8.50231	12.1447	13.9844	20.7089	25.861	36.1171	44.7637	60.4995	70.893	80.4384	85.4232
183.8	3.27153	3.72283	5.43062	8.721	11.6191	13.5352	19.9916	26.8323	36.0166	44.6011	61.1276	71.7824	80.6498	85.2167
183.9	3.26	3.99401	5.45757	8.30351	11.7826	14.1441	19.7131	26.703	36.0866	43.8585	60.9836	73.4741	80.3966	85.2446
184	3.35714	3.61366	5.46247	7.9531	12.0687	13.9774	20.7303	27.4737	36.6142	43.4379	59.5275	73.6112	81.1031	84.87
184.1	3.76048	4.21938	5.61797	8.53122	12.1627	13.9629	21.1382	27.605	36.2743	42.3805	60.3585	72.8587	80.4722	84.9273
184.2	3.83377	4.35646	6.6504	8.92524	11.5536	14.5706	21.6826	27.669	36.5309	42.3594	60.6138	73.0853	80.2998	85.0849
184.3	3.8516	4.73499	7.37241	8.64645	11.028	15.013	22.4436	27.7146	36.3737	42.7291	61.3817	72.813	81.0809	84.174
184.4	2.5046	5.0616	6.96089	8.3692	11.4472	14.7642	22.0912	28.0841	35.9587	42.7812	60.0915	73.3654	80.6068	83.6898
184.5	2.10967	4.64961	7.28923	9.00469	11.0762	15.1667	21.0813	27.9379	36.6123	43.6282	59.8973	73.3806	80.4891	83.1942
184.6	1.79888	4.73048	6.59928	8.46151	10.8597	14.496	21.5786	27.7169	36.3073	43.6685	59.2743	73.5859	81.0361	83.6214
184.7	2.23965	4.97318	6.81193	8.25781	11.5802	14.2786	21.762	27.504	36.955	44.4855	58.9809	73.2444	81.5238	83.7442
184.8	3.16753	4.7999	7.12605	7.25053	12.3495	13.4391	21.5117	27.6986	36.6951	44.0535	59.2506	72.8211	80.6379	84.1009
184.9	3.4456	4.9715	7.11893	6.73964	13.1659	13.3559	21.5261	27.6511	36.4022	44.603	60.2756	71.7553	80.8061	85.5005
185	3.67662	4.45506	6.5456	7.1825	12.1867	13.2633	20.2498	28.2575	36.8461	45.12	61.1744	71.3396	80.9094	84.9213
185.1	3.82006	5.2895	6.50445	7.44855	13.0807	14.447	19.8977	27.0602	36.3662	45.3461	61.9181	71.7843	81.681	85.9566
185.2	3.27708	4.92313	5.32554	7.66868	12.6125	14.1064	20.9134	26.0824	36.6611	45.0291	62.1161	72.6511	81.3975	84.9541
185.3	3.38566	4.06276	5.91416	8.94621	12.1809	14.2422	20.9743	26.7203	37.0893	45.0251	61.72	73.0976	81.603	85.1496
185.4	3.21999	3.8822	6.0003	9.17165	11.9981	15.0787	21.3234	26.3306	36.4619	45.5959	60.2824	74.0512	80.9625	85.6311
185.5	3.51672	3.23992	6.59052	8.96654	11.9599	14.4075	22.132	26.597	36.2931	45.0669	61.2352	74.0159	81.0242	85.2852
185.6	3.76565	4.05716	7.30804	8.67405	12.2934	14.8093	22.1599	27.1777	36.759	45.0787	61.4932	74.4555	80.4215	84.8297
185.7	3.52961	3.76286	7.22513	8.9114	12.2713	14.4105	22.0292	27.2413	36.9581	44.5273	62.2034	74.6741	80.8118	84.2908
185.8	2.46268	3.86007	6.69642	8.80025	11.9753	15.1521	21.8604	27.5771	37.1362	43.9127	61.6012	73.3996	80.7635	83.8287
185.9	2.71251	4.72615	6.82922	9.00863	11.002	15.7274	21.6722	28.0964	36.9701	43.5224	60.6372	74.1319	80.4716	84.371
186	2.53383	4.85937	7.34636	9.11541	11.2812	15.6136	22.6208	28.2632	36.4794	42.7756	60.1539	73.8508	79.9046	83.7536
186.1	2.62856	5.4404	6.85417	8.6155	11.7371	14.9553	22.3582	28.7734	37.4684	43.1715	59.527	74.759	80.5989	85.1933
186.2	2.43275	5.65696	6.71788	8.56979	12.2855	14.3987	21.186	28.0145	36.5137	43.5935	60.4935	74.9809	79.7501	86.1724
186.3	3.00405	5.30074	5.86074	8.01137	12.227	13.6084	20.684	28.0654	36.618	44.1151	60.2322	74.4665	80.2129	85.7579
186.4	4.04649	5.01768	5.57265	7.57475	13.0285	13.509	20.6107	28.4061	36.5504	44.772	61.3806	74.28	80.4027	86.0486
186.5	4.19397	4.93106	5.42342	7.36137	12.8474	13.1925	21.69	27.6781	36.5482	45.8258	61.699	73.4827	79.6663	85.1719
186.6	3.70679	4.88736	5.71452	7.36813	12.5279	13.5474	21.3115	28.3047	37.1214	44.8878	62.4618	72.4488	80.3837	85.0071
186.7	3.43298	4.99968	6.25604	7.98911	12.1865	13.6788	21.7559	28.3716	36.5852	45.5779	62.4584	73.2126	80.6824	86.0163
186.8	2.56681	4.61558	6.97081	8.43521	12.2202	13.7651	22.6875	29.3281	36.8785	45.6138	62.2834	72.5024	80.8206	85.3771
186.9	2.96095	4.96263	7.40851	9.09148	12.0905	14.0585	22.0921	27.9621	37.6739	45.8873	61.6645	74.5822	79.7552	85.1193
187	3.70056	4.31169	7.64896	8.94494	12.235	14.2921	22.8032	27.6581	36.8796	46.2514	61.8433	74.6696	80.8148	84.3853
187.1	4.58872	4.01897	6.27385	8.96825	12.2631	14.5357	21.8977	26.708	36.6989	45.5659	62.5423	74.9362	81.0892	84.0546
187.2	2.84308	3.83592	6.48966	8.54618	12.2509	14.7602	22.1898	27.1471	37.7654	45.4647	62.3136	74.9472	81.6682	84.5367
187.3	2.33399	3.71412	6.62107	8.74884	12.5895	15.3338	22.5755	26.9984	37.7095	45.7861	61.4525	75.5148	81.204	84.5587
187.4	2.29555	4.04785	7.16422	8.5029	11.413	15.492	22.3669	26.8381	37.1997	45.3848	60.9698	74.5633	81.7162	84.9411
187.5	2.84203	4.52085	6.12086	8.53408	11.1671	15.0669	21.8356	27.9722	37.8829	44.8496	60.5024	74.5219	81.238	85.4688
187.6	2.35141	4.73744	5.51122	9.24272	11.43	15.3733	21.0156	28.6664	36.9268	44.1988	60.8509	74.3587	82.1348	86.2693
187.7	3.16918	5.53562	5.17772	8.47591	11.3089	14.8679	21.3222	28.5474	37.4365	44.3974	61.7289	75.6473	81.8866	86.1758
187.8	3.59648	5.48483	5.67052	8.90219	12.0073	15.4612	21.5735	28.3277	37.4447	44.4045	61.9489	75.4037	81.9663	85.0101
187.9	4.53424	5.07977	6.65722	8.36234	12.7202	15.408	21.543	28.9598	37.6438	44.4348	63.1568	74.6951	82.2829	85.1791
188	4.47507	5.71	6.29795	7.42955	12.9385	13.9636	21.9559	29.3047	37.7856	44.7254	63.063	73.9463	82.7318	85.7435
188.1	3.26041	5.10621	7.16211	7.57527	13.255	13.4994	22.3932	29.2966	37.4325	44.7146	62.9166	73.4134	81.8853	85.8326
188.2	3.16476	4.95191	7.32781	7.24596	13.0258	13.3755	22.8238	29.0246	37.5741	45.4245	63.17	73.0969	82.7587	85.2405
188.3	3.81363	5.05671	7.69561	7.88914	12.324	14.2289	22.0553	29.0162	37.4505	45.7262	62.1383	73.3239	82.4151	85.1696
188.4	3.47736	5.3407	7.03037	7.98394	12.8073	15.2578	22.1139	28.8311	38.1875	46.2749	62.5196	74.228	82.7631	84.5528
188.5	3.55702	5.26755	6.37082	9.08779	12.6135	14.9191	22.4082	28.9921	38.0519	45.5528	62.7733	74.4837	83.4227	84.6323
188.6	3.39455	4.40925	6.68669	8.6858	12.8515	15.0283	22.2655	27.9553	38.0563	45.663	62.4387	76.0051	83.0367	84.7972
188.7	2.5255	4.25458	6.99527	9.11889	13.0553	15.4191	22.8887	26.9747	37.852	47.0324	61.6022	75.6876	82.5009	85.2688
188.8	2.63004	3.72285	6.82555	9.30756	12.4316	14.9617	22.4014	26.8665	38.5424	46.5525	61.2821	75.7794	82.5721	85.6282
188.9	2.69962	4.01391	5.30054	8.69413	11.6227	15.4647	21.3461	27.2907	37.7144	46.7764	60.9134	75.8755	82.2225	85.9265
189	2.38639	4.0482	5.54683	9.02672	11.5652	15.739	21.8047	27.8768	38.1471	47.5785	61.8822	75.8603	82.0656	85.2588
189.1	2.08406	4.25507	5.64836	8.80949	11.5893	14.9525	21.3119	28.1356	38.0185	47.2445	62.3597	74.6648	81.3565	85.5837
189.2	3.60699	4.90338	6.57907	9.3798	11.8045	15.6217	22.3524	28.2812	38.2045	46.6405	62.6709	75.2635	80.2946	84.9406
189.3	3.71652	5.62497	7.49563	9.14724	11.9696	15.4291	22.908	28.8614	38.3895	45.3418	63.6399	75.7792	80.6774	85.3273
189.4	4.63624	5.66536	8.69768	9.23286	12.719	14.2611	22.7931	28.9111	38.0284	45.4078	63.425	75.5541	79.8565	85.869
189.5	4.65805	5.45047	7.08804	8.62007	13.6038	13.8763	23.1312	29.3589	38.4825	44.3488	63.4064	75.5142	79.8317	85.7091
189.6	3.73323	5.54288	6.84157	7.66392	13.3118	14.0678	22.7865	29.0907	38.1855	44.7835	63.4762	75.2373	79.6562	84.8526
189.7	3.11416	4.98335	7.24638	7.64818	13.1153	14.0516	22.5306	29.2481	38.656	45.1795	62.0947	74.7181	80.3155	84.563
189.8	3.514	4.78651	7.27902	7.34079	12.7652	14.0654	22.4235	29.2106	38.2651	45.5319	63.313	74.5562	80.2705	84.8764
189.9	3.9992	4.33037	7.51829	7.38656	12.4362	14.1808	22.5513	29.4174	38.1305	45.9802	63.4472	73.8972	80.5716	85.7331
190	4.04814	4.98678	6.22124	7.89289	12.2906	14.3123	22.1059	29.4195	38.3039	46.1665	63.3352	74.4155	81.2026	85.3267
190.1	3.64534	5.13385	5.92573	8.62081	12.7376	14.0525	21.8124	29.3965	39.1011	46.436	62.8906	75.8751	80.962	86.4501
190.2	2.41924	4.65463	5.52064	8.97036	13.0743	14.4535	21.4649	29.5321	38.3762	46.8924	62.301	76.3901	81.8774	86.7318
190.3	1.98314	4.03049	5.35817	8.53175	13.0731	14.8931	21.5146	28.6156	38.5143	46.9481	62.0641	76.8074	81.2153	86.451
190.4	2.8508	3.97035	6.17359	9.16212	11.6024	14.8971	21.7351	28.4891	38.4006	46.8997	62.9257	76.115	81.7887	85.477
190.5	2.78129	3.62162	7.15458	9.23232	12.011	15.0562	22.2221	27.9609	38.2411	47.1594	62.9436	75.3201	82.4085	85.2032
190.6	2.35345	4.00278	7.7403	9.17443	11.2671	15.9749	22.6106	27.4663	38.8227	47.5871	63.6364	75.1942	81.5942	85.848
190.7	3.78593	4.81769	7.48701	9.34421	12.0921	15.2173	23.1458	28.0634	38.9267	46.6835	64.0585	76.2903	82.3122	85.5065
190.8	4.46386	4.65132	7.30537	9.26122	12.6017	15.7656	23.1426	28.5013	38.7349	47.1105	64.5424	75.8422	82.9457	85.4246
190.9	4.09778	5.41482	6.57564	8.81734	13.138	15.4577	23.8413	28.3488	38.5371	47.839	63.9171	76.81	83.3263	84.9412
191	3.43727	5.1696	7.02407	9.6411	13.0268	16.1183	22.8565	29.0981	38.8043	47.1609	63.3502	76.8131	82.9082	84.7733
191.1	3.18091	5.59263	7.20117	9.43358	13.118	15.6661	22.3568	29.786	38.7235	46.0154	63.2419	75.9218	82.6904	85.5223
191.2	3.56346	5.09355	7.55893	8.84049	12.9614	15.6872	23.2741	29.2714	38.8498	45.7641	63.8476	75.0256	82.9414	85.1214
191.3	4.63594	4.89198	6.60302	8.804	12.588	14.3928	23.9629	28.6932	39.365	45.523	64.044	74.7726	83.4907	85.5654
191.4	4.39951	4.12658	5.87378	7.77466	12.4295	14.3699	23.2798	30.0968	38.8562	45.2775	63.367	74.732	83.141	86.396
191.5	3.75633	5.14104	6.07965	7.58386	12.3484	15.2475	22.4265	29.0157	38.3205	45.7675	63.0654	75.1437	83.1051	86.6956
191.6	2.83247	5.11009	5.63852	7.76369	13.0089	15.1415	22.4297	29.5547	38.8647	45.3366	62.7434	75.3081	82.5189	86.3266
191.7	2.73402	5.41046	6.85332	8.21987	12.7944	15.3986	21.9907	29.3881	38.6446	46.6093	63.2006	76.7371	82.8595	86.5977
191.8	2.84275	5.29124	7.55911	9.47601	12.6014	14.9614	21.9847	29.5339	39.8676	47.358	62.6628	76.9618	83.4238	86.4667
191.9	3.09557	4.11677	6.96247	9.89078	11.7401	15.5694	22.1263	30.1606	38.7894	47.1437	63.8839	76.8665	83.2587	87.2574
192	3.35767	4.19297	8.26097	9.23116	11.7276	15.3825	23.1516	30.1913	38.5658	47.34	64.3736	76.9157	83.325	86.9686
192.1	3.45817	4.12711	6.95406	9.14293	11.2427	16.036	23.8133	28.7168	39.3948	48.032	64.6844	75.9967	83.7708	86.158
192.2	3.77164	3.90638	6.68143	9.65291	12.2994	15.7842	23.6142	28.1609	38.9822	47.9235	64.3994	75.9318	84.301	85.5717
192.3	3.81463	4.2787	7.20953	9.30872	13.4282	15.384	23.222	28.0052	38.7082	47.9764	64.8142	76.1848	83.7859	86.1044
192.4	4.34485	5.00864	6.85377	9.31666	12.9694	16.0834	23.1946	27.8656	38.8929	47.6078	63.6037	76.737	83.4741	85.2233
192.5	3.64686	5.97692	6.60408	9.09062	13.0202	15.8453	23.1565	28.5137	38.972	47.4311	63.5448	76.7983	83.2532	85.7891
192.6	3.92629	5.33405	6.82077	9.33966	12.9906	15.9535	23.4373	29.4456	39.2363	48.1549	64.1605	76.9393	84.0528	86.4329
192.7	3.7037	5.83378	5.4642	9.76834	12.644	16.1704	23.3977	29.3591	39.5574	47.7656	64.2527	77.0377	83.4584	86.9042
192.8	3.79888	5.65774	5.94263	10.0097	12.4173	16.2593	22.391	29.5054	39.5555	47.5438	63.501	75.2751	83.5217	87.0788
192.9	3.95029	4.83111	6.53514	9.38066	12.6524	16.1249	22.8859	29.8668	39.2225	46.7985	63.3418	75.5611	83.1599	87.5789
193	3.46538	5.13821	7.01592	7.82961	13.211	15.4821	22.2183	29.86	39.3525	45.8629	62.4624	75.5199	83.624	86.2988
193.1	2.83367	5.11776	7.68204	7.94922	13.0076	14.7193	22.6055	30.2146	39.278	45.6854	63.3619	75.272	82.794	86.3691
193.2	2.34561	5.20202	8.29584	8.23138	13.4008	14.1913	22.8151	30.1083	39.9846	46.5907	63.3029	76.2667	82.6433	86.8451
193.3	2.58603	5.59082	7.85957	7.60315	12.7947	14.3116	23.8452	29.879	39.826	46.8283	64.174	77.3995	81.6127	86.923
193.4	2.96775	4.98154	6.99896	8.59425	11.7404	14.375	23.6189	30.1327	39.8419	46.9459	65.1232	76.9902	82.0269	85.6859
193.5	4.0174	4.31401	7.05052	9.11331	11.0927	14.3192	24.463	29.859	39.3676	47.5813	65.2158	77.049	82.3852	85.41
193.6	4.00163	4.48094	7.4459	9.61175	12.4403	14.9244	23.3236	30.3962	39.4297	47.8273	64.868	77.542	82.4982	85.3147
193.7	4.31785	3.8703	7.86208	9.66568	12.3534	15.5595	22.7189	30.4221	39.8169	47.887	65.0421	76.2916	81.7459	86.0329
193.8	4.31421	3.89725	6.79834	9.0492	13.4662	15.4796	23.3777	30.7039	39.7834	48.5271	64.284	76.6365	81.9188	86.7733
193.9	3.69491	4.55544	6.7269	9.53989	13.1849	15.8652	23.8733	28.6802	39.6027	48.6754	64.6195	76.7238	81.861	86.5684
194	3.29704	5.13674	5.91224	10.1042	13.3323	16.1451	23.3021	28.323	39.7863	48.7527	65.3508	77.6183	81.6155	86.5983
194.1	4.14382	5.39568	6.18443	9.97212	13.0898	16.4706	22.8358	27.775	39.3726	48.4343	64.5009	77.6605	82.8776	88.2266
194.2	3.47781	5.54879	7.07759	9.22653	13.2505	16.8385	22.1904	28.9479	39.6657	48.6852	63.8555	77.2963	83.2538	86.7826
194.3	4.25567	5.42199	7.29611	9.34265	12.7842	16.5402	22.7556	29.5976	40.2559	48.469	63.971	76.7248	83.6737	86.8048
194.4	3.25896	5.19139	7.77219	10.3359	13.1946	16.1821	22.7089	30.0573	40.28	48.6702	63.9327	75.8942	83.1708	87.0779
194.5	3.1071	4.40916	7.89413	9.44265	13.5464	16.2383	23.1554	30.4299	39.789	48.7564	63.474	76.2076	83.2135	87.0436
194.6	2.95323	5.22602	7.88099	8.7738	13.2547	15.6115	24.0601	30.2461	40.0273	48.0828	64.3297	76.1941	83.8391	87.2643
194.7	2.71628	4.88617	6.9892	8.37213	13.124	15.0887	23.9189	30.2342	40.3055	47.0345	65.4624	76.1948	84.299	85.7686
194.8	2.98295	5.59159	7.15986	7.81693	12.5139	14.4264	24.9647	30.5463	40.1513	46.834	65.5984	77.3846	84.5048	85.8423
194.9	3.53921	5.15783	7.55939	8.32236	11.9425	15.7291	23.6604	30.4703	39.8885	46.2306	65.7529	78.5416	84.5945	85.7226
195	4.65756	4.64897	7.67548	8.21246	11.9633	15.9177	22.9597	30.7471	40.1473	47.0628	65.9002	77.9299	83.8564	85.4136
195.1	3.69853	3.98413	7.32062	8.53569	12.3721	15.9924	24.2719	30.6747	40.3082	47.6953	64.972	77.7269	84.6784	87.0216
195.2	3.788	4.23229	6.54598	9.31561	12.3125	15.3101	24.1293	30.2961	40.1235	48.1042	64.427	77.7567	85.3342	87.4244
195.3	3.94271	3.88591	6.25017	9.35792	13.2291	15.8812	24.1199	30.7444	40.032	48.3222	65.4344	77.205	84.4937	87.4705
195.4	3.64218	4.05916	6.75709	9.20899	13.8948	15.9005	23.7116	30.9086	40.4442	48.794	65.6804	77.2002	84.3802	88.4671
195.5	3.70254	4.7991	7.09902	9.14596	13.811	15.4614	22.8417	30.9348	39.9649	48.7771	65.2165	77.4822	83.9764	86.8993
195.6	3.96491	6.00072	6.91892	9.65841	13.5691	15.8612	22.5425	30.6696	40.2056	49.112	64.6796	78.635	83.7657	87.1455
195.7	4.11585	5.65207	8.1698	9.44717	13.017	16.1613	23.5296	30.2239	40.5314	49.2325	63.8184	77.8477	83.8194	87.1736
195.8	3.38015	5.89593	7.9053	8.965	13.2027	16.5432	24.5801	29.1031	40.4915	49.5134	64.1698	77.5783	83.0393	87.464
195.9	3.20435	5.54328	7.80481	9.7553	12.8523	16.2616	24.429	29.0835	40.3717	49.3913	64.4071	77.456	82.3056	86.412
196	2.6995	5.21981	7.27373	10.0544	13.6478	16.3963	23.9583	29.1377	40.1273	48.9542	64.8766	75.8725	83.2061	86.2761
196.1	3.23003	4.56185	7.69859	10.4074	14.014	17.0346	24.455	29.5682	40.1495	49.9898	66.1536	76.7811	82.4502	85.6134
196.2	2.84353	5.35518	7.78719	10.2536	13.0336	16.8781	24.4398	30.261	40.4896	49.3478	66.532	77.2422	82.7446	85.9703
196.3	3.21759	5.56453	7.64996	8.96539	12.3899	17.1759	23.7715	30.457	40.2185	49.6446	66.231	77.4796	81.9625	86.4904
196.4	4.14673	5.782	6.55681	8.36967	12.2427	16.4418	24.5388	30.9361	40.6617	48.8619	66.1218	78.6141	82.4576	87.667
196.5	4.41907	4.61027	6.07193	8.21688	12.4404	15.6799	24.6008	31.3204	40.4117	47.8981	65.3476	79.0801	82.6894	87.4755
196.6	4.60623	4.42749	6.20185	8.22768	12.9277	15.1244	24.301	31.2395	40.0497	47.3708	65.3473	78.9935	82.7915	87.5433
196.7	3.98599	4.35704	6.10651	8.59572	13.4874	14.7259	23.5786	31.1934	40.4233	47.6476	65.8407	78.7156	83.2522	87.2914
196.8	3.45109	3.55269	6.61813	8.83423	13.8576	15.3762	23.2532	31.3368	40.9967	47.7535	66.4068	78.2364	83.3883	86.8875
196.9	4.09913	4.70693	7.29941	9.48986	13.9748	15.6177	22.8957	30.6337	40.7276	47.7986	66.1501	77.8694	83.3003	87.1942
197	4.45701	4.81497	8.26512	9.75894	14.1645	16.033	23.1843	30.612	40.9849	48.8022	65.1029	77.7631	83.5878	87.8266
197.1	4.48813	5.46522	7.55477	9.24486	13.6313	15.9347	23.5353	30.932	40.2339	48.9408	64.7117	78.264	84.5403	86.8371
197.2	4.34852	5.47259	7.9556	9.62098	13.1401	15.9779	24.1424	31.0637	40.3607	49.4214	64.9543	78.8946	84.2753	86.5579
197.3	2.62585	5.21127	7.45817	9.76249	13.1854	15.4625	25.0148	30.8088	40.8139	49.6158	64.7947	79.3576	84.4457	85.9139
197.4	2.63784	5.54805	8.00668	9.58426	13.995	16.5458	24.9202	30.0937	40.2396	49.4715	65.5843	77.6835	85.2465	85.8359
197.5	2.59115	5.02916	7.53927	9.62546	13.6196	16.6182	24.5267	29.7401	40.8127	49.3877	66.4527	77.1474	85.1359	86.1324
197.6	3.08903	5.27065	8.35888	10.3994	13.8657	17.0429	23.8453	29.4246	40.8315	49.9955	66.8229	77.2151	85.4388	87.0075
197.7	3.61003	5.28108	6.76875	9.96988	12.7152	16.8059	24.7159	29.5634	40.1925	49.9372	67.5459	77.7805	84.5543	87.9098
197.8	4.29466	5.31908	6.93183	9.69026	12.317	16.154	24.138	30.4309	39.6619	49.6995	65.6778	77.4144	85.7483	88.6258
197.9	4.85359	5.60818	6.53217	9.26979	12.6483	16.3419	24.5785	30.2024	40.4903	50.6941	65.9162	78.2004	85.3538	88.1934
198	4.36654	5.18553	6.53464	8.23829	12.2	16.88	23.4932	31.1398	40.5917	50.8794	65.7614	78.8295	86.031	87.5248
198.1	3.50713	4.89432	7.69146	8.23661	12.9802	16.983	23.2595	31.1023	40.2046	49.8144	66.4218	78.9975	85.6584	87.8609
198.2	3.79484	4.79707	8.55242	8.66094	14.257	16.8388	24.0488	31.3287	39.258	49.4273	66.7742	79.4474	84.1875	88.2717
198.3	3.99318	3.78944	8.16558	9.18215	14.6496	16.35	23.632	30.9577	39.5794	48.0967	65.9558	78.8498	83.8551	88.1698
198.4	4.25811	4.61249	7.80362	9.38269	14.1619	15.7619	23.6495	31.561	39.7105	48.0838	65.3572	77.6266	83.7652	88.0549
198.5	4.95614	4.3185	7.75032	9.8744	13.484	15.0777	23.867	31.5469	40.0778	47.7708	65.1621	78.3831	82.8416	86.4141
198.6	3.71813	4.92194	7.56122	10.0606	13.8737	16.201	25.2672	31.6158	40.7473	48.1701	64.8968	79.1604	82.031	86.2201
198.7	2.9125	5.36023	7.63972	9.9384	13.0226	16.3157	25.0486	31.2231	40.7768	48.824	66.2363	79.7808	83.3163	86.5718
198.8	3.27208	5.92786	7.79072	9.95461	13.4806	16.0112	25.2282	31.2746	41.2022	49.1707	66.2447	78.9682	83.2222	86.3902
198.9	3.28835	5.46345	7.10094	9.71231	13.5257	16.4867	24.5381	32.2663	40.6622	49.9968	67.58	79.2816	82.767	87.3271
199	3.22738	5.61243	6.42765	9.41733	14.4154	16.1604	24.2948	32.0928	41.0291	49.53	67.6028	77.7742	83.0218	87.5162
199.1	4.0467	5.45079	6.28343	9.7349	13.9891	16.425	25.1247	31.7442	41.3557	50.1813	67.4441	77.9345	82.7419	88.5827
199.2	4.38459	5.64196	7.4791	9.99931	13.1706	16.2888	24.5449	30.3642	40.3626	50.7884	67.1559	77.5182	82.7785	88.4836
199.3	4.86605	5.03305	7.63699	10.2052	11.6896	16.8779	24.4466	30.3684	40.0703	50.5088	66.3929	78.122	83.8164	87.6966
199.4	4.66659	5.62711	7.82128	8.77503	12.94	16.6863	24.2286	30.1477	40.2402	50.805	67.0044	78.3079	84.0814	88.706
199.5	3.57382	5.50351	8.32278	8.46255	13.1227	17.2883	23.7091	30.6816	40.5083	50.9382	66.9663	79.1905	84.7891	88.1671
199.6	3.54402	5.37751	8.60769	8.44543	13.192	17.4474	23.7717	30.7154	40.7242	50.9228	67.188	79.3345	85.0646	88.6354
199.7	4.063	4.93548	8.07309	8.3992	14.3013	17.2133	24.3785	31.3001	40.9758	50.7998	65.7865	79.8376	85.1077	88.2374
[truncated: 1,503 more rows]

## Sheet: Supplementary Figure 40
Supplementary Figure 40. Concentration Profile, 1a
t	Baseline	0.0002 uM	0.0004 uM	0.001 uM	0.0025 uM	0.005 uM	0.01 uM	0.02 uM	0.04 uM	0.075 uM	0.15 uM	0.345 uM	0.45 uM	0.51 uM	0.6 uM
0	-1.4576	-4.18367	-4.72188	-5.95467	-4.43045	0.1556	-4.10886	-3.67518	-3.27353	-4.31181	-3.24327	-1.87542	-3.16809	-7.37279	-3.25394
0.1	-1.43117	-4.14523	-4.73233	-6.14706	-4.30605	-0.91789	-4.37985	-3.08893	-3.71563	-4.01387	-4.01259	-2.4183	-3.03365	-6.75706	-2.73722
0.2	-1.86078	-4.56714	-4.40347	-6.65033	-3.77417	-0.91216	-4.34363	-3.62558	-3.97997	-4.05636	-3.89654	-2.01288	-3.433	-6.80307	-2.80297
0.3	-1.96419	-4.75597	-4.68444	-5.55397	-4.23272	-1.32336	-4.32533	-4.71468	-4.08951	-3.52974	-3.78331	-1.66982	-3.62581	-7.15492	-3.24436
0.4	-3.27644	-4.11356	-4.69537	-5.22906	-3.68084	-0.93329	-4.43432	-5.14604	-4.13272	-3.63486	-3.46041	-1.26185	-3.66084	-7.00726	-3.34427
0.5	-3.12845	-4.41413	-4.83221	-4.92455	-4.47651	-1.51339	-4.15742	-5.09004	-4.29234	-4.24956	-3.62404	-1.74715	-4.15832	-7.54681	-3.11056
0.6	-3.53986	-4.49662	-4.24365	-4.72108	-4.29189	-1.47033	-4.38296	-6.23144	-4.19694	-4.31054	-2.99217	-2.18507	-4.20567	-7.14595	-3.53827
0.7	-3.34937	-4.01138	-4.7379	-4.39456	-4.79648	-1.13402	-4.5138	-6.7968	-4.9969	-4.14418	-4.01877	-2.83766	-3.93915	-7.46864	-2.92006
0.8	-2.89091	-3.70664	-4.72486	-4.53432	-4.31126	-1.54674	-4.45047	-7.58979	-4.69008	-3.94689	-3.95979	-3.22293	-3.94257	-7.00652	-2.30242
0.9	-2.97435	-3.75287	-4.57055	-4.20639	-4.70107	-1.64911	-4.42025	-8.03042	-4.76315	-4.4851	-3.6237	-3.21265	-3.20047	-6.89427	-2.60079
1	-3.5243	-3.30147	-5.02552	-4.4537	-4.08824	-1.21844	-4.60857	-8.18418	-4.16054	-3.74251	-4.05649	-2.29225	-3.81295	-7.09218	-2.04986
1.1	-3.66671	-3.36371	-4.90632	-4.53629	-4.13793	-1.1212	-4.56909	-9.00262	-3.66501	-3.92096	-3.9704	-2.5954	-3.80806	-6.90576	-2.12647
1.2	-2.77388	-3.55984	-5.1199	-4.43784	-4.27533	-1.39635	-4.87318	-8.31535	-3.5811	-4.21097	-4.0887	-1.90629	-3.96784	-7.28962	-2.19735
1.3	-2.88932	-3.54699	-4.75437	-4.69578	-4.14392	-0.86322	-4.96933	-7.34837	-3.54449	-4.42097	-3.78295	-2.46276	-3.54601	-6.49956	-3.04582
1.4	-2.0873	-3.34905	-4.47706	-4.80808	-4.49495	-1.14014	-5.07992	-6.12112	-3.40356	-3.90777	-3.73703	-2.12683	-2.89639	-6.93902	-3.30949
1.5	-2.52035	-3.1322	-4.35517	-5.40592	-4.96108	-0.53531	-4.3076	-4.89368	-3.3042	-4.34702	-3.66246	-2.42114	-3.71008	-6.67701	-3.64643
1.6	-2.40705	-2.88719	-4.69705	-5.73246	-5.20584	-0.15539	-4.38902	-4.75067	-3.14588	-4.38111	-3.77463	-2.0495	-3.53791	-6.82083	-3.20678
1.7	-1.96831	-3.12839	-4.8958	-6.25455	-4.95073	-0.70112	-4.74763	-4.08516	-3.03505	-4.23379	-4.21689	-1.4531	-3.63798	-7.318	-3.12399
1.8	-1.79014	-3.07917	-4.97542	-6.36347	-5.22622	-0.31674	-4.07683	-4.15086	-3.85373	-4.86076	-3.98243	-1.54168	-3.50344	-7.29848	-2.63886
1.9	-1.81794	-3.58128	-4.60806	-6.15804	-5.50186	-0.43767	-4.12153	-4.1571	-3.36624	-4.3448	-3.45329	-1.67166	-3.23041	-7.04535	-2.90538
2	-2.11889	-3.48618	-4.70044	-6.5945	-5.6154	-0.39764	-4.02537	-3.55007	-3.87756	-4.39421	-3.85391	-1.33205	-3.274	-7.13996	-3.57237
2.1	-1.99387	-3.63902	-5.21511	-6.84945	-5.61189	-0.98559	-4.16803	-3.41622	-4.03714	-4.11938	-3.49901	-2.7085	-3.77132	-7.30351	-3.03826
2.2	-2.56572	-3.16441	-4.69024	-7.48324	-5.23669	-1.07588	-4.28118	-3.246	-3.71636	-4.12781	-3.36178	-2.76893	-3.88006	-6.95394	-3.13762
2.3	-2.42952	-3.1619	-4.97461	-6.45866	-4.53641	-1.33362	-4.20125	-3.3829	-3.75493	-4.12205	-3.81758	-3.39497	-3.72793	-6.7308	-3.03232
2.4	-2.41045	-3.66845	-5.20786	-5.57079	-4.61406	-1.62221	-4.61397	-3.9335	-4.20746	-4.59456	-4.03739	-3.08953	-3.73178	-7.01171	-2.91043
2.5	-2.3371	-3.68149	-4.91262	-5.21951	-4.64779	-1.19929	-4.46266	-3.651	-3.85995	-4.48974	-3.49176	-3.13438	-4.19343	-7.38197	-2.49146
2.6	-2.71729	-3.54156	-5.32173	-5.67497	-4.12015	-1.11498	-4.34786	-4.05117	-3.97539	-3.97647	-3.45817	-2.60601	-4.63159	-7.28893	-2.53197
2.7	-2.74153	-3.83543	-4.53186	-5.73948	-4.30514	-1.65138	-4.30758	-4.05077	-4.23468	-4.11593	-3.13269	-2.57562	-4.47095	-7.15621	-2.33022
2.8	-2.97445	-3.69766	-4.43642	-5.07303	-4.64746	-1.10573	-4.57636	-3.68628	-4.23225	-3.85815	-4.0318	-2.21159	-4.30996	-6.99095	-2.3177
2.9	-2.50575	-3.15436	-4.85201	-5.21685	-4.59983	-1.61741	-4.93807	-3.74844	-4.13881	-4.20278	-3.83396	-2.70732	-3.5362	-7.11562	-2.69747
3	-2.72111	-3.31994	-5.08417	-5.34182	-4.49998	-1.08448	-5.23334	-3.98003	-3.75494	-4.59637	-4.21052	-2.50713	-3.89724	-7.50197	-2.58375
3.1	-1.79285	-3.73726	-4.78715	-5.25483	-4.29867	-1.61096	-4.49524	-4.00891	-4.18709	-4.06749	-3.75036	-1.90713	-3.96253	-6.85991	-2.83629
3.2	-2.31095	-3.28117	-4.35056	-5.22089	-4.80777	-1.45952	-5.11901	-4.297	-3.77972	-4.35412	-4.3519	-2.30414	-3.68472	-7.03683	-2.71362
3.3	-2.52784	-3.88588	-4.34511	-4.91257	-4.62963	-1.62907	-5.71133	-3.70024	-3.53925	-3.96394	-4.19976	-2.1503	-3.50918	-7.32203	-3.93883
3.4	-2.61529	-3.77405	-4.48195	-5.15086	-4.67119	-2.05624	-5.79755	-3.73723	-3.58714	-4.60357	-3.59745	-2.16593	-3.47854	-7.17921	-4.30747
3.5	-3.04604	-3.03751	-4.82672	-5.95146	-4.54202	-1.52259	-5.65125	-3.76408	-3.80746	-3.95574	-4.32678	-2.53085	-3.80833	-7.15755	-3.45788
3.6	-2.51053	-3.05603	-4.96727	-5.62953	-4.74014	-1.66365	-5.57043	-4.05847	-3.60421	-4.32664	-4.42822	-2.67567	-3.5949	-6.94813	-3.76005
3.7	-2.48514	-3.18572	-5.16868	-6.20486	-4.47383	-1.45079	-5.54073	-4.07962	-3.75554	-4.91693	-3.48524	-3.19877	-3.58805	-7.1207	-2.53978
3.8	-2.47269	-3.36775	-4.89108	-6.69916	-4.37597	-1.48397	-5.40728	-3.31384	-3.90602	-4.53689	-4.0666	-4.29902	-3.53306	-6.9367	-2.79198
3.9	-2.45432	-2.87031	-5.29252	-6.86961	-4.79202	-1.91504	-5.18002	-4.01551	-4.21792	-4.75948	-4.18287	-4.20987	-3.82465	-7.10572	-2.93963
4	-1.98412	-3.17703	-4.5398	-6.92218	-4.31085	-1.68206	-5.15188	-3.88478	-4.05721	-4.70835	-4.1145	-3.1917	-3.35809	-7.10389	-2.55461
4.1	-2.71139	-3.12885	-5.11679	-6.96156	-4.25029	-1.82074	-4.8135	-4.49774	-3.98451	-4.45533	-3.98988	-2.64311	-3.41471	-6.90486	-2.82683
4.2	-2.27479	-2.83341	-5.19421	-5.7101	-4.1224	-1.62527	-5.17776	-3.86938	-3.92477	-4.37682	-3.768	-2.72231	-3.36809	-7.28577	-1.94523
4.3	-3.18138	-3.13155	-4.80845	-5.86927	-4.49018	-2.27256	-4.89694	-4.29202	-4.20165	-4.47615	-3.36148	-2.72846	-3.31253	-7.43266	-2.96794
4.4	-2.96285	-3.37061	-4.86147	-5.5612	-4.53592	-2.05559	-4.61363	-4.23395	-3.91443	-4.65067	-3.81124	-2.58463	-3.77621	-6.71034	-2.92958
4.5	-2.54181	-2.76969	-4.84407	-5.4792	-4.62085	-1.28365	-4.75162	-3.98853	-4.47608	-4.39519	-3.6007	-2.90598	-3.94312	-7.26191	-3.04907
4.6	-2.82299	-2.97914	-4.77828	-5.65788	-4.33336	-1.95597	-4.94376	-4.02228	-4.484	-4.68083	-3.26144	-2.32253	-4.49054	-6.8884	-3.25731
4.7	-2.83531	-3.47352	-5.06876	-5.21131	-4.45827	-1.58703	-5.24614	-4.23343	-4.28	-4.94091	-3.37305	-2.61372	-4.5288	-7.81051	-3.8878
4.8	-3.49021	-3.42704	-4.90277	-5.56618	-4.00171	-1.9725	-5.23012	-4.51688	-4.03927	-5.0125	-3.1195	-2.1975	-5.01182	-7.68083	-3.04235
4.9	-2.96934	-3.3749	-4.9145	-5.32215	-4.70955	-1.80309	-4.81442	-3.90429	-3.67118	-4.34432	-3.41765	-1.95352	-4.65377	-7.30727	-3.65355
5	-2.84593	-3.14347	-5.1628	-4.92074	-4.65466	-1.77819	-5.58108	-4.17931	-3.38137	-4.83936	-3.14864	-2.31259	-4.18138	-7.12546	-3.65994
5.1	-2.34415	-3.91603	-5.20858	-5.02682	-4.31715	-2.34495	-5.52048	-4.27719	-3.33788	-5.12006	-3.86876	-2.79765	-3.95113	-7.06623	-3.69519
5.2	-2.45008	-3.41037	-5.07771	-4.61916	-4.49531	-1.80811	-5.13153	-4.10431	-3.56317	-4.82786	-3.92573	-3.28649	-4.28859	-7.34998	-3.32572
5.3	-2.75423	-3.79759	-5.12753	-5.46139	-4.35095	-1.42637	-5.4503	-4.21177	-3.64242	-4.88063	-4.44235	-3.59712	-3.70292	-7.02746	-3.67287
5.4	-2.22229	-3.38728	-4.90141	-5.46219	-4.66315	-1.70706	-6.21116	-4.13082	-3.80041	-4.7518	-4.32671	-3.66241	-4.28638	-7.08092	-3.23451
5.5	-2.54873	-3.71879	-5.32094	-5.84208	-4.88381	-1.60438	-6.71521	-3.74575	-3.50471	-4.82723	-4.16964	-3.26433	-3.8084	-6.72945	-3.24314
5.6	-2.75155	-3.48648	-5.01475	-5.68296	-4.99916	-1.70375	-6.60493	-4.49542	-3.95482	-5.06623	-4.02037	-2.99721	-3.96566	-7.04208	-2.65906
5.7	-2.51936	-3.81458	-4.9511	-5.74716	-5.26975	-1.80202	-6.09442	-4.53716	-4.49878	-4.72418	-4.24569	-2.89643	-3.61412	-7.27633	-2.61005
5.8	-2.12445	-4.0209	-5.33912	-5.83729	-4.68258	-1.68324	-6.19409	-4.38925	-4.39333	-4.82939	-3.80572	-2.86191	-3.60029	-7.17718	-2.34164
5.9	-1.96415	-3.45322	-4.9903	-6.29673	-4.93181	-1.67511	-6.21445	-4.52578	-4.05666	-4.85737	-3.71894	-2.75061	-3.80732	-7.35279	-3.02052
6	-2.05523	-3.71095	-4.97573	-6.50077	-4.6312	-1.61099	-5.8033	-4.0963	-4.36851	-4.67637	-4.22453	-2.56938	-3.48347	-7.25867	-3.54178
6.1	-2.69219	-3.64905	-4.77945	-5.9514	-4.54454	-1.45869	-5.72499	-4.38281	-4.6037	-5.00733	-3.95164	-2.96259	-3.86753	-7.21174	-3.72316
6.2	-2.31729	-4.3273	-5.13139	-5.39155	-4.82929	-1.56451	-5.39158	-4.47102	-4.7367	-4.55626	-3.38688	-2.75469	-3.34866	-6.99083	-4.17832
6.3	-2.88974	-3.8913	-5.26582	-5.89658	-5.35678	-1.78148	-5.33909	-4.41708	-4.88938	-4.98	-3.77858	-1.83487	-3.85466	-7.57502	-3.18099
6.4	-2.53141	-3.87545	-4.74281	-5.57691	-7.82077	-1.77362	-5.62674	-4.32006	-5.24985	-5.12742	-4.05831	-2.64879	-3.77466	-7.31405	-3.81585
6.5	-2.66002	-3.49837	-5.21057	-6.05629	-11.2408	-1.78934	-5.15587	-4.55977	-4.83882	-4.74416	-3.78452	-2.90314	-4.16697	-7.12688	-4.03015
6.6	-2.59637	-3.77977	-5.39995	-5.7387	-10.8148	-1.4297	-5.14913	-4.38169	-4.23615	-4.2697	-3.90206	-3.07558	-4.34328	-7.04008	-3.82887
6.7	-3.1766	-3.1365	-4.73664	-5.92829	-8.16709	-2.1003	-5.20752	-4.66358	-4.2791	-4.57689	-3.65976	-3.4328	-4.22528	-7.28479	-3.62785
6.8	-2.95808	-3.64164	-5.65879	-5.35229	-7.47856	-2.19482	-5.36298	-4.50996	-4.0694	-4.21346	-3.6785	-3.86337	-4.51759	-7.21561	-3.56832
6.9	-3.11638	-3.25657	-5.30532	-5.30406	-6.28816	-1.72158	-5.79774	-5.35911	-3.85077	-4.43753	-4.21071	-3.62359	-4.53173	-7.04737	-3.8268
7	-3.1307	-3.64149	-5.16194	-5.23723	-5.21949	-1.33425	-5.58729	-4.63818	-3.58646	-4.64974	-3.719	-3.42669	-4.85864	-7.11749	-3.0771
7.1	-3.90838	-3.47572	-4.78102	-5.10004	-5.70456	-1.89786	-5.71007	-4.65455	-3.67405	-4.53756	-3.5935	-3.02557	-5.17683	-6.98958	-2.94968
7.2	-3.16916	-3.7483	-5.27894	-5.5287	-5.0402	-2.24398	-5.45306	-4.50159	-3.27041	-4.53285	-3.08624	-2.92277	-4.23655	-6.76723	-3.16178
7.3	-3.62578	-3.65878	-4.92367	-5.13376	-4.6538	-1.779	-5.32116	-4.79833	-3.63731	-4.68561	-3.71349	-3.19131	-3.95011	-7.3881	-2.72036
7.4	-4.11179	-3.74368	-5.10676	-5.23481	-4.93043	-1.68593	-5.68129	-4.78856	-3.69757	-4.30071	-4.09789	-2.94475	-4.39089	-7.58805	-3.37834
7.5	-3.08952	-3.12926	-5.56393	-4.75869	-4.71352	-1.71468	-6.05906	-4.56076	-3.61376	-4.54874	-4.03221	-3.43573	-4.03529	-6.85398	-3.52366
7.6	-2.8523	-3.26352	-5.36106	-5.44284	-4.14241	-1.91011	-6.26956	-4.35946	-3.85144	-4.18498	-4.16697	-3.05351	-3.78762	-7.7037	-4.61589
7.7	-3.29773	-3.68749	-5.42816	-5.59415	-4.60381	-1.33392	-6.75811	-4.23526	-4.25434	-4.39636	-4.66252	-2.67726	-4.04089	-7.29543	-4.83494
7.8	-3.76457	-3.11874	-5.14618	-6.3374	-4.82693	-1.61473	-6.43435	-4.21107	-3.93391	-4.89436	-4.56314	-3.5073	-4.0036	-7.6219	-4.81077
7.9	-3.64435	-3.44798	-5.37324	-6.39915	-5.10991	-1.60647	-7.09878	-4.41769	-4.26251	-4.35101	-4.61258	-3.32932	-4.07484	-7.01738	-4.87707
8	-4.35158	-3.72886	-5.43676	-6.25649	-4.36321	-1.69772	-6.36796	-4.75009	-4.29384	-4.61942	-4.90344	-3.86657	-3.89793	-7.22247	-4.82023
8.1	-4.19428	-3.58937	-5.72792	-5.85376	-4.67316	-2.36581	-6.04824	-4.90447	-4.48659	-4.25443	-4.50136	-3.34672	-3.93014	-7.38728	-4.5688
8.2	-4.29973	-3.97688	-5.13941	-5.69806	-4.43392	-2.09691	-6.0974	-5.05464	-5.20443	-4.88353	-4.73221	-3.61401	-3.63442	-7.25639	-4.70908
8.3	-4.34348	-3.82405	-5.5118	-5.66686	-4.74204	-2.08273	-6.19452	-4.80466	-4.17061	-4.49459	-4.06707	-3.70891	-3.62052	-6.82135	-4.38823
8.4	-4.59346	-3.69337	-5.50754	-5.29429	-4.84184	-1.91783	-5.8656	-5.07193	-4.40128	-4.51913	-3.84366	-3.27123	-3.32468	-7.45382	-4.27412
8.5	-4.22398	-3.83005	-4.92666	-5.33303	-4.91719	-2.12846	-5.92101	-4.46813	-4.33248	-4.72557	-3.87961	-3.28543	-3.75514	-6.92033	-3.58216
8.6	-4.30215	-3.85441	-4.67233	-5.1944	-4.84623	-1.71251	-5.83524	-4.44106	-3.90849	-4.44471	-3.52496	-2.61131	-3.70519	-7.49462	-3.8921
8.7	-4.56634	-3.85143	-5.43332	-5.27601	-4.87034	-1.71135	-5.23008	-4.68502	-3.93779	-4.58221	-4.33383	-3.08055	-4.00563	-7.71398	-3.6583
8.8	-4.41288	-3.4168	-4.77767	-4.92854	-4.68588	-1.96055	-5.21429	-4.75184	-4.18445	-4.67382	-3.78572	-2.98427	-4.04947	-7.43456	-3.07102
8.9	-4.21162	-3.67303	-5.15129	-4.88294	-5.13267	-2.25648	-4.77393	-4.92412	-3.60172	-4.8201	-3.90552	-2.84257	-4.76473	-7.34625	-3.62429
9	-3.85784	-3.94563	-4.93702	-4.72377	-4.84312	-1.37901	-5.26039	-4.37055	-3.91615	-4.98097	-4.31988	-2.97018	-5.0676	-6.97681	-3.19583
9.1	-3.25007	-3.92882	-5.03324	-4.92862	-5.2407	-2.15792	-5.66243	-4.66544	-3.69223	-5.10096	-4.48309	-2.90535	-5.10838	-7.23126	-3.32692
9.2	-3.29776	-3.74597	-5.21013	-4.41247	-5.2147	-1.94676	-5.87683	-4.35679	-3.60004	-4.63903	-4.6485	-2.71219	-5.35224	-6.90109	-4.02019
9.3	-3.33159	-4.2133	-4.68874	-4.64164	-5.19821	-1.49124	-5.99504	-5.30502	-3.59982	-4.69841	-4.27708	-2.48767	-5.06418	-7.15768	-4.86538
9.4	-3.40942	-3.56547	-4.93624	-4.99926	-4.94542	-1.88277	-5.19133	-4.98093	-3.48659	-4.62442	-4.24144	-2.99008	-4.58197	-7.04995	-4.29903
9.5	-2.41571	-3.17563	-5.2944	-5.12257	-5.30993	-1.82957	-6.22107	-5.15533	-4.24216	-4.78961	-3.52092	-3.23385	-4.80322	-7.16866	-4.43858
9.6	-2.56124	-3.7275	-5.48807	-5.01421	-5.0058	-1.58803	-5.85296	-5.05906	-4.07108	-4.27574	-4.08056	-3.29583	-3.68391	-6.90588	-4.07748
9.7	-2.97646	-4.22159	-5.50598	-5.03577	-5.22455	-2.29304	-5.81378	-5.77849	-4.58007	-3.99738	-4.17452	-3.6955	-4.51991	-7.35605	-3.56125
9.8	-2.83	-3.56246	-4.56354	-5.69242	-5.12821	-2.40038	-5.75407	-5.12279	-4.26927	-5.4803	-4.39886	-3.76447	-4.69759	-7.78005	-3.19535
9.9	-2.70464	-3.89522	-5.14336	-6.40271	-5.35386	-2.22278	-5.78268	-4.35304	-4.42573	-5.07127	-3.91262	-3.6889	-3.86809	-6.88796	-3.62358
10	-2.90837	-3.63312	-5.34327	-5.92114	-5.32476	-2.50702	-5.39252	-4.00299	-5.09999	-4.72926	-4.60137	-3.25141	-4.23406	-7.25629	-3.66032
10.1	-2.72841	-3.94378	-4.69415	-6.01033	-4.94268	-2.16605	-5.57758	-4.75889	-4.75881	-4.7133	-4.68204	-3.3392	-4.23187	-6.81187	-3.36799
10.2	-2.90736	-3.95661	-5.2161	-5.82279	-5.19048	-2.67946	-5.77135	-4.27157	-4.83093	-4.59669	-4.60397	-3.20663	-4.23015	-7.26343	-2.93165
10.3	-2.49068	-3.96106	-5.36736	-5.4663	-4.85879	-2.99341	-5.47756	-4.53135	-4.33239	-4.46857	-4.42761	-3.66298	-4.23166	-7.35848	-3.7635
10.4	-3.35326	-4.02102	-5.11985	-5.85819	-4.89556	-2.73682	-5.94454	-4.80656	-4.21538	-4.27921	-4.60972	-3.21501	-4.52885	-7.27035	-2.84668
10.5	-3.14188	-4.24345	-5.32237	-5.35955	-5.45927	-2.54141	-5.93054	-4.80479	-4.21659	-4.77724	-4.71546	-3.61757	-4.31151	-7.56528	-4.29949
10.6	-3.60501	-4.14954	-5.15606	-5.82061	-4.61637	-2.68038	-5.90095	-4.84058	-4.03111	-5.03754	-4.30756	-2.5972	-4.26345	-7.22837	-4.22876
10.7	-3.83567	-3.92919	-4.76714	-5.15254	-4.5546	-2.32425	-5.52064	-4.78403	-4.09062	-4.38631	-4.12029	-2.90064	-4.36801	-7.36235	-3.79762
10.8	-3.94391	-3.81007	-5.21465	-5.27925	-5.1524	-3.02284	-5.87212	-5.4297	-3.82759	-4.70444	-3.53519	-3.30166	-4.24848	-7.34582	-3.87922
10.9	-4.01163	-3.67293	-5.6003	-5.42652	-5.05213	-2.53888	-5.03539	-5.1739	-4.05073	-4.33308	-4.51894	-3.26441	-4.41723	-7.32939	-3.69788
11	-3.30445	-4.14091	-4.86006	-4.85125	-4.92159	-2.53984	-5.27262	-5.27168	-4.2314	-4.39877	-4.54321	-3.60401	-4.62461	-7.25992	-3.29902
11.1	-3.65425	-4.15379	-5.34351	-5.1384	-4.61838	-3.24251	-5.96151	-5.22443	-4.3261	-4.42376	-4.27805	-3.1956	-4.70689	-7.66397	-4.12787
11.2	-4.03795	-4.04786	-5.38286	-4.75733	-4.91883	-3.10295	-5.77799	-5.34361	-4.51976	-4.8801	-3.85174	-4.25546	-5.1013	-7.15072	-3.79095
11.3	-3.89838	-3.60446	-5.21221	-5.06577	-5.29255	-2.72657	-5.81359	-5.24275	-4.26886	-4.82076	-3.73091	-4.45641	-5.26461	-7.56255	-3.59384
11.4	-3.99194	-3.48545	-5.12731	-5.13392	-5.44602	-3.25071	-5.73282	-4.83313	-3.98768	-5.0494	-4.12692	-3.53308	-5.01005	-7.55211	-3.15839
11.5	-3.81367	-3.89794	-5.07707	-5.12486	-5.3225	-3.50706	-5.72797	-5.11615	-4.75198	-5.39524	-3.96958	-3.00074	-5.25146	-7.44526	-3.55637
11.6	-3.40189	-4.33968	-5.09216	-5.41565	-5.15524	-3.51816	-5.94879	-4.87978	-4.1788	-5.18602	-4.06609	-3.27901	-5.0173	-7.29701	-3.49014
11.7	-3.77956	-3.25407	-5.23481	-5.59953	-5.28513	-3.19269	-5.92967	-4.98812	-4.45835	-4.67046	-4.17705	-3.37606	-5.13015	-7.0443	-3.40817
11.8	-3.95755	-3.61246	-5.34839	-6.92853	-5.29325	-3.61449	-5.66387	-5.31834	-4.99878	-4.95343	-4.67949	-3.35135	-4.80236	-7.59686	-3.22479
11.9	-4.24099	-3.40878	-5.02863	-6.47371	-5.3253	-3.39369	-5.64139	-5.19434	-5.29355	-4.80267	-4.47523	-3.35083	-4.3517	-7.67777	-3.85844
12	-4.3171	-4.13943	-5.48012	-6.46171	-5.13955	-2.71432	-5.35868	-5.25691	-4.652	-4.3993	-4.61836	-3.36534	-4.72918	-7.76954	-4.37741
12.1	-4.04438	-3.44314	-5.4502	-6.36658	-5.31402	-2.44066	-5.27627	-4.88671	-4.64547	-4.65206	-4.75058	-3.48029	-4.53673	-7.09236	-4.00581
12.2	-3.89376	-3.75631	-5.23569	-5.34176	-5.44254	-2.77252	-4.96635	-4.70595	-4.1702	-4.92199	-4.35682	-3.00609	-4.10663	-7.47113	-4.42669
12.3	-4.06453	-3.48667	-5.29609	-5.60958	-5.29386	-2.0358	-5.28599	-5.0861	-4.25207	-4.34721	-4.22013	-3.26331	-4.25705	-6.6511	-4.91235
12.4	-3.7119	-3.3248	-5.57274	-5.49377	-4.74704	-2.84907	-5.09879	-4.42916	-4.13141	-4.59991	-3.90398	-3.5654	-4.50329	-7.51866	-4.92995
12.5	-4.05982	-3.03664	-4.69245	-5.76974	-5.14305	-3.07192	-5.31221	-4.77424	-3.92571	-4.81218	-4.58314	-3.36978	-4.08599	-7.51135	-4.08125
12.6	-3.90251	-3.37631	-5.14035	-5.73465	-5.33105	-2.65756	-5.78428	-5.17656	-3.74415	-4.56471	-4.43661	-4.75234	-4.2	-7.62675	-3.6762
12.7	-4.00707	-3.78889	-5.1962	-4.93468	-5.39403	-2.20012	-5.29998	-5.11306	-3.8585	-4.5648	-4.30836	-4.28286	-3.86787	-7.56498	-4.09957
12.8	-3.82836	-3.56498	-5.55393	-5.32648	-5.62474	-2.0181	-5.88842	-5.33307	-3.94862	-4.96804	-4.61179	-3.90039	-4.30105	-7.57025	-3.69611
12.9	-4.2368	-3.48875	-5.48749	-5.09368	-5.7818	-2.32047	-6.73865	-5.01986	-3.69187	-4.7568	-4.53753	-3.55634	-4.05179	-6.51454	-3.26544
13	-3.81444	-4.08443	-5.31701	-5.60638	-5.12256	-1.71458	-6.48319	-5.0947	-4.06704	-4.83088	-5.21073	-3.66448	-4.32198	-7.09242	-3.90443
13.1	-3.93598	-4.17646	-5.39063	-5.56659	-5.26087	-1.79411	-6.56599	-5.27389	-4.18152	-5.35418	-4.3271	-3.03148	-4.73681	-7.14311	-4.02671
13.2	-3.71779	-4.07694	-5.21405	-4.88529	-4.76735	-1.97922	-6.38786	-4.92217	-4.49303	-5.39559	-4.23129	-3.20282	-4.83334	-7.70423	-3.80041
13.3	-4.27139	-4.76376	-5.20739	-5.04908	-5.17443	-2.32769	-5.86507	-4.93628	-4.44978	-4.8461	-4.06753	-4.07086	-5.01861	-8.04977	-3.30366
13.4	-4.00081	-4.07781	-5.10414	-5.72616	-5.29615	-2.33381	-6.36398	-5.15409	-4.57996	-4.71451	-4.12305	-3.23485	-5.65473	-7.30105	-3.1524
13.5	-3.90856	-4.21522	-4.70451	-5.00593	-5.11296	-2.86731	-6.31069	-5.00887	-5.19377	-4.75062	-4.48375	-3.29973	-5.3101	-7.83062	-3.07931
13.6	-4.08343	-4.41157	-5.01035	-5.1542	-5.58706	-1.9722	-6.03002	-5.04739	-5.36789	-4.89622	-4.37926	-2.72218	-5.33922	-7.8914	-3.76971
13.7	-4.22999	-4.52253	-5.11067	-6.16811	-5.72089	-2.45721	-6.29672	-5.16949	-5.00458	-5.4992	-4.52885	-3.0954	-5.48398	-7.42735	-3.87207
13.8	-4.67865	-4.46925	-5.01017	-7.10174	-5.04561	-3.10573	-5.89216	-5.09392	-4.73802	-5.09757	-4.33095	-2.99757	-5.02368	-7.46932	-4.11419
13.9	-3.83308	-5.13652	-5.08119	-6.82166	-5.96524	-2.52368	-6.2978	-5.10173	-4.4466	-4.64891	-4.67164	-3.20258	-5.1178	-7.50359	-4.27513
14	-4.24787	-4.65929	-5.16169	-6.30288	-5.47231	-2.56794	-5.80261	-4.8454	-3.92676	-5.10301	-4.24098	-3.77441	-4.98723	-7.63119	-4.00791
14.1	-4.10572	-4.67509	-5.38326	-6.03869	-5.41681	-2.68173	-5.59709	-5.00936	-4.38645	-5.37734	-4.23856	-4.05159	-4.47208	-7.67862	-4.21992
14.2	-4.77236	-4.53778	-4.90272	-6.15803	-5.15156	-2.37158	-5.36527	-5.27281	-4.25722	-4.72339	-3.89018	-4.09577	-4.55722	-7.13476	-3.74597
14.3	-4.47874	-4.16777	-5.01313	-6.24789	-5.56085	-2.67228	-5.92223	-5.61243	-4.455	-5.03378	-3.91141	-3.69143	-4.7697	-7.37571	-3.57676
14.4	-4.24813	-3.93883	-4.95262	-5.75471	-5.13002	-2.54983	-5.88488	-5.20762	-4.23793	-4.89271	-4.4272	-3.87131	-4.68981	-7.69518	-4.02976
14.5	-3.76364	-4.01095	-5.38388	-5.52601	-5.236	-2.54788	-5.72988	-5.31295	-3.97663	-4.89459	-4.12961	-3.90516	-3.98081	-6.9304	-3.85298
14.6	-4.25215	-4.05428	-5.09839	-5.24375	-5.29072	-2.19885	-5.83938	-5.17755	-4.06132	-4.93776	-4.50214	-3.59563	-5.1731	-7.93763	-3.73727
14.7	-4.42034	-3.88538	-5.17626	-5.01873	-5.56016	-2.39494	-5.77049	-5.1375	-4.51843	-5.0674	-4.6139	-3.59227	-4.62187	-7.60215	-3.78889
14.8	-4.50873	-4.33922	-5.08087	-5.5965	-5.22602	-2.76415	-5.80233	-5.0951	-4.48037	-4.64765	-4.75314	-3.75572	-3.98062	-7.89254	-3.47542
14.9	-4.73043	-4.3713	-5.40258	-5.1721	-5.58691	-2.52591	-5.82506	-5.07597	-4.72367	-5.12764	-4.14901	-3.77609	-4.58122	-7.30201	-3.17919
15	-4.39432	-3.92483	-5.49999	-5.03009	-4.80169	-2.44332	-6.15211	-5.10539	-4.77724	-4.63796	-4.70172	-3.59081	-3.82212	-7.69004	-4.44021
15.1	-4.93741	-3.62726	-5.34229	-5.40819	-5.25721	-2.95651	-6.18886	-5.30755	-4.61326	-4.80825	-4.42785	-3.28604	-4.27818	-7.1816	-4.97019
15.2	-4.35258	-3.45408	-5.80772	-4.98485	-5.68585	-3.26209	-5.87287	-5.36568	-4.52433	-5.11602	-4.38624	-3.00382	-4.8845	-7.22339	-5.14714
15.3	-4.87302	-3.76711	-5.37977	-5.17466	-5.2408	-2.88149	-5.59875	-5.06284	-5.15429	-5.32914	-3.84881	-3.4804	-4.6197	-7.45897	-4.6701
15.4	-4.51447	-3.65285	-5.81354	-4.51021	-5.06887	-2.52028	-6.22277	-5.35574	-5.48516	-5.13726	-4.06595	-3.39858	-5.2254	-7.34205	-4.48783
15.5	-4.31092	-4.16443	-5.54202	-5.31172	-5.14209	-2.66216	-5.91133	-5.26697	-5.61906	-4.73379	-4.63821	-3.92814	-4.51649	-7.37352	-4.09728
15.6	-4.61165	-3.42936	-5.15802	-5.26836	-5.12383	-2.71644	-6.58437	-5.90626	-5.53944	-5.44092	-4.51905	-3.95831	-5.87171	-7.51395	-3.74613
15.7	-3.91765	-3.9454	-5.82043	-5.73043	-5.22427	-2.39888	-6.35647	-5.40706	-4.69515	-5.23702	-3.96899	-3.42726	-5.58028	-7.57078	-4.5822
15.8	-4.39544	-3.50182	-5.33916	-6.35184	-5.95192	-1.74258	-6.56848	-5.08947	-5.23108	-5.43235	-4.25989	-4.24223	-5.61735	-7.45966	-3.9185
15.9	-3.91222	-4.21806	-6.21996	-7.24859	-5.62674	-2.35709	-6.2334	-5.07824	-4.60595	-5.13557	-4.84573	-3.70365	-5.16232	-7.28175	-3.61693
16	-3.92548	-4.0922	-5.98383	-6.54826	-5.9997	-2.28877	-5.80541	-5.58078	-4.35626	-5.17949	-4.43232	-3.54641	-5.25855	-7.74784	-3.94961
16.1	-4.72932	-3.74362	-6.06464	-6.54184	-6.61616	-2.58907	-5.89885	-6.15981	-4.39408	-4.22938	-4.32055	-3.9535	-5.0141	-7.6825	-3.30567
16.2	-4.5006	-3.9332	-5.30877	-6.04955	-6.71	-2.64742	-5.95983	-5.3714	-4.09568	-4.88329	-4.58133	-3.79513	-4.7137	-7.8586	-3.38949
16.3	-4.49854	-3.82261	-5.90955	-6.33529	-6.25693	-2.43586	-5.68	-5.77769	-4.5382	-5.14654	-4.41777	-3.73939	-4.90995	-7.54911	-3.67637
16.4	-4.52135	-4.31948	-5.58239	-6.08997	-5.87624	-2.51901	-5.7078	-6.09727	-4.2326	-4.59258	-4.30057	-3.4424	-4.63257	-7.57859	-3.73516
16.5	-3.86842	-4.51999	-5.98638	-5.86332	-6.68291	-3.23334	-5.6148	-5.79887	-4.52051	-5.39491	-3.93786	-3.44579	-4.67141	-7.43643	-3.89106
16.6	-4.44711	-4.38982	-5.61028	-5.85178	-6.38157	-3.00499	-6.31402	-5.23925	-3.53862	-4.83635	-3.80675	-2.72108	-4.73749	-7.39214	-3.93537
16.7	-4.62435	-3.67982	-5.04541	-5.21191	-6.54725	-3.02637	-6.43001	-5.69528	-4.3721	-4.81135	-3.66381	-3.5316	-4.67091	-7.70125	-4.22556
16.8	-4.28043	-4.07106	-5.86595	-5.35103	-6.14321	-2.55123	-7.1206	-5.87511	-4.42321	-5.12809	-3.58904	-2.91601	-4.80992	-6.9599	-4.84125
16.9	-4.21011	-4.12426	-5.67355	-5.52961	-6.2184	-2.88744	-7.5898	-5.32968	-5.00853	-4.89939	-3.80458	-4.05299	-4.4673	-7.45682	-4.43451
17	-4.46891	-4.52466	-5.10231	-5.71467	-6.45902	-2.84952	-6.90187	-5.66782	-4.15538	-5.12567	-3.54328	-4.63535	-4.38955	-7.45031	-4.37675
17.1	-3.73105	-4.24348	-5.31966	-5.54424	-6.3896	-2.82579	-6.45494	-5.33609	-4.87394	-5.26108	-4.33227	-4.29622	-4.35133	-7.38219	-3.4669
17.2	-4.40715	-4.13184	-5.41635	-5.60544	-5.71828	-2.85827	-6.20271	-5.29626	-4.63439	-5.00717	-4.35018	-4.2481	-3.95781	-7.57256	-3.7064
17.3	-4.17719	-3.70774	-5.69021	-5.7151	-6.46911	-3.05339	-6.00939	-5.25755	-4.79527	-4.75773	-4.2885	-4.05191	-4.55921	-7.71358	-4.46976
17.4	-4.43083	-4.27825	-5.39488	-5.19332	-5.80646	-3.11862	-5.79175	-5.66955	-4.54383	-4.7491	-4.47694	-4.02904	-4.90321	-8.06947	-3.89909
17.5	-4.41462	-4.78535	-5.7814	-5.66494	-5.62313	-3.62199	-6.38343	-5.57893	-5.47322	-4.97358	-4.86726	-4.079	-5.26395	-7.6372	-4.33326
17.6	-4.93415	-4.81668	-5.66496	-6.5055	-5.66033	-3.34678	-6.55387	-5.52267	-4.8681	-5.14318	-4.58059	-3.56386	-5.01974	-7.95295	-3.90436
17.7	-4.06615	-4.34704	-5.6404	-6.58611	-5.6644	-3.71918	-6.64202	-5.88693	-4.92723	-5.573	-4.41042	-3.86104	-5.67899	-7.84431	-3.49605
17.8	-4.09948	-4.11522	-5.53167	-6.6359	-5.5059	-3.70205	-6.30941	-6.14114	-4.42896	-5.35974	-4.55209	-3.94375	-5.46981	-7.67215	-2.93708
17.9	-3.98592	-4.17407	-5.40778	-6.54394	-5.43948	-4.18611	-6.6294	-5.30559	-5.1806	-4.84335	-4.41583	-3.58064	-5.82971	-7.91404	-3.68591
18	-3.56543	-4.27	-6.3728	-6.66366	-5.71809	-4.90746	-6.49039	-5.23311	-5.09498	-5.54488	-4.53249	-3.44905	-5.44199	-7.1089	-3.53688
18.1	-3.79683	-4.05717	-5.5431	-6.47859	-5.39862	-3.82103	-6.04855	-5.48581	-4.75367	-5.39426	-4.764	-3.45838	-5.14301	-7.71556	-4.31422
18.2	-3.46664	-3.86875	-5.91584	-6.32527	-5.73361	-3.40198	-6.38941	-5.88435	-4.50654	-5.33364	-4.72868	-3.53173	-4.95062	-7.68653	-5.15622
18.3	-3.3443	-4.40231	-6.07271	-6.10414	-6.09105	-2.96381	-6.08739	-5.54264	-4.77308	-5.18943	-5.33773	-4.4762	-5.01086	-7.48344	-4.64089
18.4	-3.28991	-4.01592	-5.58119	-5.93826	-5.76174	-2.77785	-6.62031	-5.79235	-4.00986	-5.68919	-4.57627	-4.05812	-4.95988	-8.57679	-4.53263
18.5	-3.16614	-4.00244	-5.89058	-5.50036	-5.58898	-3.03162	-6.05009	-6.21769	-4.4164	-5.21427	-5.06224	-4.20322	-4.83741	-7.4193	-4.38289
18.6	-3.52916	-3.85778	-5.9551	-5.35439	-5.50368	-2.38818	-6.16552	-5.62243	-4.43787	-5.62416	-4.74868	-3.70002	-4.88081	-7.71277	-4.32257
18.7	-3.79404	-4.20425	-5.65368	-5.51019	-5.46992	-2.87391	-5.89289	-6.14323	-4.85443	-4.97633	-4.49249	-4.20366	-4.9925	-7.65783	-4.07003
18.8	-3.36214	-4.27969	-6.03701	-5.4143	-5.47652	-2.92143	-5.78935	-6.18405	-4.75033	-5.06044	-4.18618	-4.40955	-4.90411	-7.62089	-3.98627
18.9	-3.53143	-4.05716	-5.09768	-5.83853	-5.67424	-3.09509	-6.22972	-5.89917	-4.93216	-5.06536	-4.42742	-3.74869	-4.85329	-7.87701	-4.12016
19	-2.89231	-3.85672	-5.2906	-5.71053	-5.52175	-2.86733	-5.85984	-5.29664	-4.96272	-5.06565	-4.34104	-3.8882	-5.03243	-7.49538	-3.70688
19.1	-3.69126	-3.65826	-5.74015	-5.20968	-5.80522	-2.44882	-6.02388	-5.20203	-5.09025	-5.56879	-3.95978	-3.99172	-4.25501	-7.6979	-4.13608
19.2	-3.12207	-4.08575	-6.27811	-5.45236	-5.53438	-2.62826	-5.62745	-5.37681	-4.93315	-4.92033	-4.21047	-3.86647	-4.68294	-7.94413	-3.64638
19.3	-2.97567	-3.97996	-5.58021	-5.32948	-5.43071	-3.11581	-6.45928	-5.89569	-5.34968	-5.10907	-4.60382	-3.74558	-4.99433	-7.521	-4.07134
19.4	-3.19158	-3.9558	-5.92922	-5.40761	-5.29471	-3.2805	-6.00646	-5.79551	-5.07091	-4.95452	-4.69403	-3.75187	-4.63455	-7.89421	-4.62338
19.5	-3.1857	-3.84921	-5.5035	-5.00811	-5.50592	-3.02136	-6.19697	-5.22841	-4.72555	-5.40043	-4.43508	-2.99411	-4.71938	-7.7689	-5.23775
19.6	-2.68821	-3.8474	-5.4102	-5.70986	-5.4075	-2.73937	-6.55537	-4.16862	-4.93188	-4.3589	-4.98404	-3.49498	-5.06642	-7.34622	-5.31141
19.7	-3.11428	-3.90888	-5.70821	-6.52219	-5.56463	-2.71487	-6.4259	-4.0555	-4.90277	-4.03502	-4.55716	-3.87707	-5.06981	-8.99954	-5.53104
19.8	-3.23356	-3.48628	-5.56579	-6.44008	-4.42611	-3.07501	-6.72519	-4.39908	-4.8756	-2.88542	-4.1301	-4.30644	-5.74346	-7.6407	-5.33051
19.9	-3.27434	-3.86976	-5.21541	-6.73855	-1.98401	-3.10245	-7.44571	-4.68791	-4.80329	-4.03374	-4.75067	-4.2883	-6.91338	-8.0975	-5.54195
20	-3.44615	-3.76959	-5.77613	-7.17737	-2.3914	-3.50503	-7.53536	-4.71359	-4.82034	-4.81738	-4.33869	-4.03379	-3.90115	-7.55434	-3.8488
20.1	-3.89966	-3.57554	-5.76631	-6.48624	-1.61404	-3.01233	-7.73194	-4.37444	-5.14192	-4.20482	-4.1738	-4.13481	-3.45925	-7.10312	-2.46327
20.2	-3.75303	-5.21919	-10.7472	-5.87535	-0.75334	-3.50236	-7.54961	-3.63511	-8.73746	-3.33503	-4.70664	-4.26529	-4.74833	-7.88897	-1.80742
20.3	-3.39241	-3.34552	-15.9011	-5.92568	-0.63543	-3.55211	-6.87112	-3.33745	-15.3372	-1.96377	-4.49223	-4.35943	-4.86574	-7.86541	-2.8127
20.4	-3.45944	-3.7045	-16.7468	-6.51043	-1.89217	-3.19321	-6.79643	-3.05439	-10.5723	-1.96106	-4.96417	-4.44234	-4.25828	-7.55604	-2.73021
20.5	-3.78393	-4.15522	-12.571	-6.26427	-3.50294	-3.3473	-7.16186	-2.93465	-5.32557	-2.63993	-4.46398	-4.22209	-3.34284	-6.83169	-3.00187
20.6	-3.03997	-4.27671	-5.8887	-6.25019	-4.19001	-2.89702	-6.83418	-3.44694	-4.2352	-3.30601	-3.7986	-4.10731	-2.71774	-6.37018	-3.71006
20.7	-2.39952	-4.15356	-3.68602	-6.14656	-4.52403	-2.63634	-6.72565	-4.0289	-4.55984	-4.00194	-2.18933	-4.36815	-2.91744	-6.8176	-3.32464
20.8	-3.52672	-4.22728	-3.66632	-6.21002	-3.9603	-2.9256	-6.40417	-3.45125	-4.3276	-3.40372	0.44513	-4.00782	-1.55518	-6.98735	-3.16167
20.9	-4.50167	-4.498	-4.22905	-6.30025	-3.68797	-2.67077	-6.74559	-4.29654	-4.83336	-2.91987	1.38708	-2.81937	2.20908	-6.41734	-3.18167
21	-4.14559	-4.71978	-4.53516	-5.70919	-2.40382	-2.95808	-6.36843	-4.3855	-4.46404	-2.12046	0.52039	-3.20114	2.47817	-4.31271	-2.7904
21.1	-2.54258	-2.64952	-5.40255	-6.08823	-0.65648	-3.13812	-6.2282	-4.74383	-4.46211	-1.0898	-0.87844	-3.43173	1.60782	-2.90048	-2.06004
21.2	-2.90365	-1.88486	-5.01475	-17.1001	-0.96802	-3.49402	-6.03332	-5.04044	-4.97877	-0.66601	-1.69585	-3.69354	-0.59147	-2.93431	-1.73467
21.3	-2.96579	-1.81055	-5.19242	-23.7451	-2.07511	-5.26811	-5.89207	-5.29404	-3.8855	-0.22352	-2.2394	-3.2373	-2.63847	-3.55478	-2.59504
21.4	-3.22667	-1.69508	-4.87038	-11.3992	-3.77768	-4.52633	-5.80552	-5.23346	-2.66188	-0.96664	-0.9104	-3.18343	-3.55794	-4.72024	-2.93611
21.5	-1.30837	-0.11928	-5.40822	-6.50647	-3.90443	-14.6599	-6.39988	-5.23011	-1.52845	-0.91041	-0.18092	-4.12109	-4.32502	-5.01131	-2.47771
21.6	0.51593	0.56475	-5.60021	-7.29531	-2.6687	-22.3392	-6.0117	-5.15907	-0.87734	-0.47317	-0.52825	-4.11375	-4.19406	-5.01946	-1.28619
21.7	2.71016	0.42549	-4.97953	-7.95734	-2.70045	-5.23238	-5.70494	-5.60803	-1.81002	-0.6433	-0.29873	-3.70435	-4.9542	-5.51349	-2.44876
21.8	4.04647	-0.7643	-4.74258	-7.31238	-2.75971	-1.28803	-6.29943	-5.25247	-3.09039	-0.62419	-1.70823	-3.82376	-4.51884	-5.36287	-2.55339
21.9	3.40804	-2.141	-4.69904	-6.8927	-3.36854	-1.31004	-6.06123	-4.5919	-2.94764	-0.48346	-2.39943	-4.2909	-3.32111	-4.43808	-3.39769
22	2.01988	-1.08885	-4.94205	-6.29423	-3.24279	-2.13381	-5.76696	-4.93006	-2.39963	0.19819	-2.53281	-3.57517	-3.66735	-3.61134	-3.65841
22.1	-0.74947	-2.03621	-4.80016	-4.73936	-3.99226	-2.37297	-6.22074	-5.62717	-1.39123	-0.28487	-2.46561	-3.87639	-2.74604	-3.5977	-3.64635
22.2	-1.79627	-1.71345	-4.98421	-3.53952	-3.47928	-2.67608	-6.73098	-5.65677	-2.08369	-1.2489	-2.52475	-3.80571	-2.80089	-3.28823	-2.98482
22.3	-2.08185	-2.1546	-4.99065	-3.19602	-3.22984	-2.26698	-7.05803	-5.42293	-3.01337	-1.84033	-1.08703	-2.86225	-3.44817	-3.1671	-3.47667
22.4	-2.50468	-2.38803	-5.04705	-4.10413	-2.78248	-2.58912	-6.80855	-5.11961	-3.40276	-2.2955	-0.67298	-2.01957	-3.43328	-3.21364	-3.13096
22.5	-1.72136	-2.07502	-5.59626	-4.60902	-2.56293	-2.46429	-6.55636	-4.31936	-3.24694	-2.32983	-0.94958	-1.70655	-3.57067	-3.75873	-2.71367
22.6	-2.10087	-2.5514	-5.77381	-5.00137	-2.77607	-2.34291	-6.4298	-3.28784	-2.89013	-1.98263	-1.63625	-1.08604	-3.59328	-3.85575	-2.36113
22.7	-1.44762	-2.09672	-5.83162	-4.60707	-3.48067	-2.06106	-6.46226	-1.95575	-2.83609	-2.419	-1.89971	-0.76967	-3.20035	-4.64284	-2.26923
22.8	-1.80128	-1.82193	-4.96776	-4.37675	-3.14807	-2.21048	-6.41697	-0.76111	-2.07669	-1.92339	-1.90415	-1.31436	-2.16983	-4.16232	-2.05695
22.9	-1.12139	-1.94438	-5.24426	-4.3328	-3.14758	-2.23694	-6.11082	-0.8618	-2.87635	-2.04389	-1.72942	-2.33794	-2.05962	-4.55298	-2.20587
23	-0.51963	-2.44759	-5.10463	-4.07041	-3.35229	-1.92045	-6.65843	-0.87167	-2.72927	-2.36426	-2.24091	-1.43417	-1.68825	-3.87748	-1.65467
23.1	-0.24301	-1.95419	-5.36976	-3.70746	-2.74346	-1.3393	-6.89591	-1.05206	-2.95813	-1.69495	-2.05684	-1.46796	-2.28122	-4.64624	-0.60486
23.2	0.64688	-2.12087	-4.67847	-3.72549	-3.38654	-0.58731	-11.0039	-1.05306	-3.05434	-1.75576	-2.60871	-1.43287	-2.53974	-4.92208	-0.80685
23.3	0.51634	-2.21616	-4.887	-3.79736	-2.95492	0.08901	-15.3566	-1.29111	-3.12378	-1.55886	-2.19805	-1.93595	-2.82314	-4.54961	0.38419
23.4	0.3661	-1.6098	-4.77114	-4.00478	-2.69308	0.67618	-9.72759	-1.09425	-3.30742	-1.00322	-2.237	-1.24173	-3.49343	-4.50524	0.8409
23.5	0.05809	-1.06733	-4.61012	-4.1621	-2.53114	-0.04617	-6.32271	-2.26696	-3.44296	-0.92022	-1.7639	-1.25299	-3.8062	-4.672	0.29118
23.6	0.04034	-1.11103	-5.00529	-4.76345	-2.49064	0.2542	-6.15876	-2.43173	-3.30328	-1.46441	-1.53929	-0.54836	-3.92674	-4.17751	-0.1168
23.7	-0.3715	-1.51549	-4.68432	-5.80242	-3.39557	1.08521	-5.82819	-2.83118	-2.70529	-1.55181	-1.88673	-0.60354	-3.23406	-4.04098	-0.71414
23.8	-0.76567	-1.63765	-4.56581	-5.55544	-3.94151	1.50513	-5.54707	-3.11822	-2.7964	-1.25732	-2.39687	0.65236	-2.32839	-4.3717	-1.33717
23.9	-0.7572	-1.43367	-4.07561	-5.62587	-4.63783	0.93343	-5.71222	-3.69232	-3.05705	-1.40273	-2.62066	1.49827	-1.6838	-4.6193	-1.67497
24	-1.02396	-0.8704	-2.95603	-4.85142	-4.63832	0.64127	-5.37907	-3.94316	-2.03974	-0.8034	-2.82668	2.20984	-1.5788	-4.65747	-1.54331
24.1	-0.99088	-0.21522	-2.1225	-4.29263	-3.78687	-0.20269	-5.4969	-3.80372	-2.42774	-0.62819	-2.65394	1.41528	-0.92866	-4.1515	-1.81992
24.2	-1.21153	0.52679	-1.9955	-3.44955	-2.72224	-0.31895	-4.63025	-3.42733	-2.46449	-0.96702	-3.02237	0.69775	-1.1611	-4.31249	-1.42565
24.3	-1.43457	0.41521	-2.05602	-3.80898	-3.0247	-1.12609	-4.94507	-3.1367	-2.9359	-0.91887	-2.86988	0.00564	-0.79976	-3.9032	0.27931
24.4	-0.9107	0.21005	-1.97623	-4.28234	-2.87016	-0.88949	-5.1507	-3.19809	-2.61405	-0.87365	-3.11692	0.35062	-1.19019	-3.65793	0.92717
24.5	-0.74486	-0.28214	-1.9545	-5.09091	-2.43524	-0.80181	-4.89425	-3.69991	-2.53442	-0.75171	-2.21977	0.30244	-0.80825	-3.89723	1.15436
24.6	-1.16548	-0.64468	-1.69312	-4.85108	-1.85038	-0.69751	-4.97506	-2.97174	-2.78562	-0.291	-1.95178	0.13151	-0.48539	-3.71733	1.73257
24.7	-0.85199	-0.43038	-0.78375	-5.42251	-2.23113	-0.78538	-4.80916	-3.19834	-2.64026	-0.85105	-2.31231	-0.36155	-0.63181	-3.32685	2.15958
24.8	-0.81818	-0.35652	-0.98331	-5.70725	-2.21364	-0.56808	-5.5561	-2.99094	-1.75369	-0.40494	-2.18578	-0.03783	-0.76003	-3.01666	2.08147
24.9	-0.67871	-0.51516	-0.45778	-5.41338	-1.55336	-0.77431	-5.98664	-2.76179	-1.6951	-0.50695	-2.25478	-0.36422	-0.47417	-2.76735	1.47325
25	-0.64754	-1.38034	0.16347	-4.82576	-1.41497	-0.40373	-6.0139	-3.0442	-1.87721	-0.51734	-2.51315	-0.08567	-0.18741	-2.86762	0.91566
25.1	-0.31882	-1.44313	0.53867	-4.59573	-0.42644	-0.77644	-4.76128	-2.84535	-2.05688	-0.72146	-2.49048	0.40217	-0.70273	-3.51355	0.28505
25.2	-0.06362	-1.4496	0.58522	-4.84961	-0.55275	-1.14994	-2.28533	-2.2318	-1.64774	-0.38086	-3.17217	0.704	-0.33849	-3.5847	-0.58241
25.3	-0.71565	-1.08599	0.8253	-4.74186	0.52854	-1.51824	-0.1367	-1.189	-1.74228	-0.53427	-3.20906	2.10686	-1.62895	-3.35658	-0.75892
25.4	-0.10884	-1.1642	0.68864	-5.87318	0.52913	-1.96297	-1.07357	-2.03096	-2.1174	-0.16307	-3.51768	1.45954	-1.75681	-3.64591	-1.22343
25.5	0.33438	-1.25588	1.13914	-5.26684	1.12698	-2.12673	-1.91834	-1.65675	-3.30697	-0.4039	-2.95186	2.1619	-2.66658	-3.78356	-1.22268
25.6	0.22478	-2.14042	1.47428	-6.82719	0.55038	-1.93912	-1.97068	-1.61244	-2.89003	0.36077	-2.57353	2.93576	-1.96265	-3.73215	-1.30604
25.7	0.28823	-2.07047	1.30565	-6.31833	-0.26513	-2.04899	-2.14571	-0.59123	-2.90115	-0.75809	-2.00536	2.90489	-2.32259	-4.862	-1.00966
25.8	0.04093	-1.55188	0.96265	-4.52349	-1.85495	-1.63492	-2.87744	-0.49769	-2.66379	-0.64849	-2.46096	3.53923	-1.91071	-4.04191	-0.65359
25.9	-0.05095	-1.84721	0.36596	-3.35867	-1.73631	-2.26705	-3.69384	0.04528	-2.48171	-1.17948	-2.23514	1.98451	-1.59117	-3.58983	-0.91073
26	-0.30676	-2.17072	0.57851	-2.64499	-1.84275	-1.93249	-3.67953	0.08535	-2.56548	-1.41707	-2.28405	0.04665	-1.23734	-4.33077	-1.04645
26.1	-0.122	-1.68023	0.61631	-3.19161	-1.57936	-2.46626	-2.36381	0.40084	-2.25857	-1.35746	-2.05303	0.09537	-1.46833	-4.14186	-0.99573
26.2	-0.88893	-1.16704	0.41419	-2.42312	-2.25497	-1.84382	-1.42384	1.05531	-1.86427	-1.52907	-2.19337	0.24943	-0.84953	-3.81406	-1.84494
26.3	-1.02205	-1.01249	-0.1849	-2.3573	-2.48407	-2.36603	-0.77664	1.17661	-1.93223	-1.47484	-2.33272	-0.31156	-0.82717	-4.1575	-2.13979
26.4	-0.95908	-1.48486	-0.07776	-3.27354	-2.95602	-1.67259	0.61644	0.96993	-1.83475	-1.42673	-2.17859	-0.38957	-1.178	-4.15183	-1.60804
26.5	-1.01285	-0.94977	-0.53859	-2.81145	-3.1056	-1.52778	0.05228	1.25157	-2.02041	-1.94887	-1.92848	0.05003	-0.6088	-3.72472	-1.80422
26.6	-1.04809	-0.67434	-0.93926	-2.6504	-2.84997	-1.60427	0.71696	1.66591	-2.19059	-2.02902	-1.80378	-0.05182	-0.70716	-4.10177	-1.64141
26.7	-1.06716	-0.39959	-1.16338	-2.44826	-3.18711	-1.06398	0.29149	1.17691	-1.9041	-1.99332	-2.13834	0.17308	-1.01464	-3.96728	-1.69753
26.8	-1.13021	-0.8907	-1.53776	-2.57244	-4.04886	-0.95707	-0.02819	1.37535	-2.07834	-1.55373	-2.47856	-0.93262	-0.88123	-3.88517	-1.63895
26.9	-1.54923	-1.09442	-1.56264	-2.34736	-4.1594	-0.77768	-0.37117	1.2364	-1.94223	-1.55672	-1.73843	-1.33983	-0.48366	-3.81163	-2.16592
27	-1.07746	-1.12706	-1.7958	-2.20897	-5.40064	-1.27409	-1.1583	1.24451	-2.07794	-0.93943	-2.37763	-1.55723	0.28613	-4.17867	-2.38088
27.1	-0.83543	-1.17	-2.25239	-2.5292	-4.83103	-0.74842	-1.09377	0.99831	-2.3322	-0.96904	-1.66587	-1.65544	-0.58162	-4.28226	-1.43533
27.2	-0.70048	-1.75219	-1.48763	-2.73707	-4.57331	-0.70132	-2.06904	0.38083	-2.04508	-0.44054	-2.17059	-0.21065	-1.03182	-4.27837	-1.33428
27.3	-0.43161	-1.84479	-1.40978	-2.92271	-3.53744	-0.67413	-2.60041	0.38264	-2.10022	-0.94575	-1.545	-0.20843	-1.4955	-4.0633	-1.41393
27.4	0.25325	-2.20943	-1.40302	-3.22928	-2.55529	-0.47085	-2.47257	-0.32678	-2.34286	-0.88952	-1.96721	-1.00161	-1.52738	-4.78054	-0.85625
27.5	0.61697	-2.18335	-1.66616	-3.66283	-2.90408	-0.97356	-3.3462	-0.31954	-2.86704	-0.622	-2.0974	-1.78998	-2.15574	-3.78228	-0.94826
27.6	0.30642	-2.2207	-1.59092	-3.10037	-2.39393	-0.69109	-3.7351	-0.80012	-2.54544	-0.39906	-2.11314	-2.19082	-1.75618	-3.55935	-1.24837
27.7	0.46311	-1.48023	-1.81554	-2.6751	-1.80957	-0.45415	-3.3663	-0.12323	-2.99384	-0.55987	-1.7859	-1.90563	-1.87135	-4.07323	-1.80556
27.8	-0.40469	-1.87311	-1.45991	-2.44329	-1.74173	-0.63454	-3.25562	-0.0981	-2.94064	-0.44218	-1.44697	-1.58143	-2.03872	-3.98343	-2.20539
27.9	-0.62716	-1.13128	-1.98387	-2.46283	-2.36092	-0.88412	-3.13811	-0.44592	-2.63811	0.20022	-2.52298	-1.55674	-1.20591	-3.85134	-2.50725
28	-0.77526	-1.53028	-1.86461	-1.95136	-2.05593	-1.13743	-3.257	-1.09075	-2.14048	-0.22664	-1.82963	-1.06299	-1.61058	-3.66192	-2.45671
28.1	0.00711	-1.55085	-2.2038	-1.42085	-2.58724	-0.93649	-3.25971	-0.78702	-1.62877	0.64211	-1.47128	-0.72248	-1.25785	-3.94492	-2.47885
28.2	-0.05514	-2.22198	-2.31881	-1.36383	-2.98375	-1.3716	-3.02934	-1.42009	-1.0218	-0.26088	-1.86149	-1.14517	-0.9836	-3.86313	-2.16146
28.3	0.29763	-1.33755	-1.91566	-1.5384	-2.94231	-1.68704	-3.05117	-1.19065	-0.7949	0.01102	-1.32769	-0.89809	-1.55162	-3.97849	-1.9505
28.4	0.83697	-1.51259	-2.33725	-0.93867	-2.82307	-2.08767	-3.29553	-1.1772	0.10283	0.09718	-1.2189	-0.96406	-1.16818	-4.12522	-2.007
28.5	0.98531	-0.76135	-2.33919	-0.83271	-2.72071	-1.42421	-3.69615	-0.89068	-0.4842	-0.46071	-1.86119	-1.57739	-1.18196	-3.5049	-2.24785
28.6	0.55778	-1.38834	-2.10306	-1.18544	-2.29101	-1.80198	-2.89485	-1.14227	-0.63466	-0.88654	-1.50444	-1.87381	-0.70123	-4.17856	-1.87414
28.7	0.20115	-1.22129	-2.33675	-1.64328	-2.17559	-1.22682	-2.58606	-0.80349	-1.16608	-0.86234	-1.50476	-1.62908	-0.82592	-4.11918	-0.36165
28.8	0.31178	-1.38358	-2.24943	-0.86407	-2.6389	-1.71782	-2.42124	-0.85625	-1.14619	-1.41287	-1.57444	-1.37656	-0.61825	-4.02704	-0.32356
28.9	0.44955	-1.01028	-2.13319	-1.19816	-1.83884	-1.24615	-2.32502	-0.92776	-0.90984	-1.64445	-1.49419	-1.12307	-0.80941	-4.09414	-0.53395
29	-0.02583	-1.40755	-2.00929	-1.76073	-1.84689	-0.94986	-1.9588	-0.83881	-1.23032	-1.52524	-1.3443	-1.30212	-0.5261	-4.09075	-0.58352
29.1	0.46264	-1.69053	-1.96814	-2.46069	-1.78553	-1.60117	-1.49834	-0.48837	-1.62558	-1.79757	-1.93415	-1.0723	-0.22616	-4.12466	-0.65371
29.2	-0.56451	-1.33158	-1.84281	-2.62851	-2.25485	-1.14656	-0.89408	-1.24517	-1.53367	-0.90837	-1.58839	-1.37959	-0.74571	-4.08085	-1.03314
29.3	-0.68421	-1.71322	-1.15788	-2.75409	-1.89659	-0.50045	-0.68658	-0.90863	-1.9075	-1.46268	-1.36203	-1.38999	-0.60647	-4.00905	-1.24728
29.4	-1.29148	-1.64738	-1.5052	-3.49431	-1.84455	-0.67918	-0.16979	-1.05636	-2.14494	-0.78892	-1.79104	-1.1418	-1.1739	-4.12339	-0.92368
29.5	-0.86204	-1.71998	-1.71796	-3.1518	-2.26848	-0.88843	-1.09754	-1.28307	-2.36227	-1.09543	-2.1057	-0.96265	-1.20409	-3.82423	-1.33264
29.6	-0.81237	-1.82035	-1.89338	-3.0219	-2.99301	-1.29079	-0.90379	-1.06684	-2.52809	-0.99668	-1.95087	-1.14154	-1.34161	-3.91083	-0.88307
29.7	-1.19809	-2.19595	-1.17372	-2.7518	-3.6652	-0.861	-2.07421	-1.14974	-2.77892	-1.45045	-1.54725	-1.85321	-1.23088	-3.92368	-0.72731
29.8	-0.1163	-2.41341	-1.59947	-2.19922	-4.05907	-0.75518	-2.22265	-1.00483	-2.82229	-1.10772	-1.47977	-1.43491	-1.11874	-4.11244	-1.26536
29.9	0.59957	-2.30255	-1.59096	-2.31436	-4.20769	-1.19726	-2.08055	-1.39022	-3.90258	-1.24546	-1.16292	-1.39146	-1.22948	-4.16691	-1.31373
30	0.07525	-2.52695	-1.06196	-1.97905	-2.84076	-0.7118	-2.99703	-1.06097	-3.53079	-0.69539	-1.78934	-1.20635	-0.90301	-4.19773	-1.36911
30.1	-0.1461	-2.09327	-1.54852	-1.56064	-2.1091	-0.86692	-2.56668	-1.06024	-2.76183	-1.15356	-1.60981	-0.88088	-0.78342	-3.99006	-0.50024
30.2	-0.26911	-2.10309	-0.63835	-2.06274	-1.11687	-0.10798	-3.0878	-0.71964	-1.67784	-0.54887	-1.88444	-1.49889	-1.21597	-4.27269	0.16722
30.3	-0.75196	-1.89388	-0.81892	-1.63898	-0.81816	-1.204	-3.29681	-0.92317	-0.7219	-0.98718	-1.56308	-0.86752	-1.17002	-4.0692	-0.77194
30.4	-1.18463	-1.48011	-0.69785	-1.6817	-0.26803	-0.52232	-2.78582	-0.55114	-0.55431	-1.0371	-1.97226	-1.18447	-0.75664	-3.63693	-0.72924
30.5	-1.70745	-1.96261	-0.07693	-1.65871	-1.03828	-0.72873	-3.11191	-0.32928	-0.60012	-0.82694	-1.94175	-0.33615	-1.11225	-3.8241	-1.3047
30.6	-1.74983	-1.4303	-0.42746	-1.68897	-1.04946	-0.87639	-3.00117	-0.86579	-1.06977	-0.468	-1.67424	-1.47257	-1.08059	-4.27853	-2.06409
30.7	-1.83774	-1.5708	-0.32321	-2.34927	-1.64628	-1.13622	-2.82556	-0.8277	-0.68653	-0.98163	-1.42393	-0.90974	-1.21073	-4.1641	-2.15552
30.8	-0.85123	-1.65479	-0.18331	-2.39647	-1.25461	-0.83861	-2.69717	-1.03552	-1.1011	-0.5473	-1.96456	-0.77464	-0.91831	-3.592	-1.91495
30.9	-0.56942	-1.65369	-0.24802	-3.40349	-1.66303	-0.99941	-2.84959	-0.83176	-1.73732	-0.99642	-1.87418	-0.87294	-0.3922	-3.96812	-1.80828
31	0.14721	-1.6578	-0.18405	-3.57308	-2.1688	-1.22077	-2.73308	-1.14763	-1.73997	-0.94005	-1.36781	-0.7276	-0.67429	-3.88875	-1.95265
31.1	-0.58438	-1.57603	-0.04929	-3.49656	-1.7349	-1.11627	-2.64443	-0.5323	-1.61172	-0.5157	-0.86465	-0.88157	-0.13121	-3.67605	-0.62472
31.2	-0.19315	-1.49057	-0.52737	-4.19614	-2.39891	-1.06308	-2.21502	-0.82289	-1.68773	-1.11257	-0.4868	-1.0555	-0.90575	-3.63652	-1.29812
31.3	0.000203992	-1.40683	-0.34966	-3.50589	-2.47787	-1.49207	-1.90327	-0.79651	-2.37766	-0.88389	-0.85209	-1.18062	-1.25698	-4.16258	-1.20589
31.4	-0.49729	-1.29599	-0.22739	-2.74372	-2.19647	-1.8622	-2.31505	-0.96084	-2.31226	-1.26101	-1.28534	-1.62038	-1.30617	-4.09322	-1.41919
31.5	-0.22284	-1.46389	-0.12883	-2.60539	-2.72513	-1.57141	-2.06512	-0.58148	-2.23822	-0.97458	-0.84342	-1.49962	-1.54851	-3.84345	-0.47658
31.6	-0.45471	-1.62496	-0.05215	-2.45393	-2.35518	-1.07275	-2.23903	-1.05017	-2.13868	-0.93119	-0.75949	-1.60142	-1.04103	-3.88242	-0.33317
31.7	-0.58884	-0.90778	0.11788	-2.33348	-2.30744	-1.59356	-2.45568	-0.66788	-2.60958	-1.77494	-0.61655	-1.59727	-1.4681	-3.89882	-0.19576
31.8	0.09033	-1.68195	-0.10974	-2.71561	-2.08359	-0.6859	-2.52733	-0.57445	-2.66165	-1.27164	-1.15047	-1.38666	-2.19106	-3.77779	-0.78471
31.9	-0.26047	-1.0359	0.25643	-2.47268	-1.89495	-0.90903	-2.27459	-0.80613	-2.72934	-1.07726	-0.45833	-1.01788	-0.89159	-4.09087	-0.58076
32	-0.40434	-1.06658	-0.17512	-2.92822	-2.41686	-1.02334	-2.4329	-0.64983	-2.25738	-1.40077	-1.61598	-1.01041	-1.39219	-3.46341	-0.58357
32.1	-0.0037	-1.12633	-0.77419	-2.57037	-2.11336	-1.19974	-2.70095	-0.78991	-2.34124	-1.03904	-1.03576	-0.89084	-1.27231	-3.72871	-1.2367
32.2	-0.62844	-0.62751	-1.03302	-2.1519	-2.41036	-1.06002	-2.20166	-0.73031	-2.23168	-0.89193	-1.25064	-1.1319	-0.81262	-4.26434	-1.7197
32.3	-0.27852	-1.08239	-1.28067	-2.08074	-2.88877	-0.37916	-2.61098	-0.91059	-1.79021	-1.35609	-1.06927	-1.11825	-1.18823	-3.84838	-1.29739
32.4	-0.45624	-0.95494	-1.20466	-1.99515	-2.70984	-0.55517	-3.21229	-0.82032	-2.09294	-0.60253	-0.76732	-1.28919	-1.08126	-3.31376	-1.63198
32.5	0.000848259	-1.22583	-1.38395	-2.4205	-2.67803	-1.04942	-3.20293	-0.67835	-1.54332	-0.74394	-1.48044	-1.66306	-0.71654	-3.67341	-1.32369
32.6	-0.62886	-1.08069	-1.2132	-3.2013	-2.19047	-0.57106	-2.93484	-0.9854	-1.9927	-1.15054	-1.68323	-1.38348	-0.78305	-4.0298	-1.17976
32.7	-0.23999	-1.7447	-1.17676	-3.4931	-1.85066	-0.54329	-3.02503	-0.76559	-1.26336	-0.45624	-0.8384	-1.82052	-0.72947	-3.86337	-0.89876
32.8	-0.38535	-1.44823	-1.05302	-4.33525	-1.42613	-0.54554	-2.99303	-0.22467	-1.79288	-0.39177	-1.0105	-1.81065	-0.57839	-3.31874	-0.80836
32.9	-0.52621	-1.6085	-1.22699	-4.01356	-1.24551	-1.19883	-2.81589	-0.59487	-1.71533	-0.84114	-1.22887	-2.0324	-0.43312	-3.70624	-0.8111
33	0.16502	-1.59842	-2.0701	-4.07617	-1.41323	-0.85331	-2.56294	-1.02294	-2.2406	-0.74458	-0.88635	-1.19955	-0.28074	-3.25719	-0.45884
33.1	-0.11022	-2.29894	-1.01021	-3.17762	-1.70627	-0.25497	-2.91025	-0.91357	-2.19068	-0.91903	-0.73677	-1.31094	-0.76759	-3.67211	-0.79911
33.2	-0.41598	-3.15874	-1.21349	-3.24935	-2.10929	-0.57748	-3.06051	-1.03755	-1.75483	-0.90873	-0.99699	-1.74296	-1.22679	-3.23663	-0.07525
33.3	-0.63954	-3.43437	-1.3024	-3.0983	-1.71409	-0.62731	-2.88664	-0.90077	-1.73759	-0.38602	-0.85277	-1.12079	-1.07605	-3.6371	-0.6937
33.4	-0.59813	-2.79607	-1.58727	-2.92105	-2.08687	-0.46578	-2.70785	-0.91528	-1.92088	-0.52533	-1.02484	-0.70032	-1.6655	-3.84966	-0.23934
33.5	-0.10176	-2.96992	-1.38816	-2.53519	-2.08733	-1.16307	-2.51668	-0.64789	-2.07908	-0.42956	-0.73618	-1.12465	-1.30133	-3.01685	-0.42248
33.6	-0.57394	-2.82113	-1.36088	-2.57169	-2.16929	-1.23726	-2.04536	-0.83344	-2.21393	-0.3834	-1.26097	-0.96219	-1.5506	-3.65243	-0.85035
33.7	-0.96227	-2.51364	-1.28457	-2.40455	-2.49897	-0.76888	-2.53914	-0.54761	-1.93156	-0.91499	-0.75664	-0.82522	-1.82456	-3.45804	-1.16268
33.8	-0.50432	-2.39055	-1.03798	-2.35235	-2.82081	-1.57416	-2.12013	-0.89173	-1.74128	-1.33617	-0.62737	-0.80569	-1.5597	-3.44528	-1.60559
33.9	-0.18724	-2.72708	-0.53665	-2.0322	-2.40263	-1.22749	-2.53906	-0.86013	-2.11729	-0.68299	-0.81653	-1.48563	-1.41252	-3.84074	-1.61711
34	-0.57386	-2.36022	-0.5891	-1.52739	-2.2841	-0.95767	-2.24162	-1.07151	-2.45857	-0.62113	-0.43289	-1.20607	-1.32516	-3.89084	-1.07039
34.1	-0.36752	-1.94141	-1.33743	-1.88942	-1.8659	-1.41811	-1.65113	-1.03874	-2.09293	-1.29114	-0.66032	-1.93608	-1.01289	-3.87577	-0.93097
34.2	-0.68345	-1.88536	-0.95623	-1.51013	-2.42065	-1.37493	-2.56248	-0.8315	-2.79723	-1.20927	-0.51474	-1.67222	-0.52254	-3.28435	-0.87838
34.3	-0.40538	-1.4568	-0.43524	-2.87242	-2.40696	-1.7154	-2.07675	-1.51356	-2.26926	-1.48183	-0.92983	-1.71863	-0.84545	-4.10103	-0.53263
34.4	-0.329	-1.09841	-0.68183	-2.38105	-2.064	-1.28748	-1.46189	-0.33357	-1.97888	-1.18727	-1.31721	-1.20988	-0.9478	-3.40286	-0.98616
34.5	-0.14953	-0.92118	-0.22981	-3.3582	-1.97327	-1.46396	-1.7713	-0.66693	-1.76806	-0.93497	-1.07397	-1.69442	-0.98258	-3.62708	-0.17188
34.6	-0.33315	-0.86351	-1.3027	-3.8339	-2.09039	-0.83611	-1.47389	-1.17933	-2.03165	-0.75066	-1.15997	-1.20221	-1.1377	-3.50113	-0.2631
34.7	0.14394	-1.57384	-0.70615	-3.7665	-1.89027	-0.76354	-1.87621	-1.1103	-1.75584	-1.06605	-0.92659	-1.11857	-0.86312	-3.57026	-0.11933
34.8	-0.2287	-1.3339	-0.5598	-3.47739	-2.33812	-1.02482	-2.06408	-0.96684	-1.75516	-1.187	-0.93192	-1.10007	-0.93033	-3.43962	-1.00845
34.9	0.07349	-1.38423	-0.35821	-2.73318	-2.46466	-0.65467	-2.85751	-0.67808	-1.94361	-0.84884	-1.62258	-1.29035	-0.98279	-3.62037	-0.75831
35	-0.01066	-1.44413	-0.63265	-2.81359	-2.24863	-0.75528	-2.86077	-0.80483	-2.04911	-1.02237	-0.51515	-0.36175	-0.54638	-3.96387	-0.62156
35.1	-0.72229	-1.0671	-1.18822	-2.66232	-1.9379	-0.33663	-2.18499	-0.86998	-1.76864	-0.89776	-0.83592	-0.3486	-0.37758	-3.47669	-0.65907
35.2	-0.25387	-0.70306	-0.51848	-2.68959	-2.03225	-0.4437	-2.41818	-0.57181	-1.26846	-0.31909	-1.13204	-0.09094	-0.84598	-3.16713	-1.20331
35.3	-0.02761	-0.65384	-0.86078	-2.54396	-1.58525	-0.45161	-1.47379	-0.54929	-1.11294	-0.86673	-1.23464	-1.34807	-0.76635	-3.44932	-1.20529
35.4	0.162	-0.61665	-0.95019	-2.25145	-2.1918	-0.10605	-1.38118	-1.16192	-2.07606	-0.76314	-0.82732	-0.98961	-0.91663	-3.18984	-1.54989
35.5	0.22639	-0.65646	-0.35105	-2.65279	-1.53404	-0.50904	-1.70761	-0.11684	-1.79372	-0.34547	-1.0489	-1.09458	-1.06751	-3.57658	-0.95475
35.6	-0.15657	-0.73912	-0.51306	-2.39347	-1.4794	-0.78494	-2.06057	-0.19296	-1.84347	-1.1644	-1.07744	-1.09437	-1.07007	-3.49454	-0.29075
35.7	-0.19382	-0.85448	-0.86004	-2.21704	-0.86166	-0.00963	-2.27031	-0.53414	-1.54441	-0.63725	-1.13108	-1.44419	-1.01308	-3.9053	-0.69749
35.8	-0.06055	-0.91421	-0.17545	-1.77662	-1.06824	-0.4091	-2.3514	-0.85563	-2.08357	-0.84409	-1.0166	-1.414	-0.93934	-3.57146	-0.75705
35.9	-0.17011	-1.50259	-0.56106	-1.86046	-1.25846	-0.22135	-1.78793	-0.84287	-2.54841	-0.61718	-1.49183	-1.46779	-1.84612	-3.72133	-0.54155
36	-0.01755	-1.35788	-0.37816	-2.18151	-1.51764	-0.53642	-1.88298	-0.44376	-1.91446	-0.80041	-0.81848	-1.02303	-1.37313	-4.01623	-0.40944
36.1	-0.22707	-1.606	-0.67847	-2.5212	-1.3238	-0.23036	-2.36402	-0.64781	-2.42779	-1.23507	-1.0076	-0.89046	-1.14945	-3.46469	-1.164
36.2	0.14022	-1.29291	-0.99735	-2.41107	-2.19982	-0.90868	-1.99609	-0.55613	-2.18016	-0.75027	-0.87246	-1.30311	-0.81892	-3.88481	-0.62479
36.3	-0.10336	-1.24639	-0.56962	-3.0754	-2.45972	-0.50992	-1.41452	-0.55203	-1.53478	-0.4922	-0.81988	-0.857	-0.7548	-4.09739	-1.07379
36.4	-0.32153	-1.69568	-0.62018	-3.16066	-3.12799	-1.32044	-1.39111	-0.87682	-1.46476	-1.24284	-0.81848	-1.15428	-1.07298	-3.31342	-0.92436
36.5	-0.42	-1.88918	-0.38206	-3.41764	-1.72593	-1.2749	-1.93282	-0.83385	-2.05051	-0.85356	-0.22726	-0.69765	-0.43072	-3.81988	-0.88601
36.6	-1.18838	-1.89609	-0.39606	-2.93012	-1.74595	-0.81192	-1.96255	-0.8853	-2.19082	-1.01435	-0.66229	-0.95896	-1.05067	-3.69817	-0.78719
36.7	-1.14071	-1.7165	-0.35881	-2.87608	-1.17155	-0.90972	-1.46936	-0.59327	-1.88316	-0.82559	-0.89584	-0.82831	0.0288	-3.54958	-1.02722
36.8	-0.98541	-1.71423	-0.4778	-2.90414	-1.04703	-1.12562	-1.54257	-0.89335	-1.2001	-0.85949	-1.14093	-1.49725	-0.76061	-3.58067	-0.60521
36.9	-0.61724	-1.66752	-0.47467	-2.95269	-1.56731	-1.17256	-1.64693	-0.72684	-1.72247	-0.65453	-0.91882	-1.80575	-0.27136	-3.40915	-0.91468
37	-1.14698	-1.4128	-0.2668	-2.72404	-1.60225	-1.04811	-1.7038	-0.76339	-1.61313	-0.90702	-0.84408	-1.73613	-0.92324	-3.27711	0.01902
37.1	-0.83463	-1.93312	-0.19438	-2.35132	-1.47018	-1.10526	-1.9379	-0.76361	-1.42877	-0.39588	-1.10733	-1.13506	-0.18374	-3.19154	-0.41891
37.2	-0.88748	-1.92777	-0.64323	-2.24678	-1.60737	-0.87995	-2.1606	-0.38894	-1.71993	-0.67767	-1.00014	-1.17135	-0.09832	-3.92154	-0.31563
37.3	-1.44325	-1.64545	-0.20868	-1.98409	-1.68852	-0.22842	-1.66481	-0.64978	-1.23182	-0.76887	-0.66264	-1.31942	-0.78021	-3.31495	-0.41225
37.4	-1.16859	-1.71699	-0.70837	-2.25215	-1.57368	-1.01588	-2.70906	-0.48977	-1.66423	-0.82148	-0.60774	-1.36277	-1.09806	-3.44336	-0.38764
37.5	-1.06946	-2.20423	-0.48005	-1.73826	-1.77177	-0.98204	-2.23666	-0.76468	-1.5828	-0.78419	-0.73741	-1.17115	-0.92393	-3.57432	-0.00642
37.6	-0.79198	-2.52253	-0.85338	-1.69297	-1.52511	-0.33393	-2.44908	-0.57977	-1.4628	-0.85565	-0.74507	-1.58151	-0.78365	-3.41409	-0.5187
37.7	-0.51303	-1.76144	-0.2793	-2.48609	-1.95146	-0.78409	-1.87868	-0.63469	-1.49245	-0.08666	-0.65815	-1.45432	-1.14205	-2.60952	-0.94227
37.8	-0.03289	-1.92706	-0.50309	-2.0682	-1.35207	-0.30777	-1.42879	-0.76579	-1.45563	-0.54804	-0.33718	-0.35979	-1.67446	-2.85171	-1.14877
37.9	0.19859	-1.01282	-0.40731	-1.83402	-1.3976	-0.66014	-1.10391	-1.01979	-0.95028	-0.71026	-0.87178	-0.61206	-1.05917	-3.24083	-0.64665
38	-0.22107	-1.1944	-0.48925	-1.74558	-1.32018	-0.83597	-1.69331	-0.84201	-1.0748	-0.11898	-0.81145	-0.38934	-1.95964	-3.59895	-1.11747
38.1	-0.4359	-1.40791	-0.391	-2.09481	-1.25729	-0.06927	-1.68576	-0.863	-1.77985	-1.02639	-0.75211	-0.97121	-1.17679	-3.40536	-0.46791
38.2	0.17041	-0.96831	-0.57722	-1.83568	-1.28405	-0.07709	-1.74059	-0.586	-0.86308	-0.77496	-1.05545	-1.73554	-1.35265	-3.31127	-0.41404
38.3	-0.49671	-1.30652	-1.01962	-2.40374	-2.11604	-0.06092	-1.54541	-0.78459	-1.62026	-0.7097	-0.8339	-1.64844	-0.69417	-3.11161	-0.69849
38.4	0.26572	-1.02349	-0.67894	-2.30067	-2.26831	-0.19629	-1.63351	-0.33971	-1.82191	-0.86914	-0.84693	-2.08416	-0.79336	-2.8387	-0.66314
38.5	-0.46143	-1.16012	-0.14604	-2.86227	-1.34943	-0.05244	-1.18695	-0.23065	-1.3623	-1.08361	-0.91313	-1.49775	-1.19892	-2.7269	-0.66445
38.6	0.18408	-0.73242	-0.70814	-2.84149	-1.64005	-0.10915	-1.15881	-0.50323	-1.81204	-0.45297	-0.99894	-1.17185	-0.19561	-3.09462	-0.74195
38.7	-0.18457	-1.1846	-0.7576	-2.52482	-1.60062	-0.09048	-1.74205	-0.41653	-1.71217	-1.04534	-0.61015	-1.01283	-0.68074	-3.06355	0.08163
38.8	-0.60899	-1.29139	-0.56097	-2.09132	-1.51415	-0.51945	-0.99274	-0.4134	-1.94248	-0.56001	-0.77585	-0.64773	-0.60065	-3.26736	-0.35581
38.9	-0.36903	-1.65852	-0.09669	-1.54118	-1.69801	-0.28771	-1.61855	-0.81432	-1.31205	-0.61177	-0.98677	-0.88019	-0.34792	-2.49083	0.37321
39	-0.04804	-1.87732	-0.81557	-2.45671	-2.36508	-0.32881	-1.51744	-0.92172	-0.81821	-0.49824	-0.7166	-1.28993	-0.45572	-3.36954	0.15012
39.1	0.17711	-2.03108	-0.86718	-1.93066	-1.72461	-0.81546	-1.56421	-0.36947	-1.39442	-0.59053	-1.0796	-0.76232	-0.5279	-3.06181	-0.13427
39.2	-0.52784	-1.9682	-0.86904	-1.79134	-2.02193	-0.74339	-1.6485	-0.57435	-1.61843	-0.27014	-0.57142	-0.89899	-0.14554	-3.02044	-0.42802
39.3	-0.52484	-1.58975	-0.8811	-1.94626	-1.53094	-1.08296	-1.92183	-1.13796	-1.55056	-0.54104	-0.98812	-0.74147	-0.56434	-3.00908	-0.66837
39.4	-0.27797	-1.89684	-0.63211	-2.04048	-1.68623	-1.25719	-1.73217	-0.1882	-1.41532	-0.56571	-0.99633	-0.26763	-0.88485	-3.39322	-0.90073
39.5	0.21341	-2.19949	-0.30764	-1.579	-2.16973	-1.38967	-2.16854	-0.62379	-0.94916	-0.43399	-0.19534	-0.85662	-0.54712	-3.16633	-1.39657
39.6	0.35221	-1.76358	-0.96299	-1.59651	-1.84235	-1.30838	-2.16047	-0.89728	-1.44388	-0.84702	-0.23351	-1.0916	-0.71238	-2.8611	-0.73205
39.7	-0.54283	-1.84195	-1.12651	-1.30075	-2.08459	-1.04503	-1.78009	-0.58524	-1.67977	-0.2079	-0.90817	-1.05245	-0.85237	-3.03194	-0.48976
39.8	-0.20092	-1.86216	-1.19757	-1.54436	-1.70552	-1.13726	-2.13535	-0.44319	-1.84032	-0.46865	-0.68189	-1.10366	-1.42089	-2.69682	-0.54585
39.9	-0.08166	-2.16523	-1.33332	-1.3032	-2.02975	-0.49344	-2.3843	-0.84926	-1.43776	-0.78697	-1.00353	-1.70895	-0.88503	-2.87418	-1.34443
40	-0.53424	-1.58123	-0.9148	-1.40009	-2.14319	-0.77687	-2.62224	-0.59825	-1.08352	-0.57395	-0.4222	-1.22665	-1.20859	-3.12352	-0.18087
40.1	-0.48348	-1.70712	-0.89792	-2.08054	-1.89747	-0.4666	-2.28003	-0.76107	-0.99941	-0.48808	-0.64915	-1.33499	-1.3698	-2.80409	-0.70685
40.2	-0.77969	-1.78001	-0.58484	-2.07823	-2.12537	-0.52814	-1.40749	-0.53364	-0.66852	-1.03164	-0.88555	-1.53743	-1.49307	-2.91534	-0.82988
40.3	-1.21721	-2.37119	-1.22881	-2.56991	-1.06624	-0.57225	-2.06846	-0.76558	-0.67913	-0.4945	-0.43964	-0.93305	-1.18469	-2.97695	-0.2585
40.4	-1.34424	-1.87838	-1.23905	-2.17575	-1.61852	-0.37215	-1.47215	-0.6372	-1.17772	-0.49374	-0.21366	-0.90624	-1.32869	-2.65421	-0.71453
40.5	-1.01171	-1.31688	-1.0119	-2.24652	-1.83842	-0.39545	-1.91197	-0.37173	-1.74201	-0.63234	-0.51884	-0.59026	-0.90854	-3.25611	-0.18865
40.6	-0.87965	-0.86975	-0.94493	-1.69542	-1.67531	-0.56773	-1.76498	-0.39905	-1.25161	-0.80412	-0.37271	-0.86326	-0.70547	-2.54032	0.04561
40.7	-1.21851	-1.25018	-0.81311	-2.10784	-2.35942	-0.55055	-1.56123	-0.90606	-1.01334	-0.65652	-0.69531	-0.76933	-0.54935	-2.9283	-0.93784
40.8	-1.45648	-0.93792	-0.93526	-1.76165	-1.65026	-0.30356	-1.8807	-0.86008	-1.23553	-0.65074	-0.77365	-0.50292	-0.50923	-2.89248	-0.73803
40.9	-1.31784	-1.27437	-0.74992	-2.26473	-1.4799	-0.21776	-1.62451	-0.86706	-1.13065	-0.67853	-0.52536	0.03096	-0.54713	-2.39438	-1.88336
41	-0.95041	-1.49989	-1.09977	-1.82798	-1.90906	0.1434	-1.58447	-0.2846	-1.46424	-0.66338	-0.47214	-0.25587	-0.48346	-2.73256	-1.38008
41.1	-0.76348	-1.39062	-0.72482	-2.0161	-1.99688	-0.3067	-1.35277	-0.68753	-1.78862	-0.72836	-0.44586	-1.15972	-0.88138	-2.86842	-1.92394
41.2	-1.39375	-1.25967	-1.38076	-2.13188	-1.19672	-0.10344	-1.58979	-0.92027	-1.07342	-0.59535	-0.35221	-0.83399	-0.07141	-2.53497	-1.43766
41.3	-0.58137	-0.8838	-0.47516	-1.68874	-1.36325	0.52327	-1.5317	-0.55105	-0.76663	-0.37425	-1.08851	-1.09427	-0.80707	-2.11699	-1.45533
41.4	-0.26891	-1.17566	-0.83963	-1.97333	-1.54281	0.46898	-1.78249	-0.85224	-1.54791	-1.36783	-0.86459	-1.14909	-0.5938	-2.61379	-1.50265
41.5	-0.29462	-1.2953	-1.33305	-1.61335	-1.42297	0.20189	-1.52215	-0.86279	-1.25517	-1.02012	-0.7437	-1.41152	-0.56212	-1.686	-0.32626
41.6	-0.40359	-1.62599	-1.25617	-1.5721	-1.86209	-0.25994	-1.676	-0.27209	-1.3423	-0.889	-0.41204	-0.80392	-0.97898	-1.75864	-0.4548
41.7	-0.0089	-1.69717	-1.19915	-1.52539	-1.26607	-0.31741	-1.29428	-0.42233	-0.96457	-0.96868	-0.51371	-1.23628	-0.64274	-1.60352	-0.71151
41.8	-0.12791	-1.79946	-0.97486	-1.54209	-1.45057	-0.2766	-1.37967	-0.99411	-0.79846	-0.6557	-0.61402	-0.91286	-1.07104	-0.91916	-0.58569
41.9	-0.30992	-2.00556	-1.34482	-1.8443	-1.48696	-1.06934	-1.70501	-0.50436	-1.09667	-0.5516	-0.86612	-0.82884	-1.09513	-1.41069	-0.98433
42	-0.65856	-2.12489	-1.16647	-2.063	-1.79172	-1.3085	-1.79762	-0.67912	-1.13515	-0.53153	-0.92822	-0.40837	-1.74612	-1.83949	-1.11035
42.1	-0.25068	-2.38942	-0.76651	-2.48796	-1.50569	-1.09344	-1.27385	-1.04255	-1.01154	-0.66574	-0.7804	-0.35095	-1.15744	-1.56008	-0.33831
42.2	0.34937	-1.92856	-1.26558	-2.49379	-1.30718	-1.23768	-1.75513	-0.94872	-1.22965	-0.89646	-0.84574	-0.30646	-0.96752	-1.16232	-0.15937
42.3	-0.10108	-1.78856	-1.15576	-2.56235	-2.15276	-1.2021	-1.9497	-0.62091	-1.11439	-0.42889	-1.33609	0.17187	-0.72626	-0.42636	-0.11196
42.4	-0.34932	-2.10672	-1.05486	-1.88804	-1.68088	-1.08982	-1.8592	-0.89983	-0.80334	-0.86925	-0.75686	-0.23035	-0.56416	-0.0592	-0.87257
42.5	-0.22609	-2.49182	-1.00583	-2.00404	-1.73088	-1.16906	-1.83546	-0.67411	-1.172	-0.67875	-0.32381	-0.53926	-0.72085	-0.30562	-1.15307
42.6	0.60893	-2.4782	-1.29844	-1.82518	-1.71045	-0.42399	-1.81854	-0.68571	-1.29097	-0.76775	-0.69128	-0.85451	-0.48459	-0.33073	-0.7707
42.7	-0.07294	-2.0297	-0.92782	-2.0822	-1.99019	-0.66125	-1.48109	-0.58276	-0.89331	-0.42691	-0.10007	-1.22123	-0.37066	-0.30665	-0.84053
42.8	-0.09831	-2.35968	-0.62724	-1.45021	-2.02577	-0.8592	-1.2849	-0.59058	-1.16441	-0.78767	-0.71332	-0.81049	-0.40845	-0.85458	-1.84678
[truncated: 3,072 more rows]

## Sheet: Supplementary Figure 41
Supplementary Figure 41. Concentration Profile, 1c
[truncated: 3,502 more rows]

## Sheet: Supplementary Figure 43
Supplementary Figure 43. Cation Selectivity
t	Blank	NaCl	LiCl	KCl	RbCl	CsCl
[truncated: 3,501 more rows]

## Sheet: Figure 5c
Figure 5c. Anion Selectivity
[truncated: 3,502 more rows]

[truncated: 3 more sheets: Figure 5d, Figure 5e, Figure 5f]
